# Supplementary material for: Insight into the sialome of the castor bean tick, Ixodes ricinus
Source: BMC Genomics. 2008 May 20;9:233. doi: 10.1186/1471-2164-9-233 (PMC2410133; doi:10.1186/1471-2164-9-233)
Supplement: Additional file 1 — Supplemental table. Zip file contains MS Office Excel table with links to text files, containing additional information on all ESTs. [file 1471-2164-9-233-S1.zip]

Archive with 13,252 entries (9,992 files):
- Supplement/
- Supplement/links/
- Supplement/links/ACARI/
- Supplement/links/ACARI/IR_ALL-contig_1-ACARI.txt
- Supplement/links/ACARI/IR_ALL-contig_10-ACARI.txt
- Supplement/links/ACARI/IR_ALL-contig_100-ACARI.txt
- Supplement/links/ACARI/IR_ALL-contig_1004-ACARI.txt
- Supplement/links/ACARI/IR_ALL-contig_1008-ACARI.txt
- Supplement/links/ACARI/IR_ALL-contig_1009-ACARI.txt
- Supplement/links/ACARI/IR_ALL-contig_101-ACARI.txt
- Supplement/links/ACARI/IR_ALL-contig_102-ACARI.txt
- Supplement/links/ACARI/IR_ALL-contig_1020-ACARI.txt
- Supplement/links/ACARI/IR_ALL-contig_1023-ACARI.txt
- Supplement/links/ACARI/IR_ALL-contig_1024-ACARI.txt
- Supplement/links/ACARI/IR_ALL-contig_1028-ACARI.txt
- Supplement/links/ACARI/IR_ALL-contig_103-ACARI.txt
- Supplement/links/ACARI/IR_ALL-contig_1030-ACARI.txt
- Supplement/links/ACARI/IR_ALL-contig_1038-ACARI.txt
- Supplement/links/ACARI/IR_ALL-contig_104-ACARI.txt
- Supplement/links/ACARI/IR_ALL-contig_1047-ACARI.txt
- Supplement/links/ACARI/IR_ALL-contig_1049-ACARI.txt
- Supplement/links/ACARI/IR_ALL-contig_105-ACARI.txt
- Supplement/links/ACARI/IR_ALL-contig_1055-ACARI.txt
- Supplement/links/ACARI/IR_ALL-contig_106-ACARI.txt
- Supplement/links/ACARI/IR_ALL-contig_1063-ACARI.txt
- Supplement/links/ACARI/IR_ALL-contig_107-ACARI.txt
- Supplement/links/ACARI/IR_ALL-contig_108-ACARI.txt
- Supplement/links/ACARI/IR_ALL-contig_1082-ACARI.txt
- Supplement/links/ACARI/IR_ALL-contig_109-ACARI.txt
- Supplement/links/ACARI/IR_ALL-contig_1090-ACARI.txt
- Supplement/links/ACARI/IR_ALL-contig_11-ACARI.txt
- Supplement/links/ACARI/IR_ALL-contig_110-ACARI.txt
- Supplement/links/ACARI/IR_ALL-contig_111-ACARI.txt
- Supplement/links/ACARI/IR_ALL-contig_1113-ACARI.txt
- Supplement/links/ACARI/IR_ALL-contig_1114-ACARI.txt
- Supplement/links/ACARI/IR_ALL-contig_1116-ACARI.txt
- Supplement/links/ACARI/IR_ALL-contig_1119-ACARI.txt
- Supplement/links/ACARI/IR_ALL-contig_112-ACARI.txt
- Supplement/links/ACARI/IR_ALL-contig_1123-ACARI.txt
- Supplement/links/ACARI/IR_ALL-contig_113-ACARI.txt
- Supplement/links/ACARI/IR_ALL-contig_1131-ACARI.txt
- Supplement/links/ACARI/IR_ALL-contig_1138-ACARI.txt
- Supplement/links/ACARI/IR_ALL-contig_114-ACARI.txt
- Supplement/links/ACARI/IR_ALL-contig_1141-ACARI.txt
- Supplement/links/ACARI/IR_ALL-contig_1144-ACARI.txt
- Supplement/links/ACARI/IR_ALL-contig_115-ACARI.txt
- Supplement/links/ACARI/IR_ALL-contig_1155-ACARI.txt
- Supplement/links/ACARI/IR_ALL-contig_116-ACARI.txt
- Supplement/links/ACARI/IR_ALL-contig_1163-ACARI.txt
- Supplement/links/ACARI/IR_ALL-contig_117-ACARI.txt
- Supplement/links/ACARI/IR_ALL-contig_1171-ACARI.txt
- Supplement/links/ACARI/IR_ALL-contig_1177-ACARI.txt
- Supplement/links/ACARI/IR_ALL-contig_1178-ACARI.txt
- Supplement/links/ACARI/IR_ALL-contig_118-ACARI.txt
- Supplement/links/ACARI/IR_ALL-contig_119-ACARI.txt
- Supplement/links/ACARI/IR_ALL-contig_1190-ACARI.txt
- Supplement/links/ACARI/IR_ALL-contig_1191-ACARI.txt
- Supplement/links/ACARI/IR_ALL-contig_1192-ACARI.txt
- Supplement/links/ACARI/IR_ALL-contig_1198-ACARI.txt
- Supplement/links/ACARI/IR_ALL-contig_12-ACARI.txt
- Supplement/links/ACARI/IR_ALL-contig_120-ACARI.txt
- Supplement/links/ACARI/IR_ALL-contig_1200-ACARI.txt
- Supplement/links/ACARI/IR_ALL-contig_1202-ACARI.txt
- Supplement/links/ACARI/IR_ALL-contig_1203-ACARI.txt
- Supplement/links/ACARI/IR_ALL-contig_1206-ACARI.txt
- Supplement/links/ACARI/IR_ALL-contig_121-ACARI.txt
- Supplement/links/ACARI/IR_ALL-contig_122-ACARI.txt
- Supplement/links/ACARI/IR_ALL-contig_123-ACARI.txt
- Supplement/links/ACARI/IR_ALL-contig_1239-ACARI.txt
- Supplement/links/ACARI/IR_ALL-contig_124-ACARI.txt
- Supplement/links/ACARI/IR_ALL-contig_1263-ACARI.txt
- Supplement/links/ACARI/IR_ALL-contig_127-ACARI.txt
- Supplement/links/ACARI/IR_ALL-contig_128-ACARI.txt
- Supplement/links/ACARI/IR_ALL-contig_129-ACARI.txt
- Supplement/links/ACARI/IR_ALL-contig_13-ACARI.txt
- Supplement/links/ACARI/IR_ALL-contig_130-ACARI.txt
- Supplement/links/ACARI/IR_ALL-contig_133-ACARI.txt
- Supplement/links/ACARI/IR_ALL-contig_134-ACARI.txt
- Supplement/links/ACARI/IR_ALL-contig_135-ACARI.txt
- Supplement/links/ACARI/IR_ALL-contig_136-ACARI.txt
- Supplement/links/ACARI/IR_ALL-contig_137-ACARI.txt
- Supplement/links/ACARI/IR_ALL-contig_138-ACARI.txt
- Supplement/links/ACARI/IR_ALL-contig_139-ACARI.txt
- Supplement/links/ACARI/IR_ALL-contig_14-ACARI.txt
- Supplement/links/ACARI/IR_ALL-contig_140-ACARI.txt
- Supplement/links/ACARI/IR_ALL-contig_141-ACARI.txt
- Supplement/links/ACARI/IR_ALL-contig_142-ACARI.txt
- Supplement/links/ACARI/IR_ALL-contig_143-ACARI.txt
- Supplement/links/ACARI/IR_ALL-contig_144-ACARI.txt
- Supplement/links/ACARI/IR_ALL-contig_145-ACARI.txt
- Supplement/links/ACARI/IR_ALL-contig_146-ACARI.txt
- Supplement/links/ACARI/IR_ALL-contig_147-ACARI.txt
- Supplement/links/ACARI/IR_ALL-contig_148-ACARI.txt
- Supplement/links/ACARI/IR_ALL-contig_149-ACARI.txt
- Supplement/links/ACARI/IR_ALL-contig_15-ACARI.txt
- Supplement/links/ACARI/IR_ALL-contig_150-ACARI.txt
- Supplement/links/ACARI/IR_ALL-contig_151-ACARI.txt
- Supplement/links/ACARI/IR_ALL-contig_152-ACARI.txt
- Supplement/links/ACARI/IR_ALL-contig_153-ACARI.txt
- Supplement/links/ACARI/IR_ALL-contig_154-ACARI.txt
- Supplement/links/ACARI/IR_ALL-contig_155-ACARI.txt
- Supplement/links/ACARI/IR_ALL-contig_156-ACARI.txt
- Supplement/links/ACARI/IR_ALL-contig_157-ACARI.txt
- Supplement/links/ACARI/IR_ALL-contig_158-ACARI.txt
- Supplement/links/ACARI/IR_ALL-contig_159-ACARI.txt
- Supplement/links/ACARI/IR_ALL-contig_16-ACARI.txt
- Supplement/links/ACARI/IR_ALL-contig_160-ACARI.txt
- Supplement/links/ACARI/IR_ALL-contig_161-ACARI.txt
- Supplement/links/ACARI/IR_ALL-contig_163-ACARI.txt
- Supplement/links/ACARI/IR_ALL-contig_164-ACARI.txt
- Supplement/links/ACARI/IR_ALL-contig_165-ACARI.txt
- Supplement/links/ACARI/IR_ALL-contig_166-ACARI.txt
- Supplement/links/ACARI/IR_ALL-contig_167-ACARI.txt
- Supplement/links/ACARI/IR_ALL-contig_168-ACARI.txt
- Supplement/links/ACARI/IR_ALL-contig_169-ACARI.txt
- Supplement/links/ACARI/IR_ALL-contig_17-ACARI.txt
- Supplement/links/ACARI/IR_ALL-contig_170-ACARI.txt
- Supplement/links/ACARI/IR_ALL-contig_171-ACARI.txt
- Supplement/links/ACARI/IR_ALL-contig_172-ACARI.txt
- Supplement/links/ACARI/IR_ALL-contig_173-ACARI.txt
- Supplement/links/ACARI/IR_ALL-contig_174-ACARI.txt
- Supplement/links/ACARI/IR_ALL-contig_175-ACARI.txt
- Supplement/links/ACARI/IR_ALL-contig_176-ACARI.txt
- Supplement/links/ACARI/IR_ALL-contig_177-ACARI.txt
- Supplement/links/ACARI/IR_ALL-contig_178-ACARI.txt
- Supplement/links/ACARI/IR_ALL-contig_179-ACARI.txt
- Supplement/links/ACARI/IR_ALL-contig_18-ACARI.txt
- Supplement/links/ACARI/IR_ALL-contig_180-ACARI.txt
- Supplement/links/ACARI/IR_ALL-contig_181-ACARI.txt
- Supplement/links/ACARI/IR_ALL-contig_182-ACARI.txt
- Supplement/links/ACARI/IR_ALL-contig_183-ACARI.txt
- Supplement/links/ACARI/IR_ALL-contig_184-ACARI.txt
- Supplement/links/ACARI/IR_ALL-contig_185-ACARI.txt
- Supplement/links/ACARI/IR_ALL-contig_186-ACARI.txt
- Supplement/links/ACARI/IR_ALL-contig_187-ACARI.txt
- Supplement/links/ACARI/IR_ALL-contig_188-ACARI.txt
- Supplement/links/ACARI/IR_ALL-contig_189-ACARI.txt
- Supplement/links/ACARI/IR_ALL-contig_19-ACARI.txt
- Supplement/links/ACARI/IR_ALL-contig_190-ACARI.txt
- Supplement/links/ACARI/IR_ALL-contig_193-ACARI.txt
- Supplement/links/ACARI/IR_ALL-contig_194-ACARI.txt
- Supplement/links/ACARI/IR_ALL-contig_195-ACARI.txt
- Supplement/links/ACARI/IR_ALL-contig_196-ACARI.txt
- Supplement/links/ACARI/IR_ALL-contig_197-ACARI.txt
- Supplement/links/ACARI/IR_ALL-contig_198-ACARI.txt
- Supplement/links/ACARI/IR_ALL-contig_199-ACARI.txt
- Supplement/links/ACARI/IR_ALL-contig_2-ACARI.txt
- Supplement/links/ACARI/IR_ALL-contig_20-ACARI.txt
- Supplement/links/ACARI/IR_ALL-contig_200-ACARI.txt
- Supplement/links/ACARI/IR_ALL-contig_201-ACARI.txt
- Supplement/links/ACARI/IR_ALL-contig_202-ACARI.txt
- Supplement/links/ACARI/IR_ALL-contig_203-ACARI.txt
- Supplement/links/ACARI/IR_ALL-contig_204-ACARI.txt
- Supplement/links/ACARI/IR_ALL-contig_205-ACARI.txt
- Supplement/links/ACARI/IR_ALL-contig_206-ACARI.txt
- Supplement/links/ACARI/IR_ALL-contig_207-ACARI.txt
- Supplement/links/ACARI/IR_ALL-contig_208-ACARI.txt
- Supplement/links/ACARI/IR_ALL-contig_209-ACARI.txt
- Supplement/links/ACARI/IR_ALL-contig_21-ACARI.txt
- Supplement/links/ACARI/IR_ALL-contig_211-ACARI.txt
- Supplement/links/ACARI/IR_ALL-contig_213-ACARI.txt
- Supplement/links/ACARI/IR_ALL-contig_214-ACARI.txt
- Supplement/links/ACARI/IR_ALL-contig_215-ACARI.txt
- Supplement/links/ACARI/IR_ALL-contig_216-ACARI.txt
- Supplement/links/ACARI/IR_ALL-contig_217-ACARI.txt
- Supplement/links/ACARI/IR_ALL-contig_218-ACARI.txt
- Supplement/links/ACARI/IR_ALL-contig_219-ACARI.txt
- Supplement/links/ACARI/IR_ALL-contig_22-ACARI.txt
- Supplement/links/ACARI/IR_ALL-contig_220-ACARI.txt
- Supplement/links/ACARI/IR_ALL-contig_221-ACARI.txt
- Supplement/links/ACARI/IR_ALL-contig_222-ACARI.txt
- Supplement/links/ACARI/IR_ALL-contig_223-ACARI.txt
- Supplement/links/ACARI/IR_ALL-contig_224-ACARI.txt
- Supplement/links/ACARI/IR_ALL-contig_225-ACARI.txt
- Supplement/links/ACARI/IR_ALL-contig_23-ACARI.txt
- Supplement/links/ACARI/IR_ALL-contig_231-ACARI.txt
- Supplement/links/ACARI/IR_ALL-contig_232-ACARI.txt
- Supplement/links/ACARI/IR_ALL-contig_235-ACARI.txt
- Supplement/links/ACARI/IR_ALL-contig_236-ACARI.txt
- Supplement/links/ACARI/IR_ALL-contig_237-ACARI.txt
- Supplement/links/ACARI/IR_ALL-contig_238-ACARI.txt
- Supplement/links/ACARI/IR_ALL-contig_239-ACARI.txt
- Supplement/links/ACARI/IR_ALL-contig_24-ACARI.txt
- Supplement/links/ACARI/IR_ALL-contig_240-ACARI.txt
- Supplement/links/ACARI/IR_ALL-contig_241-ACARI.txt
- Supplement/links/ACARI/IR_ALL-contig_242-ACARI.txt
- Supplement/links/ACARI/IR_ALL-contig_244-ACARI.txt
- Supplement/links/ACARI/IR_ALL-contig_245-ACARI.txt
- Supplement/links/ACARI/IR_ALL-contig_246-ACARI.txt
- Supplement/links/ACARI/IR_ALL-contig_247-ACARI.txt
- Supplement/links/ACARI/IR_ALL-contig_25-ACARI.txt
- Supplement/links/ACARI/IR_ALL-contig_250-ACARI.txt
- Supplement/links/ACARI/IR_ALL-contig_251-ACARI.txt
- Supplement/links/ACARI/IR_ALL-contig_252-ACARI.txt
- Supplement/links/ACARI/IR_ALL-contig_258-ACARI.txt
- Supplement/links/ACARI/IR_ALL-contig_259-ACARI.txt
- Supplement/links/ACARI/IR_ALL-contig_26-ACARI.txt
- Supplement/links/ACARI/IR_ALL-contig_260-ACARI.txt
- Supplement/links/ACARI/IR_ALL-contig_261-ACARI.txt
- Supplement/links/ACARI/IR_ALL-contig_262-ACARI.txt
- Supplement/links/ACARI/IR_ALL-contig_263-ACARI.txt
- Supplement/links/ACARI/IR_ALL-contig_264-ACARI.txt
- Supplement/links/ACARI/IR_ALL-contig_265-ACARI.txt
- Supplement/links/ACARI/IR_ALL-contig_267-ACARI.txt
- Supplement/links/ACARI/IR_ALL-contig_268-ACARI.txt
- Supplement/links/ACARI/IR_ALL-contig_269-ACARI.txt
- Supplement/links/ACARI/IR_ALL-contig_27-ACARI.txt
- Supplement/links/ACARI/IR_ALL-contig_270-ACARI.txt
- Supplement/links/ACARI/IR_ALL-contig_271-ACARI.txt
- Supplement/links/ACARI/IR_ALL-contig_272-ACARI.txt
- Supplement/links/ACARI/IR_ALL-contig_277-ACARI.txt
- Supplement/links/ACARI/IR_ALL-contig_278-ACARI.txt
- Supplement/links/ACARI/IR_ALL-contig_279-ACARI.txt
- Supplement/links/ACARI/IR_ALL-contig_28-ACARI.txt
- Supplement/links/ACARI/IR_ALL-contig_280-ACARI.txt
- Supplement/links/ACARI/IR_ALL-contig_281-ACARI.txt
- Supplement/links/ACARI/IR_ALL-contig_282-ACARI.txt
- Supplement/links/ACARI/IR_ALL-contig_284-ACARI.txt
- Supplement/links/ACARI/IR_ALL-contig_285-ACARI.txt
- Supplement/links/ACARI/IR_ALL-contig_286-ACARI.txt
- Supplement/links/ACARI/IR_ALL-contig_287-ACARI.txt
- Supplement/links/ACARI/IR_ALL-contig_288-ACARI.txt
- Supplement/links/ACARI/IR_ALL-contig_289-ACARI.txt
- Supplement/links/ACARI/IR_ALL-contig_29-ACARI.txt
- Supplement/links/ACARI/IR_ALL-contig_293-ACARI.txt
- Supplement/links/ACARI/IR_ALL-contig_294-ACARI.txt
- Supplement/links/ACARI/IR_ALL-contig_295-ACARI.txt
- Supplement/links/ACARI/IR_ALL-contig_297-ACARI.txt
- Supplement/links/ACARI/IR_ALL-contig_299-ACARI.txt
- Supplement/links/ACARI/IR_ALL-contig_3-ACARI.txt
- Supplement/links/ACARI/IR_ALL-contig_30-ACARI.txt
- Supplement/links/ACARI/IR_ALL-contig_302-ACARI.txt
- Supplement/links/ACARI/IR_ALL-contig_303-ACARI.txt
- Supplement/links/ACARI/IR_ALL-contig_305-ACARI.txt
- Supplement/links/ACARI/IR_ALL-contig_306-ACARI.txt
- Supplement/links/ACARI/IR_ALL-contig_307-ACARI.txt
- Supplement/links/ACARI/IR_ALL-contig_308-ACARI.txt
- Supplement/links/ACARI/IR_ALL-contig_309-ACARI.txt
- Supplement/links/ACARI/IR_ALL-contig_31-ACARI.txt
- Supplement/links/ACARI/IR_ALL-contig_310-ACARI.txt
- Supplement/links/ACARI/IR_ALL-contig_311-ACARI.txt
- Supplement/links/ACARI/IR_ALL-contig_312-ACARI.txt
- Supplement/links/ACARI/IR_ALL-contig_313-ACARI.txt
- Supplement/links/ACARI/IR_ALL-contig_317-ACARI.txt
- Supplement/links/ACARI/IR_ALL-contig_32-ACARI.txt
- Supplement/links/ACARI/IR_ALL-contig_321-ACARI.txt
- Supplement/links/ACARI/IR_ALL-contig_323-ACARI.txt
- Supplement/links/ACARI/IR_ALL-contig_33-ACARI.txt
- Supplement/links/ACARI/IR_ALL-contig_334-ACARI.txt
- Supplement/links/ACARI/IR_ALL-contig_34-ACARI.txt
- Supplement/links/ACARI/IR_ALL-contig_348-ACARI.txt
- Supplement/links/ACARI/IR_ALL-contig_35-ACARI.txt
- Supplement/links/ACARI/IR_ALL-contig_355-ACARI.txt
- Supplement/links/ACARI/IR_ALL-contig_36-ACARI.txt
- Supplement/links/ACARI/IR_ALL-contig_363-ACARI.txt
- Supplement/links/ACARI/IR_ALL-contig_364-ACARI.txt
- Supplement/links/ACARI/IR_ALL-contig_368-ACARI.txt
- Supplement/links/ACARI/IR_ALL-contig_37-ACARI.txt
- Supplement/links/ACARI/IR_ALL-contig_373-ACARI.txt
- Supplement/links/ACARI/IR_ALL-contig_377-ACARI.txt
- Supplement/links/ACARI/IR_ALL-contig_378-ACARI.txt
- Supplement/links/ACARI/IR_ALL-contig_38-ACARI.txt
- Supplement/links/ACARI/IR_ALL-contig_380-ACARI.txt
- Supplement/links/ACARI/IR_ALL-contig_383-ACARI.txt
- Supplement/links/ACARI/IR_ALL-contig_384-ACARI.txt
- Supplement/links/ACARI/IR_ALL-contig_387-ACARI.txt
- Supplement/links/ACARI/IR_ALL-contig_388-ACARI.txt
- Supplement/links/ACARI/IR_ALL-contig_389-ACARI.txt
- Supplement/links/ACARI/IR_ALL-contig_39-ACARI.txt
- Supplement/links/ACARI/IR_ALL-contig_395-ACARI.txt
- Supplement/links/ACARI/IR_ALL-contig_4-ACARI.txt
- Supplement/links/ACARI/IR_ALL-contig_40-ACARI.txt
- Supplement/links/ACARI/IR_ALL-contig_400-ACARI.txt
- Supplement/links/ACARI/IR_ALL-contig_401-ACARI.txt
- Supplement/links/ACARI/IR_ALL-contig_402-ACARI.txt
- Supplement/links/ACARI/IR_ALL-contig_403-ACARI.txt
- Supplement/links/ACARI/IR_ALL-contig_404-ACARI.txt
- Supplement/links/ACARI/IR_ALL-contig_408-ACARI.txt
- Supplement/links/ACARI/IR_ALL-contig_41-ACARI.txt
- Supplement/links/ACARI/IR_ALL-contig_411-ACARI.txt
- Supplement/links/ACARI/IR_ALL-contig_413-ACARI.txt
- Supplement/links/ACARI/IR_ALL-contig_414-ACARI.txt
- Supplement/links/ACARI/IR_ALL-contig_415-ACARI.txt
- Supplement/links/ACARI/IR_ALL-contig_416-ACARI.txt
- Supplement/links/ACARI/IR_ALL-contig_417-ACARI.txt
- Supplement/links/ACARI/IR_ALL-contig_42-ACARI.txt
- Supplement/links/ACARI/IR_ALL-contig_420-ACARI.txt
- Supplement/links/ACARI/IR_ALL-contig_423-ACARI.txt
- Supplement/links/ACARI/IR_ALL-contig_425-ACARI.txt
- Supplement/links/ACARI/IR_ALL-contig_427-ACARI.txt
- Supplement/links/ACARI/IR_ALL-contig_429-ACARI.txt
- Supplement/links/ACARI/IR_ALL-contig_43-ACARI.txt
- Supplement/links/ACARI/IR_ALL-contig_432-ACARI.txt
- Supplement/links/ACARI/IR_ALL-contig_434-ACARI.txt
- Supplement/links/ACARI/IR_ALL-contig_436-ACARI.txt
- Supplement/links/ACARI/IR_ALL-contig_44-ACARI.txt
- Supplement/links/ACARI/IR_ALL-contig_443-ACARI.txt
- Supplement/links/ACARI/IR_ALL-contig_445-ACARI.txt
- Supplement/links/ACARI/IR_ALL-contig_449-ACARI.txt
- Supplement/links/ACARI/IR_ALL-contig_45-ACARI.txt
[truncated: 9,700 more entries]
