# Supplementary material for: Insight into the sialome of the castor bean tick, Ixodes ricinus
Source: BMC Genomics. 2008 May 20;9:233. doi: 10.1186/1471-2164-9-233 (PMC2410133; doi:10.1186/1471-2164-9-233)
Supplement: Additional file 1 — Supplemental table. Zip file contains MS Office Excel table with links to text files, containing additional information on all ESTs. [file 1471-2164-9-233-S1.zip › Supplement/links/ACARI/IR_ALL-contig_1004-ACARI.txt]

>IR_ALL-contig_1004

gi|67083244|gb|AAY66558.1| putative secreted proline rich saliva...    30   0.029
gi|51011464|gb|AAT92141.1| CLSP-2 [Ixodes pacificus]                   29   0.038
gi|51011514|gb|AAT92166.1| CLSP-11 [Ixodes pacificus]                  29   0.038
gi|67083363|gb|AAY66617.1| putative secreted protein [Ixodes sca...    29   0.038
gi|67083379|gb|AAY66625.1| putative secreted protein [Ixodes sca...    29   0.050
gi|51011452|gb|AAT92135.1| CLSP-1 [Ixodes pacificus]                   28   0.085


==> gi|67083244|gb|AAY66558.1| putative secreted proline rich salivary
           protein [Ixodes scapularis]
          Length = 65

 Score = 29.6 bits (65), Expect = 0.029
 Identities = 11/28 (39%), Positives = 13/28 (46%)
 Frame = -3

Query: 360 CHLSCLNFDFSTSCFTGLPCINPTGLPC 277
           C L+ + F    S     PC NP G PC
Sbjct: 9   CFLAAVTFSMGESIGNSTPCSNPPGTPC 36


==> gi|51011464|gb|AAT92141.1| CLSP-2 [Ixodes pacificus]
          Length = 65

 Score = 29.3 bits (64), Expect = 0.038
 Identities = 11/28 (39%), Positives = 14/28 (50%)
 Frame = -3

Query: 360 CHLSCLNFDFSTSCFTGLPCINPTGLPC 277
           C L+ + F    S  +  PC NP G PC
Sbjct: 9   CFLAAVTFSMGESIGSSTPCPNPPGQPC 36


==> gi|51011514|gb|AAT92166.1| CLSP-11 [Ixodes pacificus]
          Length = 79

 Score = 29.3 bits (64), Expect = 0.038
 Identities = 11/28 (39%), Positives = 14/28 (50%)
 Frame = -3

Query: 360 CHLSCLNFDFSTSCFTGLPCINPTGLPC 277
           C L+ + F    S  +  PC NP G PC
Sbjct: 9   CFLAAVTFSMGESIGSSTPCPNPPGQPC 36


==> gi|67083363|gb|AAY66617.1| putative secreted protein [Ixodes
           scapularis]
          Length = 65

 Score = 29.3 bits (64), Expect = 0.038
 Identities = 12/28 (42%), Positives = 14/28 (50%)
 Frame = -3

Query: 360 CHLSCLNFDFSTSCFTGLPCINPTGLPC 277
           C L+ L F   TS  +  PC N  G PC
Sbjct: 9   CFLAALTFSMGTSIGSSTPCPNGPGQPC 36


==> gi|67083379|gb|AAY66625.1| putative secreted protein [Ixodes
           scapularis]
          Length = 65

 Score = 28.9 bits (63), Expect = 0.050
 Identities = 12/28 (42%), Positives = 14/28 (50%)
 Frame = -3

Query: 360 CHLSCLNFDFSTSCFTGLPCINPTGLPC 277
           C L+ L F   TS  +  PC NP G  C
Sbjct: 9   CFLAALTFSMGTSFGSSTPCPNPPGQGC 36


==> gi|51011452|gb|AAT92135.1| CLSP-1 [Ixodes pacificus]
          Length = 65

 Score = 28.1 bits (61), Expect = 0.085
 Identities = 11/28 (39%), Positives = 14/28 (50%)
 Frame = -3

Query: 360 CHLSCLNFDFSTSCFTGLPCINPTGLPC 277
           C L+ + F    S  +  PC NP G PC
Sbjct: 9   CFLAAVAFSMGESWGSSTPCPNPPGQPC 36
