# Supplementary material for: Insight into the sialome of the castor bean tick, Ixodes ricinus
Source: BMC Genomics. 2008 May 20;9:233. doi: 10.1186/1471-2164-9-233 (PMC2410133; doi:10.1186/1471-2164-9-233)
Supplement: Additional file 1 — Supplemental table. Zip file contains MS Office Excel table with links to text files, containing additional information on all ESTs. [file 1471-2164-9-233-S1.zip › Supplement/links/ACARI/IR_ALL-contig_1008-ACARI.txt]

>IR_ALL-contig_1008

gi|22770986|gb|AAN06819.1| notch-like protein [Boophilus microplus]    30   0.041


==> gi|22770986|gb|AAN06819.1| notch-like protein [Boophilus microplus]
          Length = 2428

 Score = 30.4 bits (67), Expect = 0.041
 Identities = 12/25 (48%), Positives = 18/25 (72%)
 Frame = -1

Query: 442  QNKEQQQQTNKQTNKQTNKQQQQKH 368
            Q ++QQQQ  +Q  +Q  +QQQQ+H
Sbjct: 2256 QQQQQQQQQQQQQQQQQQQQQQQQH 2280
