# Supplementary material for: Insight into the sialome of the castor bean tick, Ixodes ricinus
Source: BMC Genomics. 2008 May 20;9:233. doi: 10.1186/1471-2164-9-233 (PMC2410133; doi:10.1186/1471-2164-9-233)
Supplement: Additional file 1 — Supplemental table. Zip file contains MS Office Excel table with links to text files, containing additional information on all ESTs. [file 1471-2164-9-233-S1.zip › Supplement/links/ACARI/IR_ALL-contig_1009-ACARI.txt]

>IR_ALL-contig_1009

gi|3928766|dbj|BAA34704.1| cathepsin L-like tick cysteine protei...    35   0.001
gi|67083915|gb|AAY66892.1| salivary protein [Ixodes scapularis]        30   0.044


==> gi|3928766|dbj|BAA34704.1| cathepsin L-like tick cysteine
           proteinase B [Haemaphysalis longicornis]
          Length = 332

 Score = 35.4 bits (80), Expect = 0.001
 Identities = 30/89 (33%), Positives = 39/89 (43%), Gaps = 1/89 (1%)
 Frame = +1

Query: 388 CCASSW-RAAPRAVRWWSRAS*GASEPSP*SSWTAS*STAASRPTTTSRPPSATCCSGKV 564
           C    W R A R   WW+  +  A+  +  +SWT   ST  SRPT  S P SAT  + + 
Sbjct: 154 CARRCWYRWASRT--WWTARNPSATTAARAASWTTPSST--SRPTRASTPRSATPTTART 209

Query: 565 CLASR*RSCCRATPTASWAPRSHCRTTSP 651
                 R+  R  P   W P +    TSP
Sbjct: 210 A-----RATSRRPP---WGPPTAGTLTSP 230


==> gi|67083915|gb|AAY66892.1| salivary protein [Ixodes scapularis]
          Length = 122

 Score = 30.4 bits (67), Expect = 0.044
 Identities = 31/115 (26%), Positives = 42/115 (36%)
 Frame = +2

Query: 341 LQVDRRPGGAPGLLRRAALHHGERRQGL*GGGLGQAEGPASQVHEVRGRPHDPQRRADQR 520
           +   R  GG PG         G+RRQ            P   +H +R RP  P       
Sbjct: 19  MSCQRTAGGLPG-------RGGQRRQR------DIVLQPVQLLHLLRVRPRYP------- 58

Query: 521 LRRDRRPPRAAPARCAWHQGEDHAAVRPQRPAGPQEATAGPRHHHGAQEGAQERG 685
                     A A  A HQ +    V   RP+G ++    P  H GA++G+  RG
Sbjct: 59  ---------GADALPAGHQVQRR--VEDLRPSGRRQLLRAPAAHRGARDGSSARG 102
