# Supplementary material for: Insight into the sialome of the castor bean tick, Ixodes ricinus
Source: BMC Genomics. 2008 May 20;9:233. doi: 10.1186/1471-2164-9-233 (PMC2410133; doi:10.1186/1471-2164-9-233)
Supplement: Additional file 1 — Supplemental table. Zip file contains MS Office Excel table with links to text files, containing additional information on all ESTs. [file 1471-2164-9-233-S1.zip › Supplement/links/ACARI/IR_ALL-contig_101-ACARI.txt]

>IR_ALL-contig_101

gi|67083705|gb|AAY66787.1| putative secreted salivary protein [I...   132   3e-033
gi|22164220|gb|AAM93615.1|AF483693_1 putative secreted protein [...   128   7e-032
gi|67083577|gb|AAY66724.1| putative secreted salivary protein [I...   128   7e-032
gi|67083761|gb|AAY66815.1| putative secreted protein [Ixodes sca...   127   2e-031
gi|22164206|gb|AAM93608.1|AF483686_1 putative secreted protein [...   125   5e-031
gi|22164196|gb|AAM93603.1|AF483681_1 putative salivary secreted ...   102   5e-024
gi|67083489|gb|AAY66680.1| putative salivary protein with polyly...    94   2e-021
gi|67083162|gb|AAY66517.1| putative secreted salivary protein [I...    81   1e-017
gi|22164216|gb|AAM93613.1|AF483691_1 putative secreted protein [...    81   1e-017
gi|67083447|gb|AAY66659.1| putative salivary secreted protein [I...    80   2e-017
gi|22164198|gb|AAM93604.1|AF483682_1 putative secreted protein [...    80   2e-017
gi|67083593|gb|AAY66732.1| putative secreted salivary protein [I...    80   3e-017
gi|22164214|gb|AAM93612.1|AF483690_1 putative secreted protein [...    79   5e-017
gi|67083441|gb|AAY66656.1| putative secreted protein [Ixodes sca...    73   3e-015
gi|67083475|gb|AAY66673.1| putative salivary secreted protein [I...    73   3e-015
gi|22164218|gb|AAM93614.1|AF483692_1 putative secreted protein [...    73   4e-015
gi|67083503|gb|AAY66687.1| putative secreted protein [Ixodes sca...    71   1e-014
gi|67083559|gb|AAY66715.1| putative secreted salivary protein [I...    71   1e-014
gi|67083569|gb|AAY66720.1| putative secreted salivary protein [I...    70   2e-014
gi|67083657|gb|AAY66764.1| putative secreted salivary protein [I...    70   2e-014
gi|67083563|gb|AAY66717.1| putative secreted salivary protein [I...    69   4e-014
gi|67083150|gb|AAY66511.1| putative secreted protein with Kunitz...    66   4e-013
gi|22164204|gb|AAM93607.1|AF483685_1 putative secreted protein [...    65   7e-013
gi|51011560|gb|AAT92189.1| KUN-6 [Ixodes pacificus]                    64   2e-012
gi|67083365|gb|AAY66618.1| putative secreted protein [Ixodes sca...    64   2e-012


==> gi|67083705|gb|AAY66787.1| putative secreted salivary protein
           [Ixodes scapularis]
          Length = 91

 Score =  132 bits (333), Expect = 3e-033
 Identities = 64/84 (76%), Positives = 69/84 (82%)
 Frame = +2

Query: 8   MKATLVAICFIAAIAYSMGRLSEQQCRAPVPSTLCAANATLRTVYSFSNRTNKCVRMLSC 187
           MKATLVAICF+AA+AYSMGRLSE+QCR PVPST CA    LRT+Y FSN TNKC +M SC
Sbjct: 1   MKATLVAICFLAAVAYSMGRLSEEQCRRPVPSTSCANG--LRTIYYFSNHTNKCEKMQSC 58

Query: 188 GEGVNLFEKPECCRSECPYGKYSK 259
           G GVN FEK ECC SECPYGK SK
Sbjct: 59  GVGVNHFEKEECCESECPYGKGSK 82


==> gi|22164220|gb|AAM93615.1|AF483693_1 putative secreted protein
           [Ixodes scapularis]
          Length = 94

 Score =  128 bits (321), Expect = 7e-032
 Identities = 59/89 (66%), Positives = 72/89 (80%), Gaps = 1/89 (1%)
 Frame = +2

Query: 8   MKATLVAICFIAAIAYSMGRLSEQQCRAPVPSTLCAANATLRTVYSFSNRTNKCVRML-S 184
           MKA LVAI F+AA+AYSMGRL+EQQCR PVPS++CA +A  RT+YSF+N TNKC R+  S
Sbjct: 1   MKAALVAIFFLAAVAYSMGRLTEQQCRTPVPSSMCAEDAKTRTIYSFNNNTNKCERVQDS 60

Query: 185 CGEGVNLFEKPECCRSECPYGKYSKTPKN 271
           CGEG+N FE+  CC SECPYG++SK   N
Sbjct: 61  CGEGINQFERKGCCISECPYGRHSKPSNN 89


==> gi|67083577|gb|AAY66724.1| putative secreted salivary protein
           [Ixodes scapularis]
          Length = 94

 Score =  128 bits (321), Expect = 7e-032
 Identities = 59/89 (66%), Positives = 72/89 (80%), Gaps = 1/89 (1%)
 Frame = +2

Query: 8   MKATLVAICFIAAIAYSMGRLSEQQCRAPVPSTLCAANATLRTVYSFSNRTNKCVRML-S 184
           MKA L+AI F+AA+AYSMGRL+EQQCR PVPS++CA +A  RT+YSF+N TNKC R+  S
Sbjct: 1   MKAALLAIFFLAAVAYSMGRLTEQQCRTPVPSSMCAEDAKTRTIYSFNNNTNKCERVQDS 60

Query: 185 CGEGVNLFEKPECCRSECPYGKYSKTPKN 271
           CGEG+N FEK  CC SECPYG++SK   N
Sbjct: 61  CGEGINQFEKKGCCISECPYGRHSKPSNN 89


==> gi|67083761|gb|AAY66815.1| putative secreted protein [Ixodes
           scapularis]
          Length = 94

 Score =  127 bits (318), Expect = 2e-031
 Identities = 62/88 (70%), Positives = 69/88 (78%), Gaps = 1/88 (1%)
 Frame = +2

Query: 8   MKATLVAICFIAAIAYSMGRLSEQQCRAPVPSTLCAANATLRTVYSFSNRTNKCVRML-S 184
           MKATLVAICFIAA +YSMGRL+E QCR PVP T CA  A LRTVYSF+N TN+C  +  S
Sbjct: 1   MKATLVAICFIAAASYSMGRLAETQCRFPVPVTSCAEGAELRTVYSFNNNTNQCEPVRGS 60

Query: 185 CGEGVNLFEKPECCRSECPYGKYSKTPK 268
           CGEGVN FE  +CCR ECPYGK+SK  K
Sbjct: 61  CGEGVNQFETKDCCRRECPYGKHSKLGK 88


==> gi|22164206|gb|AAM93608.1|AF483686_1 putative secreted protein
           [Ixodes scapularis]
          Length = 81

 Score =  125 bits (314), Expect = 5e-031
 Identities = 58/81 (71%), Positives = 68/81 (83%)
 Frame = +2

Query: 8   MKATLVAICFIAAIAYSMGRLSEQQCRAPVPSTLCAANATLRTVYSFSNRTNKCVRMLSC 187
           MKATLVAICF+AA+A+SMGRLSE+QCR PVPST CA+   +RT+Y FSN TNKC +M SC
Sbjct: 1   MKATLVAICFLAAVAHSMGRLSEEQCRRPVPSTSCASG--VRTIYYFSNHTNKCEKMQSC 58

Query: 188 GEGVNLFEKPECCRSECPYGK 250
           G GVN FEK +CC SECPYG+
Sbjct: 59  GVGVNHFEKKKCCESECPYGE 79


==> gi|22164196|gb|AAM93603.1|AF483681_1 putative salivary secreted
           protein [Ixodes scapularis]
          Length = 75

 Score =  102 bits (253), Expect = 5e-024
 Identities = 48/70 (68%), Positives = 58/70 (82%), Gaps = 1/70 (1%)
 Frame = +2

Query: 8   MKATLVAICFIAAIAYSMGRLSEQQCRAPVPSTLCAANATLRTVYSFSNRTNKCVRML-S 184
           MKA LVAI F+AA+AYSMGRL+EQQCR PVPS++C  +A  RT+YSF+N TNKC R+  S
Sbjct: 1   MKAALVAIFFLAAVAYSMGRLTEQQCRTPVPSSMCVEDAKTRTIYSFNNNTNKCERVQDS 60

Query: 185 CGEGVNLFEK 214
           CGEG+N FEK
Sbjct: 61  CGEGINQFEK 70


==> gi|67083489|gb|AAY66680.1| putative salivary protein with
           polylysine tail [Ixodes scapularis]
          Length = 94

 Score = 93.6 bits (231), Expect = 2e-021
 Identities = 41/82 (50%), Positives = 51/82 (62%)
 Frame = +2

Query: 8   MKATLVAICFIAAIAYSMGRLSEQQCRAPVPSTLCAANATLRTVYSFSNRTNKCVRMLSC 187
           MK+T+  +CF+ A+A     L E QCRAP P   C+ NA LRT Y FSN TN+C     C
Sbjct: 1   MKSTVAVLCFLTAVACCTAMLLEAQCRAPRPFASCSGNAPLRTFYYFSNYTNQCEHSFGC 60

Query: 188 GEGVNLFEKPECCRSECPYGKY 253
             G+N FE   CC +ECPYGK+
Sbjct: 61  DMGLNTFEDKVCCATECPYGKH 82


==> gi|67083162|gb|AAY66517.1| putative secreted salivary protein
           [Ixodes scapularis]
          Length = 92

 Score = 81.3 bits (199), Expect = 1e-017
 Identities = 34/82 (41%), Positives = 52/82 (63%)
 Frame = +2

Query: 8   MKATLVAICFIAAIAYSMGRLSEQQCRAPVPSTLCAANATLRTVYSFSNRTNKCVRMLSC 187
           MKA++ A+C + A++  + +L E +CR+P   T+C    +L+ +YSF N TN+CV    C
Sbjct: 1   MKASIAALCILVALSCVIAKLREDECRSPYAVTMCE-EGSLKYIYSFDNNTNQCVSYQGC 59

Query: 188 GEGVNLFEKPECCRSECPYGKY 253
           G G N+F+  E C  ECPYG +
Sbjct: 60  GTGKNIFDSYEKCLGECPYGNH 81


==> gi|22164216|gb|AAM93613.1|AF483691_1 putative secreted protein
           [Ixodes scapularis]
          Length = 95

 Score = 80.9 bits (198), Expect = 1e-017
 Identities = 37/93 (39%), Positives = 50/93 (53%)
 Frame = +2

Query: 8   MKATLVAICFIAAIAYSMGRLSEQQCRAPVPSTLCAANATLRTVYSFSNRTNKCVRMLSC 187
           MKATL A+CF+A +  ++  L E  CRAP     CAA+   + ++ F+N TN+C     C
Sbjct: 1   MKATLAAVCFLATVVCTIALLPEDICRAPHAVASCAADIKPKLLFYFNNGTNRCESYYGC 60

Query: 188 GEGVNLFEKPECCRSECPYGKYSKTPKNPVPYA 286
           G G+N F    CC+  CPYGK       P   A
Sbjct: 61  GGGLNDFGSKACCKDSCPYGKNKPNSWKPTKVA 93


==> gi|67083447|gb|AAY66659.1| putative salivary secreted protein
           [Ixodes scapularis]
          Length = 86

 Score = 80.5 bits (197), Expect = 2e-017
 Identities = 34/85 (40%), Positives = 51/85 (60%)
 Frame = +2

Query: 8   MKATLVAICFIAAIAYSMGRLSEQQCRAPVPSTLCAANATLRTVYSFSNRTNKCVRMLSC 187
           MKAT+   CF++AI      L+ +QC AP P ++CA +   R  Y ++N T +C +   C
Sbjct: 1   MKATIAVTCFVSAIMLISAALTREQCEAPHPESICAPDVAPRYTYYYNNHTGQCEQTFGC 60

Query: 188 GEGVNLFEKPECCRSECPYGKYSKT 262
           G G N F   E C++ECPYGK++ +
Sbjct: 61  GGGRNDFPNIEDCQNECPYGKHASS 85
