# Supplementary material for: Insight into the sialome of the castor bean tick, Ixodes ricinus
Source: BMC Genomics. 2008 May 20;9:233. doi: 10.1186/1471-2164-9-233 (PMC2410133; doi:10.1186/1471-2164-9-233)
Supplement: Additional file 1 — Supplemental table. Zip file contains MS Office Excel table with links to text files, containing additional information on all ESTs. [file 1471-2164-9-233-S1.zip › Supplement/links/ACARI/IR_ALL-contig_102-ACARI.txt]

>IR_ALL-contig_102

gi|67083705|gb|AAY66787.1| putative secreted salivary protein [I...   132   4e-033
gi|67083761|gb|AAY66815.1| putative secreted protein [Ixodes sca...   129   2e-032
gi|22164206|gb|AAM93608.1|AF483686_1 putative secreted protein [...   125   5e-031
gi|22164220|gb|AAM93615.1|AF483693_1 putative secreted protein [...   124   9e-031
gi|67083577|gb|AAY66724.1| putative secreted salivary protein [I...   123   2e-030
gi|22164196|gb|AAM93603.1|AF483681_1 putative salivary secreted ...    97   2e-022
gi|67083489|gb|AAY66680.1| putative salivary protein with polyly...    93   2e-021
gi|22164214|gb|AAM93612.1|AF483690_1 putative secreted protein [...    84   2e-018
gi|22164198|gb|AAM93604.1|AF483682_1 putative secreted protein [...    81   9e-018
gi|22164216|gb|AAM93613.1|AF483691_1 putative secreted protein [...    81   9e-018
gi|67083447|gb|AAY66659.1| putative salivary secreted protein [I...    81   9e-018
gi|67083593|gb|AAY66732.1| putative secreted salivary protein [I...    80   2e-017
gi|67083162|gb|AAY66517.1| putative secreted salivary protein [I...    75   6e-016
gi|67083569|gb|AAY66720.1| putative secreted salivary protein [I...    74   2e-015
gi|67083475|gb|AAY66673.1| putative salivary secreted protein [I...    72   5e-015
gi|22164218|gb|AAM93614.1|AF483692_1 putative secreted protein [...    72   7e-015
gi|67083563|gb|AAY66717.1| putative secreted salivary protein [I...    70   2e-014
gi|67083559|gb|AAY66715.1| putative secreted salivary protein [I...    69   5e-014
gi|67083657|gb|AAY66764.1| putative secreted salivary protein [I...    69   5e-014
gi|67083441|gb|AAY66656.1| putative secreted protein [Ixodes sca...    69   6e-014
gi|67083503|gb|AAY66687.1| putative secreted protein [Ixodes sca...    68   8e-014
gi|67083150|gb|AAY66511.1| putative secreted protein with Kunitz...    67   1e-013
gi|51011560|gb|AAT92189.1| KUN-6 [Ixodes pacificus]                    67   2e-013
gi|67083359|gb|AAY66615.1| putative secreted protein [Ixodes sca...    63   3e-012
gi|22164204|gb|AAM93607.1|AF483685_1 putative secreted protein [...    61   1e-011


==> gi|67083705|gb|AAY66787.1| putative secreted salivary protein
           [Ixodes scapularis]
          Length = 91

 Score =  132 bits (331), Expect = 4e-033
 Identities = 65/93 (69%), Positives = 72/93 (77%)
 Frame = +3

Query: 18  MKATLVAICFIAAVAYSMGRLSEGQCRAPVPSTLCAPNAELRTVYSFSNHTNKCEPMETC 197
           MKATLVAICF+AAVAYSMGRLSE QCR PVPST CA    LRT+Y FSNHTNKCE M++C
Sbjct: 1   MKATLVAICFLAAVAYSMGRLSEEQCRRPVPSTSCANG--LRTIYYFSNHTNKCEKMQSC 58

Query: 198 AEGVNLFELLKCCKSECPYGKYSKTPRKPGKNF 296
             GVN FE  +CC+SECPYGK SK  R   + F
Sbjct: 59  GVGVNHFEKEECCESECPYGKGSKPGRMSRRKF 91


==> gi|67083761|gb|AAY66815.1| putative secreted protein [Ixodes
           scapularis]
          Length = 94

 Score =  129 bits (325), Expect = 2e-032
 Identities = 61/85 (71%), Positives = 70/85 (82%), Gaps = 1/85 (1%)
 Frame = +3

Query: 18  MKATLVAICFIAAVAYSMGRLSEGQCRAPVPSTLCAPNAELRTVYSFSNHTNKCEPME-T 194
           MKATLVAICFIAA +YSMGRL+E QCR PVP T CA  AELRTVYSF+N+TN+CEP+  +
Sbjct: 1   MKATLVAICFIAAASYSMGRLAETQCRFPVPVTSCAEGAELRTVYSFNNNTNQCEPVRGS 60

Query: 195 CAEGVNLFELLKCCKSECPYGKYSK 269
           C EGVN FE   CC+ ECPYGK+SK
Sbjct: 61  CGEGVNQFETKDCCRRECPYGKHSK 85


==> gi|22164206|gb|AAM93608.1|AF483686_1 putative secreted protein
           [Ixodes scapularis]
          Length = 81

 Score =  125 bits (313), Expect = 5e-031
 Identities = 59/81 (72%), Positives = 67/81 (82%)
 Frame = +3

Query: 18  MKATLVAICFIAAVAYSMGRLSEGQCRAPVPSTLCAPNAELRTVYSFSNHTNKCEPMETC 197
           MKATLVAICF+AAVA+SMGRLSE QCR PVPST CA    +RT+Y FSNHTNKCE M++C
Sbjct: 1   MKATLVAICFLAAVAHSMGRLSEEQCRRPVPSTSCASG--VRTIYYFSNHTNKCEKMQSC 58

Query: 198 AEGVNLFELLKCCKSECPYGK 260
             GVN FE  KCC+SECPYG+
Sbjct: 59  GVGVNHFEKKKCCESECPYGE 79


==> gi|22164220|gb|AAM93615.1|AF483693_1 putative secreted protein
           [Ixodes scapularis]
          Length = 94

 Score =  124 bits (311), Expect = 9e-031
 Identities = 58/94 (61%), Positives = 73/94 (77%), Gaps = 1/94 (1%)
 Frame = +3

Query: 18  MKATLVAICFIAAVAYSMGRLSEGQCRAPVPSTLCAPNAELRTVYSFSNHTNKCEPM-ET 194
           MKA LVAI F+AAVAYSMGRL+E QCR PVPS++CA +A+ RT+YSF+N+TNKCE + ++
Sbjct: 1   MKAALVAIFFLAAVAYSMGRLTEQQCRTPVPSSMCAEDAKTRTIYSFNNNTNKCERVQDS 60

Query: 195 CAEGVNLFELLKCCKSECPYGKYSKTPRKPGKNF 296
           C EG+N FE   CC SECPYG++SK       NF
Sbjct: 61  CGEGINQFERKGCCISECPYGRHSKPSNNSNGNF 94


==> gi|67083577|gb|AAY66724.1| putative secreted salivary protein
           [Ixodes scapularis]
          Length = 94

 Score =  123 bits (308), Expect = 2e-030
 Identities = 57/94 (60%), Positives = 73/94 (77%), Gaps = 1/94 (1%)
 Frame = +3

Query: 18  MKATLVAICFIAAVAYSMGRLSEGQCRAPVPSTLCAPNAELRTVYSFSNHTNKCEPM-ET 194
           MKA L+AI F+AAVAYSMGRL+E QCR PVPS++CA +A+ RT+YSF+N+TNKCE + ++
Sbjct: 1   MKAALLAIFFLAAVAYSMGRLTEQQCRTPVPSSMCAEDAKTRTIYSFNNNTNKCERVQDS 60

Query: 195 CAEGVNLFELLKCCKSECPYGKYSKTPRKPGKNF 296
           C EG+N FE   CC SECPYG++SK       NF
Sbjct: 61  CGEGINQFEKKGCCISECPYGRHSKPSNNSNGNF 94


==> gi|22164196|gb|AAM93603.1|AF483681_1 putative salivary secreted
           protein [Ixodes scapularis]
          Length = 75

 Score = 97.1 bits (240), Expect = 2e-022
 Identities = 45/69 (65%), Positives = 58/69 (84%), Gaps = 1/69 (1%)
 Frame = +3

Query: 18  MKATLVAICFIAAVAYSMGRLSEGQCRAPVPSTLCAPNAELRTVYSFSNHTNKCEPM-ET 194
           MKA LVAI F+AAVAYSMGRL+E QCR PVPS++C  +A+ RT+YSF+N+TNKCE + ++
Sbjct: 1   MKAALVAIFFLAAVAYSMGRLTEQQCRTPVPSSMCVEDAKTRTIYSFNNNTNKCERVQDS 60

Query: 195 CAEGVNLFE 221
           C EG+N FE
Sbjct: 61  CGEGINQFE 69


==> gi|67083489|gb|AAY66680.1| putative salivary protein with
           polylysine tail [Ixodes scapularis]
          Length = 94

 Score = 93.2 bits (230), Expect = 2e-021
 Identities = 43/82 (52%), Positives = 53/82 (64%)
 Frame = +3

Query: 18  MKATLVAICFIAAVAYSMGRLSEGQCRAPVPSTLCAPNAELRTVYSFSNHTNKCEPMETC 197
           MK+T+  +CF+ AVA     L E QCRAP P   C+ NA LRT Y FSN+TN+CE    C
Sbjct: 1   MKSTVAVLCFLTAVACCTAMLLEAQCRAPRPFASCSGNAPLRTFYYFSNYTNQCEHSFGC 60

Query: 198 AEGVNLFELLKCCKSECPYGKY 263
             G+N FE   CC +ECPYGK+
Sbjct: 61  DMGLNTFEDKVCCATECPYGKH 82


==> gi|22164214|gb|AAM93612.1|AF483690_1 putative secreted protein
           [Ixodes scapularis]
          Length = 94

 Score = 83.6 bits (205), Expect = 2e-018
 Identities = 40/91 (43%), Positives = 52/91 (57%)
 Frame = +3

Query: 18  MKATLVAICFIAAVAYSMGRLSEGQCRAPVPSTLCAPNAELRTVYSFSNHTNKCEPMETC 197
           MKA + A+C +AAV   +  L EG CRAP P + CA    + T+Y F NHT++C+    C
Sbjct: 1   MKAAIAALCLLAAVVCVIALLPEGVCRAPHPVSSCASGTPITTMYYFDNHTDRCQNYLGC 60

Query: 198 AEGVNLFELLKCCKSECPYGKYSKTPRKPGK 290
             G N F  L CC   CPYG++   P K GK
Sbjct: 61  GGGYNDFGSLGCCMDSCPYGRH-HPPGKRGK 90


==> gi|22164198|gb|AAM93604.1|AF483682_1 putative secreted protein
           [Ixodes scapularis]
          Length = 81

 Score = 81.3 bits (199), Expect = 9e-018
 Identities = 39/80 (48%), Positives = 47/80 (58%)
 Frame = +3

Query: 18  MKATLVAICFIAAVAYSMGRLSEGQCRAPVPSTLCAPNAELRTVYSFSNHTNKCEPMETC 197
           MKAT+ A+C +AA    +  L E  CRAP P + CAP A   T Y F+N TNKCE    C
Sbjct: 1   MKATIAALCILAAAVCVIALLPENICRAPHPISSCAPGAVKETWY-FNNRTNKCEKYSGC 59

Query: 198 AEGVNLFELLKCCKSECPYG 257
            +G+N F    CCK  CPYG
Sbjct: 60  GKGMNDFGTRACCKDSCPYG 79


==> gi|22164216|gb|AAM93613.1|AF483691_1 putative secreted protein
           [Ixodes scapularis]
          Length = 95

 Score = 81.3 bits (199), Expect = 9e-018
 Identities = 39/91 (42%), Positives = 51/91 (56%)
 Frame = +3

Query: 18  MKATLVAICFIAAVAYSMGRLSEGQCRAPVPSTLCAPNAELRTVYSFSNHTNKCEPMETC 197
           MKATL A+CF+A V  ++  L E  CRAP     CA + + + ++ F+N TN+CE    C
Sbjct: 1   MKATLAAVCFLATVVCTIALLPEDICRAPHAVASCAADIKPKLLFYFNNGTNRCESYYGC 60

Query: 198 AEGVNLFELLKCCKSECPYGKYSKTPRKPGK 290
             G+N F    CCK  CPYGK      KP K
Sbjct: 61  GGGLNDFGSKACCKDSCPYGKNKPNSWKPTK 91
