# Supplementary material for: Insight into the sialome of the castor bean tick, Ixodes ricinus
Source: BMC Genomics. 2008 May 20;9:233. doi: 10.1186/1471-2164-9-233 (PMC2410133; doi:10.1186/1471-2164-9-233)
Supplement: Additional file 1 — Supplemental table. Zip file contains MS Office Excel table with links to text files, containing additional information on all ESTs. [file 1471-2164-9-233-S1.zip › Supplement/links/ACARI/IR_ALL-contig_1020-ACARI.txt]

>IR_ALL-contig_1020

gi|67083309|gb|AAY66590.1| putative secreted protein [Ixodes sca...    97   1e-022
gi|67083246|gb|AAY66559.1| putative secreted salivary protein [I...    86   3e-019
gi|67083321|gb|AAY66596.1| putative secreted protein [Ixodes sca...    48   8e-008
gi|22164314|gb|AAM93662.1|AF483740_1 putative 10.2 kDa secreted ...    30   0.024


==> gi|67083309|gb|AAY66590.1| putative secreted protein [Ixodes
           scapularis]
          Length = 134

 Score = 97.4 bits (241), Expect = 1e-022
 Identities = 47/82 (57%), Positives = 58/82 (70%), Gaps = 8/82 (9%)
 Frame = +1

Query: 25  GFFFFNAYTCAARCLSGNIERRLPPGITC---GYGH-----LECVGEIGQNDKPLICLGC 180
           GF FFN YTC+ARC SGNIERRLPPGITC   G+GH     LECVG+IGQN++PL+C GC
Sbjct: 52  GFSFFNLYTCSARCTSGNIERRLPPGITCQENGFGHPPPGTLECVGDIGQNNEPLVCFGC 111

Query: 181 TRDVSIS*EDGSQAKISGQHFG 246
           T +V+ +      ++   Q FG
Sbjct: 112 TSEVTDTLSKWQSSEPFWQQFG 133


==> gi|67083246|gb|AAY66559.1| putative secreted salivary protein
           [Ixodes scapularis]
          Length = 125

 Score = 86.3 bits (212), Expect = 3e-019
 Identities = 41/64 (64%), Positives = 45/64 (70%), Gaps = 8/64 (12%)
 Frame = +1

Query: 25  GFFFFNAYTCAARCLSGNIERRLPPGITCGY--------GHLECVGEIGQNDKPLICLGC 180
           GFFF N  TC+ARC SG +ER+LPPGITC          G LECVGEIGQND PL+C GC
Sbjct: 52  GFFFLNFETCSARCKSGYVERKLPPGITCEENGSGNPPPGGLECVGEIGQNDDPLLCFGC 111

Query: 181 TRDV 192
           T DV
Sbjct: 112 TPDV 115


==> gi|67083321|gb|AAY66596.1| putative secreted protein [Ixodes
           scapularis]
          Length = 83

 Score = 48.1 bits (113), Expect = 8e-008
 Identities = 20/22 (90%), Positives = 20/22 (90%)
 Frame = +1

Query: 127 ECVGEIGQNDKPLICLGCTRDV 192
           ECVGEIGQND PLICLGCT DV
Sbjct: 52  ECVGEIGQNDDPLICLGCTHDV 73


==> gi|22164314|gb|AAM93662.1|AF483740_1 putative 10.2 kDa secreted
           protein [Ixodes scapularis]
          Length = 115

 Score = 30.0 bits (66), Expect = 0.024
 Identities = 15/42 (35%), Positives = 23/42 (54%)
 Frame = +1

Query: 19  AGGFFFFNAYTCAARCLSGNIERRLPPGITCGYGHLECVGEI 144
           +GG   ++ Y+CA RC SG    +LP G+ C  G + C   +
Sbjct: 47  SGGIDDYDPYSCALRC-SGGGNPKLPKGV-CSGGGVNCTRSV 86
