# Supplementary material for: Insight into the sialome of the castor bean tick, Ixodes ricinus
Source: BMC Genomics. 2008 May 20;9:233. doi: 10.1186/1471-2164-9-233 (PMC2410133; doi:10.1186/1471-2164-9-233)
Supplement: Additional file 1 — Supplemental table. Zip file contains MS Office Excel table with links to text files, containing additional information on all ESTs. [file 1471-2164-9-233-S1.zip › Supplement/links/ACARI/IR_ALL-contig_1023-ACARI.txt]

>IR_ALL-contig_1023

gi|3928766|dbj|BAA34704.1| cathepsin L-like tick cysteine protei...    37   3e-004
gi|5815436|gb|AAD52672.1|AF178772_1 98kDa HDM allergen [Dermatop...    30   0.039
gi|21444328|emb|CAD35263.1| unnamed protein product [Dermatophag...    30   0.039
gi|21444331|emb|CAD35264.1| unnamed protein product [Dermatophag...    30   0.039
gi|21444334|emb|CAD35265.1| unnamed protein product [Dermatophag...    30   0.039


==> gi|3928766|dbj|BAA34704.1| cathepsin L-like tick cysteine
           proteinase B [Haemaphysalis longicornis]
          Length = 332

 Score = 37.4 bits (85), Expect = 3e-004
 Identities = 41/124 (33%), Positives = 51/124 (41%), Gaps = 4/124 (3%)
 Frame = +1

Query: 13  WRSSAPRTPWEASTGCSTGAGDTSSRSLK*PARPCSWSRPTCPSTSRSVSRLTCVPTLEA 192
           W   A RT W A    +T A           AR  SW+ P+  STSR        PT  +
Sbjct: 159 WYRWASRTWWTARNPSATTA-----------ARAASWTTPS--STSR--------PTRAS 197

Query: 193 RPSRSACLTTGRSCPAT----PWTPRPGPTLSSWRRASARGSRTPSQTWTSTSTSYNRWP 360
            P RSA  TT R+  AT    PW P    TL+S  R + R  R    T    S + +  P
Sbjct: 198 TP-RSATPTTARTARATSRRPPWGPPTAGTLTS-PRETRRSCRRLWPTVGPVSVAIDAQP 255

Query: 361 CLHT 372
             H+
Sbjct: 256 TSHS 259


==> gi|5815436|gb|AAD52672.1|AF178772_1 98kDa HDM allergen
           [Dermatophagoides farinae]
          Length = 555

 Score = 30.4 bits (67), Expect = 0.039
 Identities = 24/75 (32%), Positives = 31/75 (41%), Gaps = 1/75 (1%)
 Frame = +1

Query: 58  CSTGAGDTSSRSLK*PARPCSWSRPTCPS-TSRSVSRLTCVPTLEARPSRSACLTTGRSC 234
           C  G   T+      P  P +   PT PS T+ + +     PT    PS +   TT    
Sbjct: 411 CILGPSTTTPTPTTTPTTPTT--TPTTPSPTTPTTTPSPTTPT--TTPSPTTPTTTPSPT 466

Query: 235 PATPWTPRPGPTLSS 279
             TP TP P PT S+
Sbjct: 467 TPTPTTPTPAPTTST 481


==> gi|21444328|emb|CAD35263.1| unnamed protein product
           [Dermatophagoides farinae]
          Length = 555

 Score = 30.4 bits (67), Expect = 0.039
 Identities = 24/75 (32%), Positives = 31/75 (41%), Gaps = 1/75 (1%)
 Frame = +1

Query: 58  CSTGAGDTSSRSLK*PARPCSWSRPTCPS-TSRSVSRLTCVPTLEARPSRSACLTTGRSC 234
           C  G   T+      P  P +   PT PS T+ + +     PT    PS +   TT    
Sbjct: 411 CILGPSTTTPTPTTTPTTPTT--TPTTPSPTTPTTTPSPTTPT--TTPSPTTPTTTPSPT 466

Query: 235 PATPWTPRPGPTLSS 279
             TP TP P PT S+
Sbjct: 467 TPTPTTPTPAPTTST 481


==> gi|21444331|emb|CAD35264.1| unnamed protein product
           [Dermatophagoides farinae]
          Length = 555

 Score = 30.4 bits (67), Expect = 0.039
 Identities = 24/75 (32%), Positives = 31/75 (41%), Gaps = 1/75 (1%)
 Frame = +1

Query: 58  CSTGAGDTSSRSLK*PARPCSWSRPTCPS-TSRSVSRLTCVPTLEARPSRSACLTTGRSC 234
           C  G   T+      P  P +   PT PS T+ + +     PT    PS +   TT    
Sbjct: 411 CILGPSTTTPTPTTTPTTPTT--TPTTPSPTTPTTTPSPTTPT--TTPSPTTPTTTPSPT 466

Query: 235 PATPWTPRPGPTLSS 279
             TP TP P PT S+
Sbjct: 467 TPTPTTPTPAPTTST 481


==> gi|21444334|emb|CAD35265.1| unnamed protein product
           [Dermatophagoides farinae]
          Length = 536

 Score = 30.4 bits (67), Expect = 0.039
 Identities = 24/75 (32%), Positives = 31/75 (41%), Gaps = 1/75 (1%)
 Frame = +1

Query: 58  CSTGAGDTSSRSLK*PARPCSWSRPTCPS-TSRSVSRLTCVPTLEARPSRSACLTTGRSC 234
           C  G   T+      P  P +   PT PS T+ + +     PT    PS +   TT    
Sbjct: 392 CILGPSTTTPTPTTTPTTPTT--TPTTPSPTTPTTTPSPTTPT--TTPSPTTPTTTPSPT 447

Query: 235 PATPWTPRPGPTLSS 279
             TP TP P PT S+
Sbjct: 448 TPTPTTPTPAPTTST 462
