# Supplementary material for: Insight into the sialome of the castor bean tick, Ixodes ricinus
Source: BMC Genomics. 2008 May 20;9:233. doi: 10.1186/1471-2164-9-233 (PMC2410133; doi:10.1186/1471-2164-9-233)
Supplement: Additional file 1 — Supplemental table. Zip file contains MS Office Excel table with links to text files, containing additional information on all ESTs. [file 1471-2164-9-233-S1.zip › Supplement/links/ACARI/IR_ALL-contig_1024-ACARI.txt]

>IR_ALL-contig_1024

gi|51011418|gb|AAT92118.1| putative salivary secreted peptide [I...   250   1e-068
gi|67083435|gb|AAY66653.1| truncated salivary phospholipase A2 [...    62   6e-012


==> gi|51011418|gb|AAT92118.1| putative salivary secreted peptide
           [Ixodes pacificus]
          Length = 196

 Score =  250 bits (638), Expect = 1e-068
 Identities = 113/115 (98%), Positives = 114/115 (99%)
 Frame = +3

Query: 27  LAKPTSGYKPIPNGCGSYGLKFNESGLPHKDMNSCCNRHDICYGTCLATKDDCDSKFLGC 206
           LAKP SGYKPIPNGCGSYGLKF+ESGLPHKDMNSCCNRHDICYGTCLATKDDCDSKFLGC
Sbjct: 82  LAKPKSGYKPIPNGCGSYGLKFDESGLPHKDMNSCCNRHDICYGTCLATKDDCDSKFLGC 141

Query: 207 LDSVCDKKTGKNHKDKLMSCKAAARALYAGSQYLGCKAFKDAQRQACFCNRKDEL 371
           LDSVCDKKTGKNHKDKLMSCKAAARALYAGSQYLGCKAFKDAQRQACFCNRKDEL
Sbjct: 142 LDSVCDKKTGKNHKDKLMSCKAAARALYAGSQYLGCKAFKDAQRQACFCNRKDEL 196


==> gi|67083435|gb|AAY66653.1| truncated salivary phospholipase A2
           [Ixodes scapularis]
          Length = 124

 Score = 62.4 bits (150), Expect = 6e-012
 Identities = 32/82 (39%), Positives = 42/82 (51%)
 Frame = +3

Query: 36  PTSGYKPIPNGCGSYGLKFNESGLPHKDMNSCCNRHDICYGTCLATKDDCDSKFLGCLDS 215
           P   ++   NGCG+       S LPH +  +CCNRHDI Y TC   +  CD  F  CL  
Sbjct: 41  PRPAHRSSANGCGTGDFNIPASALPHPEFETCCNRHDIRYDTCGENRTLCDEIFEKCLTG 100

Query: 216 VCDKKTGKNHKDKLMSCKAAAR 281
           VC  +T  + KD   +C A +R
Sbjct: 101 VC--QTRASSKD---NCLATSR 117
