# Supplementary material for: Insight into the sialome of the castor bean tick, Ixodes ricinus
Source: BMC Genomics. 2008 May 20;9:233. doi: 10.1186/1471-2164-9-233 (PMC2410133; doi:10.1186/1471-2164-9-233)
Supplement: Additional file 1 — Supplemental table. Zip file contains MS Office Excel table with links to text files, containing additional information on all ESTs. [file 1471-2164-9-233-S1.zip › Supplement/links/ACARI/IR_ALL-contig_1028-ACARI.txt]

>IR_ALL-contig_1028

gi|67083686|gb|AAY66778.1| putative secreted salivary protein [I...    67   3e-013


==> gi|67083686|gb|AAY66778.1| putative secreted salivary protein
           [Ixodes scapularis]
          Length = 243

 Score = 67.4 bits (163), Expect = 3e-013
 Identities = 29/37 (78%), Positives = 31/37 (83%)
 Frame = -2

Query: 280 LLELVIITIPNRVPTQCSGPIYEQHSNIVIWVYCGPH 170
           L E+ IIT P+RVPTQCSGPIYE HSNIV WVYC PH
Sbjct: 124 LPEVAIITSPSRVPTQCSGPIYEPHSNIVTWVYCDPH 160
