# Supplementary material for: Insight into the sialome of the castor bean tick, Ixodes ricinus
Source: BMC Genomics. 2008 May 20;9:233. doi: 10.1186/1471-2164-9-233 (PMC2410133; doi:10.1186/1471-2164-9-233)
Supplement: Additional file 1 — Supplemental table. Zip file contains MS Office Excel table with links to text files, containing additional information on all ESTs. [file 1471-2164-9-233-S1.zip › Supplement/links/ACARI/IR_ALL-contig_103-ACARI.txt]

>IR_ALL-contig_103

gi|67083705|gb|AAY66787.1| putative secreted salivary protein [I...   128   6e-032
gi|67083761|gb|AAY66815.1| putative secreted protein [Ixodes sca...   123   2e-030
gi|22164220|gb|AAM93615.1|AF483693_1 putative secreted protein [...   123   2e-030
gi|67083577|gb|AAY66724.1| putative secreted salivary protein [I...   123   2e-030
gi|22164206|gb|AAM93608.1|AF483686_1 putative secreted protein [...   121   6e-030
gi|22164196|gb|AAM93603.1|AF483681_1 putative salivary secreted ...    95   8e-022
gi|67083489|gb|AAY66680.1| putative salivary protein with polyly...    94   2e-021
gi|22164214|gb|AAM93612.1|AF483690_1 putative secreted protein [...    80   2e-017
gi|67083162|gb|AAY66517.1| putative secreted salivary protein [I...    79   4e-017
gi|22164216|gb|AAM93613.1|AF483691_1 putative secreted protein [...    79   6e-017
gi|67083593|gb|AAY66732.1| putative secreted salivary protein [I...    77   1e-016
gi|22164198|gb|AAM93604.1|AF483682_1 putative secreted protein [...    77   2e-016
gi|22164218|gb|AAM93614.1|AF483692_1 putative secreted protein [...    75   5e-016
gi|67083447|gb|AAY66659.1| putative salivary secreted protein [I...    75   6e-016
gi|67083475|gb|AAY66673.1| putative salivary secreted protein [I...    75   6e-016
gi|67083657|gb|AAY66764.1| putative secreted salivary protein [I...    71   9e-015
gi|67083563|gb|AAY66717.1| putative secreted salivary protein [I...    70   2e-014
gi|67083559|gb|AAY66715.1| putative secreted salivary protein [I...    70   3e-014
gi|67083503|gb|AAY66687.1| putative secreted protein [Ixodes sca...    67   2e-013
gi|67083441|gb|AAY66656.1| putative secreted protein [Ixodes sca...    67   2e-013
gi|67083569|gb|AAY66720.1| putative secreted salivary protein [I...    66   3e-013
gi|67083150|gb|AAY66511.1| putative secreted protein with Kunitz...    64   2e-012
gi|67083365|gb|AAY66618.1| putative secreted protein [Ixodes sca...    63   3e-012
gi|22164204|gb|AAM93607.1|AF483685_1 putative secreted protein [...    62   4e-012
gi|51011560|gb|AAT92189.1| KUN-6 [Ixodes pacificus]                    62   4e-012


==> gi|67083705|gb|AAY66787.1| putative secreted salivary protein
           [Ixodes scapularis]
          Length = 91

 Score =  128 bits (321), Expect = 6e-032
 Identities = 63/91 (69%), Positives = 70/91 (76%)
 Frame = +3

Query: 9   MKATLVAICFIAAIAYSMGRLSEPQCRAPVPSTLCAANATVRTVYSFSNRTNKCVSMTTC 188
           MKATLVAICF+AA+AYSMGRLSE QCR PVPST CA    +RT+Y FSN TNKC  M +C
Sbjct: 1   MKATLVAICFLAAVAYSMGRLSEEQCRRPVPSTSCANG--LRTIYYFSNHTNKCEKMQSC 58

Query: 189 AEGVNLFEKPECCRSECPYGKYSKIPGKSGK 281
             GVN FEK ECC SECPYGK SK PG+  +
Sbjct: 59  GVGVNHFEKEECCESECPYGKGSK-PGRMSR 88


==> gi|67083761|gb|AAY66815.1| putative secreted protein [Ixodes
           scapularis]
          Length = 94

 Score =  123 bits (309), Expect = 2e-030
 Identities = 60/94 (63%), Positives = 70/94 (74%), Gaps = 1/94 (1%)
 Frame = +3

Query: 9   MKATLVAICFIAAIAYSMGRLSEPQCRAPVPSTLCAANATVRTVYSFSNRTNKCVSMT-T 185
           MKATLVAICFIAA +YSMGRL+E QCR PVP T CA  A +RTVYSF+N TN+C  +  +
Sbjct: 1   MKATLVAICFIAAASYSMGRLAETQCRFPVPVTSCAEGAELRTVYSFNNNTNQCEPVRGS 60

Query: 186 CAEGVNLFEKPECCRSECPYGKYSKIPGKSGKNF 287
           C EGVN FE  +CCR ECPYGK+SK+   S   F
Sbjct: 61  CGEGVNQFETKDCCRRECPYGKHSKLGKVSDGTF 94


==> gi|22164220|gb|AAM93615.1|AF483693_1 putative secreted protein
           [Ixodes scapularis]
          Length = 94

 Score =  123 bits (308), Expect = 2e-030
 Identities = 57/94 (60%), Positives = 71/94 (75%), Gaps = 1/94 (1%)
 Frame = +3

Query: 9   MKATLVAICFIAAIAYSMGRLSEPQCRAPVPSTLCAANATVRTVYSFSNRTNKCVSM-TT 185
           MKA LVAI F+AA+AYSMGRL+E QCR PVPS++CA +A  RT+YSF+N TNKC  +  +
Sbjct: 1   MKAALVAIFFLAAVAYSMGRLTEQQCRTPVPSSMCAEDAKTRTIYSFNNNTNKCERVQDS 60

Query: 186 CAEGVNLFEKPECCRSECPYGKYSKIPGKSGKNF 287
           C EG+N FE+  CC SECPYG++SK    S  NF
Sbjct: 61  CGEGINQFERKGCCISECPYGRHSKPSNNSNGNF 94


==> gi|67083577|gb|AAY66724.1| putative secreted salivary protein
           [Ixodes scapularis]
          Length = 94

 Score =  123 bits (308), Expect = 2e-030
 Identities = 57/94 (60%), Positives = 71/94 (75%), Gaps = 1/94 (1%)
 Frame = +3

Query: 9   MKATLVAICFIAAIAYSMGRLSEPQCRAPVPSTLCAANATVRTVYSFSNRTNKCVSM-TT 185
           MKA L+AI F+AA+AYSMGRL+E QCR PVPS++CA +A  RT+YSF+N TNKC  +  +
Sbjct: 1   MKAALLAIFFLAAVAYSMGRLTEQQCRTPVPSSMCAEDAKTRTIYSFNNNTNKCERVQDS 60

Query: 186 CAEGVNLFEKPECCRSECPYGKYSKIPGKSGKNF 287
           C EG+N FEK  CC SECPYG++SK    S  NF
Sbjct: 61  CGEGINQFEKKGCCISECPYGRHSKPSNNSNGNF 94


==> gi|22164206|gb|AAM93608.1|AF483686_1 putative secreted protein
           [Ixodes scapularis]
          Length = 81

 Score =  121 bits (304), Expect = 6e-030
 Identities = 57/81 (70%), Positives = 65/81 (80%)
 Frame = +3

Query: 9   MKATLVAICFIAAIAYSMGRLSEPQCRAPVPSTLCAANATVRTVYSFSNRTNKCVSMTTC 188
           MKATLVAICF+AA+A+SMGRLSE QCR PVPST CA+   VRT+Y FSN TNKC  M +C
Sbjct: 1   MKATLVAICFLAAVAHSMGRLSEEQCRRPVPSTSCASG--VRTIYYFSNHTNKCEKMQSC 58

Query: 189 AEGVNLFEKPECCRSECPYGK 251
             GVN FEK +CC SECPYG+
Sbjct: 59  GVGVNHFEKKKCCESECPYGE 79


==> gi|22164196|gb|AAM93603.1|AF483681_1 putative salivary secreted
           protein [Ixodes scapularis]
          Length = 75

 Score = 94.7 bits (234), Expect = 8e-022
 Identities = 44/70 (62%), Positives = 55/70 (78%), Gaps = 1/70 (1%)
 Frame = +3

Query: 9   MKATLVAICFIAAIAYSMGRLSEPQCRAPVPSTLCAANATVRTVYSFSNRTNKCVSM-TT 185
           MKA LVAI F+AA+AYSMGRL+E QCR PVPS++C  +A  RT+YSF+N TNKC  +  +
Sbjct: 1   MKAALVAIFFLAAVAYSMGRLTEQQCRTPVPSSMCVEDAKTRTIYSFNNNTNKCERVQDS 60

Query: 186 CAEGVNLFEK 215
           C EG+N FEK
Sbjct: 61  CGEGINQFEK 70


==> gi|67083489|gb|AAY66680.1| putative salivary protein with
           polylysine tail [Ixodes scapularis]
          Length = 94

 Score = 93.6 bits (231), Expect = 2e-021
 Identities = 44/90 (48%), Positives = 55/90 (61%)
 Frame = +3

Query: 9   MKATLVAICFIAAIAYSMGRLSEPQCRAPVPSTLCAANATVRTVYSFSNRTNKCVSMTTC 188
           MK+T+  +CF+ A+A     L E QCRAP P   C+ NA +RT Y FSN TN+C     C
Sbjct: 1   MKSTVAVLCFLTAVACCTAMLLEAQCRAPRPFASCSGNAPLRTFYYFSNYTNQCEHSFGC 60

Query: 189 AEGVNLFEKPECCRSECPYGKYSKIPGKSG 278
             G+N FE   CC +ECPYGK+   PGK G
Sbjct: 61  DMGLNTFEDKVCCATECPYGKHLP-PGKQG 89


==> gi|22164214|gb|AAM93612.1|AF483690_1 putative secreted protein
           [Ixodes scapularis]
          Length = 94

 Score = 80.1 bits (196), Expect = 2e-017
 Identities = 37/91 (40%), Positives = 51/91 (56%)
 Frame = +3

Query: 9   MKATLVAICFIAAIAYSMGRLSEPQCRAPVPSTLCAANATVRTVYSFSNRTNKCVSMTTC 188
           MKA + A+C +AA+   +  L E  CRAP P + CA+   + T+Y F N T++C +   C
Sbjct: 1   MKAAIAALCLLAAVVCVIALLPEGVCRAPHPVSSCASGTPITTMYYFDNHTDRCQNYLGC 60

Query: 189 AEGVNLFEKPECCRSECPYGKYSKIPGKSGK 281
             G N F    CC   CPYG++   PGK GK
Sbjct: 61  GGGYNDFGSLGCCMDSCPYGRHHP-PGKRGK 90


==> gi|67083162|gb|AAY66517.1| putative secreted salivary protein
           [Ixodes scapularis]
          Length = 92

 Score = 79.0 bits (193), Expect = 4e-017
 Identities = 33/82 (40%), Positives = 52/82 (63%)
 Frame = +3

Query: 9   MKATLVAICFIAAIAYSMGRLSEPQCRAPVPSTLCAANATVRTVYSFSNRTNKCVSMTTC 188
           MKA++ A+C + A++  + +L E +CR+P   T+C    +++ +YSF N TN+CVS   C
Sbjct: 1   MKASIAALCILVALSCVIAKLREDECRSPYAVTMCE-EGSLKYIYSFDNNTNQCVSYQGC 59

Query: 189 AEGVNLFEKPECCRSECPYGKY 254
             G N+F+  E C  ECPYG +
Sbjct: 60  GTGKNIFDSYEKCLGECPYGNH 81


==> gi|22164216|gb|AAM93613.1|AF483691_1 putative secreted protein
           [Ixodes scapularis]
          Length = 95

 Score = 78.6 bits (192), Expect = 6e-017
 Identities = 35/81 (43%), Positives = 48/81 (59%)
 Frame = +3

Query: 9   MKATLVAICFIAAIAYSMGRLSEPQCRAPVPSTLCAANATVRTVYSFSNRTNKCVSMTTC 188
           MKATL A+CF+A +  ++  L E  CRAP     CAA+   + ++ F+N TN+C S   C
Sbjct: 1   MKATLAAVCFLATVVCTIALLPEDICRAPHAVASCAADIKPKLLFYFNNGTNRCESYYGC 60

Query: 189 AEGVNLFEKPECCRSECPYGK 251
             G+N F    CC+  CPYGK
Sbjct: 61  GGGLNDFGSKACCKDSCPYGK 81
