# Supplementary material for: Insight into the sialome of the castor bean tick, Ixodes ricinus
Source: BMC Genomics. 2008 May 20;9:233. doi: 10.1186/1471-2164-9-233 (PMC2410133; doi:10.1186/1471-2164-9-233)
Supplement: Additional file 1 — Supplemental table. Zip file contains MS Office Excel table with links to text files, containing additional information on all ESTs. [file 1471-2164-9-233-S1.zip › Supplement/links/ACARI/IR_ALL-contig_1030-ACARI.txt]

>IR_ALL-contig_1030

gi|51011566|gb|AAT92192.1| putative salivary secreted peptide [I...   131   5e-033


==> gi|51011566|gb|AAT92192.1| putative salivary secreted peptide
           [Ixodes pacificus]
          Length = 122

 Score =  131 bits (330), Expect = 5e-033
 Identities = 68/97 (70%), Positives = 76/97 (78%)
 Frame = +1

Query: 1   RTSLRVPLPSRYEDHTWAHRQHPRFSRIVSLTVSERSCIPFSF*KRGISLVQE*G*IH*V 180
           R+S  V LPS YEDH  A+RQ+PRF+R+V LT SERSCIPF   KRG SLVQ  G I  V
Sbjct: 27  RSSPWVSLPSHYEDHPRANRQYPRFTRLV-LTTSERSCIPFPSGKRGTSLVQGYGWIASV 85

Query: 181 RRQVAPPSRCHSDCASCWKRRPSRMKAIFWKLTDDWL 291
             QVAPPSRCHSDCA CWKRRPSRM+AIFW+LT+D L
Sbjct: 86  SLQVAPPSRCHSDCAKCWKRRPSRMQAIFWELTEDLL 122
