# Supplementary material for: Insight into the sialome of the castor bean tick, Ixodes ricinus
Source: BMC Genomics. 2008 May 20;9:233. doi: 10.1186/1471-2164-9-233 (PMC2410133; doi:10.1186/1471-2164-9-233)
Supplement: Additional file 1 — Supplemental table. Zip file contains MS Office Excel table with links to text files, containing additional information on all ESTs. [file 1471-2164-9-233-S1.zip › Supplement/links/ACARI/IR_ALL-contig_1038-ACARI.txt]

>IR_ALL-contig_1038

gi|67083138|gb|AAY66505.1| putative secreted protein with RGD do...    30   0.048


==> gi|67083138|gb|AAY66505.1| putative secreted protein with RGD
           domain [Ixodes scapularis]
          Length = 61

 Score = 29.6 bits (65), Expect = 0.048
 Identities = 14/33 (42%), Positives = 18/33 (54%), Gaps = 3/33 (9%)
 Frame = +3

Query: 384 KCLHGQISRSPTHPGPARCLLSP---DFPGAFC 473
           KCLH   + +     PA C+ SP   DFPG +C
Sbjct: 26  KCLHSLCNTNEDCGDPALCICSPHRGDFPGNWC 58
