# Supplementary material for: Insight into the sialome of the castor bean tick, Ixodes ricinus
Source: BMC Genomics. 2008 May 20;9:233. doi: 10.1186/1471-2164-9-233 (PMC2410133; doi:10.1186/1471-2164-9-233)
Supplement: Additional file 1 — Supplemental table. Zip file contains MS Office Excel table with links to text files, containing additional information on all ESTs. [file 1471-2164-9-233-S1.zip › Supplement/links/ACARI/IR_ALL-contig_104-ACARI.txt]

>IR_ALL-contig_104

gi|67083705|gb|AAY66787.1| putative secreted salivary protein [I...    72   3e-015
gi|67083577|gb|AAY66724.1| putative secreted salivary protein [I...    71   5e-015
gi|22164220|gb|AAM93615.1|AF483693_1 putative secreted protein [...    70   1e-014
gi|22164206|gb|AAM93608.1|AF483686_1 putative secreted protein [...    67   1e-013
gi|67083761|gb|AAY66815.1| putative secreted protein [Ixodes sca...    65   5e-013
gi|67083441|gb|AAY66656.1| putative secreted protein [Ixodes sca...    58   6e-011
gi|67083489|gb|AAY66680.1| putative salivary protein with polyly...    58   6e-011
gi|22164216|gb|AAM93613.1|AF483691_1 putative secreted protein [...    56   2e-010
gi|67083593|gb|AAY66732.1| putative secreted salivary protein [I...    56   2e-010
gi|67083503|gb|AAY66687.1| putative secreted protein [Ixodes sca...    54   1e-009
gi|22164214|gb|AAM93612.1|AF483690_1 putative secreted protein [...    52   3e-009
gi|67083447|gb|AAY66659.1| putative salivary secreted protein [I...    51   8e-009
gi|22164204|gb|AAM93607.1|AF483685_1 putative secreted protein [...    49   3e-008
gi|22164198|gb|AAM93604.1|AF483682_1 putative secreted protein [...    48   5e-008
gi|67083563|gb|AAY66717.1| putative secreted salivary protein [I...    48   5e-008
gi|67083150|gb|AAY66511.1| putative secreted protein with Kunitz...    47   8e-008
gi|67083162|gb|AAY66517.1| putative secreted salivary protein [I...    47   8e-008
gi|51011560|gb|AAT92189.1| KUN-6 [Ixodes pacificus]                    46   2e-007
gi|22164218|gb|AAM93614.1|AF483692_1 putative secreted protein [...    45   5e-007
gi|67083569|gb|AAY66720.1| putative secreted salivary protein [I...    44   9e-007
gi|67083365|gb|AAY66618.1| putative secreted protein [Ixodes sca...    44   1e-006
gi|22164196|gb|AAM93603.1|AF483681_1 putative salivary secreted ...    43   2e-006
gi|67083549|gb|AAY66710.1| putative secreted salivary protein [I...    41   6e-006
gi|67083657|gb|AAY66764.1| putative secreted salivary protein [I...    41   6e-006
gi|67083559|gb|AAY66715.1| putative secreted salivary protein [I...    41   8e-006


==> gi|67083705|gb|AAY66787.1| putative secreted salivary protein
           [Ixodes scapularis]
          Length = 91

 Score = 72.0 bits (175), Expect = 3e-015
 Identities = 31/45 (68%), Positives = 35/45 (77%)
 Frame = +3

Query: 36  VYSFSNRTNKCVRMLSCADGINHFEKPECCRSECPYGKYSKTPGK 170
           +Y FSN TNKC +M SC  G+NHFEK ECC SECPYGK SK PG+
Sbjct: 42  IYYFSNHTNKCEKMQSCGVGVNHFEKEECCESECPYGKGSK-PGR 85


==> gi|67083577|gb|AAY66724.1| putative secreted salivary protein
           [Ixodes scapularis]
          Length = 94

 Score = 71.2 bits (173), Expect = 5e-015
 Identities = 32/62 (51%), Positives = 41/62 (66%), Gaps = 1/62 (1%)
 Frame = +3

Query: 3   TLCAANATPIKVYSFSNRTNKCVRML-SCADGINHFEKPECCRSECPYGKYSKTPGKPGK 179
           ++CA +A    +YSF+N TNKC R+  SC +GIN FEK  CC SECPYG++SK       
Sbjct: 33  SMCAEDAKTRTIYSFNNNTNKCERVQDSCGEGINQFEKKGCCISECPYGRHSKPSNNSNG 92

Query: 180 NF 185
           NF
Sbjct: 93  NF 94


==> gi|22164220|gb|AAM93615.1|AF483693_1 putative secreted protein
           [Ixodes scapularis]
          Length = 94

 Score = 70.1 bits (170), Expect = 1e-014
 Identities = 31/62 (50%), Positives = 41/62 (66%), Gaps = 1/62 (1%)
 Frame = +3

Query: 3   TLCAANATPIKVYSFSNRTNKCVRML-SCADGINHFEKPECCRSECPYGKYSKTPGKPGK 179
           ++CA +A    +YSF+N TNKC R+  SC +GIN FE+  CC SECPYG++SK       
Sbjct: 33  SMCAEDAKTRTIYSFNNNTNKCERVQDSCGEGINQFERKGCCISECPYGRHSKPSNNSNG 92

Query: 180 NF 185
           NF
Sbjct: 93  NF 94


==> gi|22164206|gb|AAM93608.1|AF483686_1 putative secreted protein
           [Ixodes scapularis]
          Length = 81

 Score = 66.6 bits (161), Expect = 1e-013
 Identities = 29/49 (59%), Positives = 34/49 (69%)
 Frame = +3

Query: 3   TLCAANATPIKVYSFSNRTNKCVRMLSCADGINHFEKPECCRSECPYGK 149
           T CA+    I  Y FSN TNKC +M SC  G+NHFEK +CC SECPYG+
Sbjct: 33  TSCASGVRTI--YYFSNHTNKCEKMQSCGVGVNHFEKKKCCESECPYGE 79


==> gi|67083761|gb|AAY66815.1| putative secreted protein [Ixodes
           scapularis]
          Length = 94

 Score = 64.7 bits (156), Expect = 5e-013
 Identities = 29/53 (54%), Positives = 36/53 (67%), Gaps = 1/53 (1%)
 Frame = +3

Query: 3   TLCAANATPIKVYSFSNRTNKCVRML-SCADGINHFEKPECCRSECPYGKYSK 158
           T CA  A    VYSF+N TN+C  +  SC +G+N FE  +CCR ECPYGK+SK
Sbjct: 33  TSCAEGAELRTVYSFNNNTNQCEPVRGSCGEGVNQFETKDCCRRECPYGKHSK 85


==> gi|67083441|gb|AAY66656.1| putative secreted protein [Ixodes
           scapularis]
          Length = 82

 Score = 57.8 bits (138), Expect = 6e-011
 Identities = 21/49 (42%), Positives = 32/49 (65%)
 Frame = +3

Query: 9   CAANATPIKVYSFSNRTNKCVRMLSCADGINHFEKPECCRSECPYGKYS 155
           CA++ TP+ +Y ++N T KC +   C +G N+F     C+SECPYG Y+
Sbjct: 34  CASDVTPVTLYYYNNHTGKCEKDFGCGNGPNNFPTEGVCKSECPYGSYA 82


==> gi|67083489|gb|AAY66680.1| putative salivary protein with
           polylysine tail [Ixodes scapularis]
          Length = 94

 Score = 57.8 bits (138), Expect = 6e-011
 Identities = 27/56 (48%), Positives = 32/56 (57%)
 Frame = +3

Query: 9   CAANATPIKVYSFSNRTNKCVRMLSCADGINHFEKPECCRSECPYGKYSKTPGKPG 176
           C+ NA     Y FSN TN+C     C  G+N FE   CC +ECPYGK+   PGK G
Sbjct: 35  CSGNAPLRTFYYFSNYTNQCEHSFGCDMGLNTFEDKVCCATECPYGKH-LPPGKQG 89


==> gi|22164216|gb|AAM93613.1|AF483691_1 putative secreted protein
           [Ixodes scapularis]
          Length = 95

 Score = 56.2 bits (134), Expect = 2e-010
 Identities = 23/57 (40%), Positives = 30/57 (52%)
 Frame = +3

Query: 9   CAANATPIKVYSFSNRTNKCVRMLSCADGINHFEKPECCRSECPYGKYSKTPGKPGK 179
           CAA+  P  ++ F+N TN+C     C  G+N F    CC+  CPYGK      KP K
Sbjct: 35  CAADIKPKLLFYFNNGTNRCESYYGCGGGLNDFGSKACCKDSCPYGKNKPNSWKPTK 91


==> gi|67083593|gb|AAY66732.1| putative secreted salivary protein
           [Ixodes scapularis]
          Length = 95

 Score = 56.2 bits (134), Expect = 2e-010
 Identities = 23/57 (40%), Positives = 30/57 (52%)
 Frame = +3

Query: 9   CAANATPIKVYSFSNRTNKCVRMLSCADGINHFEKPECCRSECPYGKYSKTPGKPGK 179
           CAA+  P  ++ F+N TN+C     C  G+N F    CC+  CPYGK      KP K
Sbjct: 35  CAADIKPKLLFYFNNGTNRCESYYGCGGGLNDFGSKACCKDSCPYGKNKPNSWKPTK 91


==> gi|67083503|gb|AAY66687.1| putative secreted protein [Ixodes
           scapularis]
          Length = 86

 Score = 53.5 bits (127), Expect = 1e-009
 Identities = 23/50 (46%), Positives = 29/50 (58%)
 Frame = +3

Query: 9   CAANATPIKVYSFSNRTNKCVRMLSCADGINHFEKPECCRSECPYGKYSK 158
           CA NAT    Y ++N T KC     C +G N F   + CR ECPYGKY++
Sbjct: 36  CAPNATLQTTYYYNNGTGKCEGEYGCGNGENDFSTEDECRRECPYGKYAR 85
