# Supplementary material for: Insight into the sialome of the castor bean tick, Ixodes ricinus
Source: BMC Genomics. 2008 May 20;9:233. doi: 10.1186/1471-2164-9-233 (PMC2410133; doi:10.1186/1471-2164-9-233)
Supplement: Additional file 1 — Supplemental table. Zip file contains MS Office Excel table with links to text files, containing additional information on all ESTs. [file 1471-2164-9-233-S1.zip › Supplement/links/ACARI/IR_ALL-contig_1047-ACARI.txt]

>IR_ALL-contig_1047

gi|67083885|gb|AAY66877.1| nonmuscle myosin essential light chai...   297   1e-082
gi|51011504|gb|AAT92161.1| myosin regulatory light chain [Ixodes...    70   5e-014
gi|67083256|gb|AAY66564.1| putative secreted salivary protein [I...    32   0.011


==> gi|67083885|gb|AAY66877.1| nonmuscle myosin essential light chain
           [Ixodes scapularis]
          Length = 147

 Score =  297 bits (761), Expect = 1e-082
 Identities = 146/147 (99%), Positives = 146/147 (99%)
 Frame = +2

Query: 17  MAGYTDDQISDYQEAFSLFDNRGDGKINISQLGDVLRALGQNPTEAEVKKCCHQLRPDER 196
           MAGYTDDQISDYQEAFSLFDNRGDGKINISQLGDVLRALGQNPTEAEVKKCCHQLRPDER
Sbjct: 1   MAGYTDDQISDYQEAFSLFDNRGDGKINISQLGDVLRALGQNPTEAEVKKCCHQLRPDER 60

Query: 197 ISFDVFLPILQTISKNRSTDTAEDFIEGLRHFDKDGNGYISSAELRHLLTTLGEKLTDDE 376
           ISFDVFLPILQTISKNRSTDTAEDFIEGLRHFDKDGNGYISSAELRHLLTTLGEKLTDDE
Sbjct: 61  ISFDVFLPILQTISKNRSTDTAEDFIEGLRHFDKDGNGYISSAELRHLLTTLGEKLTDDE 120

Query: 377 VEQLLAGQEDSQGNVHYEDFVKMVMNG 457
            EQLLAGQEDSQGNVHYEDFVKMVMNG
Sbjct: 121 AEQLLAGQEDSQGNVHYEDFVKMVMNG 147


==> gi|51011504|gb|AAT92161.1| myosin regulatory light chain [Ixodes
           pacificus]
          Length = 174

 Score = 69.7 bits (169), Expect = 5e-014
 Identities = 44/150 (29%), Positives = 80/150 (53%), Gaps = 1/150 (0%)
 Frame = +2

Query: 11  FAMAGYTDDQISDYQEAFSLFDNRGDGKINISQLGDVLRALGQNPTEAEVKKCCHQLRPD 190
           FAM  +   QI +++EAF++ D   DG I+   L D+L +LG+NP +  ++   ++    
Sbjct: 24  FAM--FDQAQIQEFKEAFNMIDQDRDGFISKEDLHDMLASLGKNPEDPYLEGMMNE--AP 79

Query: 191 ERISFDVFLPILQTISKNRSTDTAEDFIEGLRHFDKDGNGYISSAELRHLLTTLGEKLTD 370
             I+F  FL +     + + TD  +        FD+D  G I    LR LLT++G++ TD
Sbjct: 80  GPINFTTFLTLFG--DRLQGTDPEDVIKNAFACFDEDNVGRIHEERLRELLTSMGDRFTD 137

Query: 371 DEVEQLL-AGQEDSQGNVHYEDFVKMVMNG 457
           ++V+++      D  G  +Y +F +++ +G
Sbjct: 138 EDVDEMFREAPIDKNGMFNYLEFTRILKHG 167


==> gi|67083256|gb|AAY66564.1| putative secreted salivary protein
           [Ixodes scapularis]
          Length = 86

 Score = 32.0 bits (71), Expect = 0.011
 Identities = 12/16 (75%), Positives = 12/16 (75%)
 Frame = -1

Query: 299 PCRSGAGPQ*SPRPCP 252
           PC SG GPQ SP PCP
Sbjct: 35  PCTSGQGPQGSPTPCP 50
