# Supplementary material for: Insight into the sialome of the castor bean tick, Ixodes ricinus
Source: BMC Genomics. 2008 May 20;9:233. doi: 10.1186/1471-2164-9-233 (PMC2410133; doi:10.1186/1471-2164-9-233)
Supplement: Additional file 1 — Supplemental table. Zip file contains MS Office Excel table with links to text files, containing additional information on all ESTs. [file 1471-2164-9-233-S1.zip › Supplement/links/ACARI/IR_ALL-contig_1049-ACARI.txt]

>IR_ALL-contig_1049

gi|5815436|gb|AAD52672.1|AF178772_1 98kDa HDM allergen [Dermatop...    39   1e-004
gi|21444328|emb|CAD35263.1| unnamed protein product [Dermatophag...    39   1e-004
gi|21444331|emb|CAD35264.1| unnamed protein product [Dermatophag...    39   1e-004
gi|21444334|emb|CAD35265.1| unnamed protein product [Dermatophag...    39   1e-004


==> gi|5815436|gb|AAD52672.1|AF178772_1 98kDa HDM allergen
           [Dermatophagoides farinae]
          Length = 555

 Score = 38.9 bits (89), Expect = 1e-004
 Identities = 26/70 (37%), Positives = 36/70 (51%), Gaps = 1/70 (1%)
 Frame = +3

Query: 57  PRTTTSSPRS-PSPPRRTPSRHSPRELSTWTTSSDATPMRARRSPCPTSGRSLIRKTTPS 233
           P TTT +P + P+ P  TP+  SP   +  TT S  TP     +P PT+  +    TTP+
Sbjct: 415 PSTTTPTPTTTPTTPTTTPTTPSPT--TPTTTPSPTTPTT---TPSPTTPTTTPSPTTPT 469

Query: 234 GTASTSIPTS 263
            T  T  PT+
Sbjct: 470 PTTPTPAPTT 479


 Score = 37.7 bits (86), Expect = 3e-004
 Identities = 25/68 (36%), Positives = 34/68 (50%)
 Frame = +3

Query: 42  PRRPNPRTTTSSPRSPSPPRRTPSRHSPRELSTWTTSSDATPMRARRSPCPTSGRSLIRK 221
           P  P+P T T++P SP+ P  TPS  +P      TT S  TP     +P PT+       
Sbjct: 433 PTTPSPTTPTTTP-SPTTPTTTPSPTTPT-----TTPSPTTPTPTTPTPAPTT------- 479

Query: 222 TTPSGTAS 245
           +TPS T +
Sbjct: 480 STPSPTTT 487


 Score = 36.2 bits (82), Expect = 8e-004
 Identities = 28/82 (34%), Positives = 35/82 (42%), Gaps = 2/82 (2%)
 Frame = +3

Query: 24  PSLRSLPRRPNPRTTTSSPRSPSP--PRRTPSRHSPRELSTWTTSSDATPMRARRSPCPT 197
           PS  +      P T T++P +PSP  P  TPS  +P      TT S  TP        PT
Sbjct: 415 PSTTTPTPTTTPTTPTTTPTTPSPTTPTTTPSPTTPT-----TTPSPTTPTTTPSPTTPT 469

Query: 198 SGRSLIRKTTPSGTASTSIPTS 263
                    TP+ T ST  PT+
Sbjct: 470 P-----TTPTPAPTTSTPSPTT 486


==> gi|21444328|emb|CAD35263.1| unnamed protein product
           [Dermatophagoides farinae]
          Length = 555

 Score = 38.9 bits (89), Expect = 1e-004
 Identities = 26/70 (37%), Positives = 36/70 (51%), Gaps = 1/70 (1%)
 Frame = +3

Query: 57  PRTTTSSPRS-PSPPRRTPSRHSPRELSTWTTSSDATPMRARRSPCPTSGRSLIRKTTPS 233
           P TTT +P + P+ P  TP+  SP   +  TT S  TP     +P PT+  +    TTP+
Sbjct: 415 PSTTTPTPTTTPTTPTTTPTTPSPT--TPTTTPSPTTPTT---TPSPTTPTTTPSPTTPT 469

Query: 234 GTASTSIPTS 263
            T  T  PT+
Sbjct: 470 PTTPTPAPTT 479


 Score = 37.7 bits (86), Expect = 3e-004
 Identities = 25/68 (36%), Positives = 34/68 (50%)
 Frame = +3

Query: 42  PRRPNPRTTTSSPRSPSPPRRTPSRHSPRELSTWTTSSDATPMRARRSPCPTSGRSLIRK 221
           P  P+P T T++P SP+ P  TPS  +P      TT S  TP     +P PT+       
Sbjct: 433 PTTPSPTTPTTTP-SPTTPTTTPSPTTPT-----TTPSPTTPTPTTPTPAPTT------- 479

Query: 222 TTPSGTAS 245
           +TPS T +
Sbjct: 480 STPSPTTT 487


 Score = 36.2 bits (82), Expect = 8e-004
 Identities = 28/82 (34%), Positives = 35/82 (42%), Gaps = 2/82 (2%)
 Frame = +3

Query: 24  PSLRSLPRRPNPRTTTSSPRSPSP--PRRTPSRHSPRELSTWTTSSDATPMRARRSPCPT 197
           PS  +      P T T++P +PSP  P  TPS  +P      TT S  TP        PT
Sbjct: 415 PSTTTPTPTTTPTTPTTTPTTPSPTTPTTTPSPTTPT-----TTPSPTTPTTTPSPTTPT 469

Query: 198 SGRSLIRKTTPSGTASTSIPTS 263
                    TP+ T ST  PT+
Sbjct: 470 P-----TTPTPAPTTSTPSPTT 486


==> gi|21444331|emb|CAD35264.1| unnamed protein product
           [Dermatophagoides farinae]
          Length = 555

 Score = 38.9 bits (89), Expect = 1e-004
 Identities = 26/70 (37%), Positives = 36/70 (51%), Gaps = 1/70 (1%)
 Frame = +3

Query: 57  PRTTTSSPRS-PSPPRRTPSRHSPRELSTWTTSSDATPMRARRSPCPTSGRSLIRKTTPS 233
           P TTT +P + P+ P  TP+  SP   +  TT S  TP     +P PT+  +    TTP+
Sbjct: 415 PSTTTPTPTTTPTTPTTTPTTPSPT--TPTTTPSPTTPTT---TPSPTTPTTTPSPTTPT 469

Query: 234 GTASTSIPTS 263
            T  T  PT+
Sbjct: 470 PTTPTPAPTT 479


 Score = 37.7 bits (86), Expect = 3e-004
 Identities = 25/68 (36%), Positives = 34/68 (50%)
 Frame = +3

Query: 42  PRRPNPRTTTSSPRSPSPPRRTPSRHSPRELSTWTTSSDATPMRARRSPCPTSGRSLIRK 221
           P  P+P T T++P SP+ P  TPS  +P      TT S  TP     +P PT+       
Sbjct: 433 PTTPSPTTPTTTP-SPTTPTTTPSPTTPT-----TTPSPTTPTPTTPTPAPTT------- 479

Query: 222 TTPSGTAS 245
           +TPS T +
Sbjct: 480 STPSPTTT 487


 Score = 36.2 bits (82), Expect = 8e-004
 Identities = 28/82 (34%), Positives = 35/82 (42%), Gaps = 2/82 (2%)
 Frame = +3

Query: 24  PSLRSLPRRPNPRTTTSSPRSPSP--PRRTPSRHSPRELSTWTTSSDATPMRARRSPCPT 197
           PS  +      P T T++P +PSP  P  TPS  +P      TT S  TP        PT
Sbjct: 415 PSTTTPTPTTTPTTPTTTPTTPSPTTPTTTPSPTTPT-----TTPSPTTPTTTPSPTTPT 469

Query: 198 SGRSLIRKTTPSGTASTSIPTS 263
                    TP+ T ST  PT+
Sbjct: 470 P-----TTPTPAPTTSTPSPTT 486


==> gi|21444334|emb|CAD35265.1| unnamed protein product
           [Dermatophagoides farinae]
          Length = 536

 Score = 38.9 bits (89), Expect = 1e-004
 Identities = 26/70 (37%), Positives = 36/70 (51%), Gaps = 1/70 (1%)
 Frame = +3

Query: 57  PRTTTSSPRS-PSPPRRTPSRHSPRELSTWTTSSDATPMRARRSPCPTSGRSLIRKTTPS 233
           P TTT +P + P+ P  TP+  SP   +  TT S  TP     +P PT+  +    TTP+
Sbjct: 396 PSTTTPTPTTTPTTPTTTPTTPSPT--TPTTTPSPTTPTT---TPSPTTPTTTPSPTTPT 450

Query: 234 GTASTSIPTS 263
            T  T  PT+
Sbjct: 451 PTTPTPAPTT 460


 Score = 37.7 bits (86), Expect = 3e-004
 Identities = 25/68 (36%), Positives = 34/68 (50%)
 Frame = +3

Query: 42  PRRPNPRTTTSSPRSPSPPRRTPSRHSPRELSTWTTSSDATPMRARRSPCPTSGRSLIRK 221
           P  P+P T T++P SP+ P  TPS  +P      TT S  TP     +P PT+       
Sbjct: 414 PTTPSPTTPTTTP-SPTTPTTTPSPTTPT-----TTPSPTTPTPTTPTPAPTT------- 460

Query: 222 TTPSGTAS 245
           +TPS T +
Sbjct: 461 STPSPTTT 468


 Score = 36.2 bits (82), Expect = 8e-004
 Identities = 28/82 (34%), Positives = 35/82 (42%), Gaps = 2/82 (2%)
 Frame = +3

Query: 24  PSLRSLPRRPNPRTTTSSPRSPSP--PRRTPSRHSPRELSTWTTSSDATPMRARRSPCPT 197
           PS  +      P T T++P +PSP  P  TPS  +P      TT S  TP        PT
Sbjct: 396 PSTTTPTPTTTPTTPTTTPTTPSPTTPTTTPSPTTPT-----TTPSPTTPTTTPSPTTPT 450

Query: 198 SGRSLIRKTTPSGTASTSIPTS 263
                    TP+ T ST  PT+
Sbjct: 451 P-----TTPTPAPTTSTPSPTT 467
