# Supplementary material for: Insight into the sialome of the castor bean tick, Ixodes ricinus
Source: BMC Genomics. 2008 May 20;9:233. doi: 10.1186/1471-2164-9-233 (PMC2410133; doi:10.1186/1471-2164-9-233)
Supplement: Additional file 1 — Supplemental table. Zip file contains MS Office Excel table with links to text files, containing additional information on all ESTs. [file 1471-2164-9-233-S1.zip › Supplement/links/ACARI/IR_ALL-contig_105-ACARI.txt]

>IR_ALL-contig_105

gi|22164206|gb|AAM93608.1|AF483686_1 putative secreted protein [...   147   1e-037
gi|67083705|gb|AAY66787.1| putative secreted salivary protein [I...   147   1e-037
gi|22164220|gb|AAM93615.1|AF483693_1 putative secreted protein [...   127   1e-031
gi|67083577|gb|AAY66724.1| putative secreted salivary protein [I...   127   1e-031
gi|67083761|gb|AAY66815.1| putative secreted protein [Ixodes sca...   122   4e-030
gi|22164196|gb|AAM93603.1|AF483681_1 putative salivary secreted ...    99   4e-023
gi|67083489|gb|AAY66680.1| putative salivary protein with polyly...    99   6e-023
gi|22164216|gb|AAM93613.1|AF483691_1 putative secreted protein [...    86   3e-019
gi|22164214|gb|AAM93612.1|AF483690_1 putative secreted protein [...    85   7e-019
gi|67083593|gb|AAY66732.1| putative secreted salivary protein [I...    85   7e-019
gi|22164198|gb|AAM93604.1|AF483682_1 putative secreted protein [...    81   1e-017
gi|67083447|gb|AAY66659.1| putative salivary secreted protein [I...    79   4e-017
gi|67083162|gb|AAY66517.1| putative secreted salivary protein [I...    76   3e-016
gi|67083441|gb|AAY66656.1| putative secreted protein [Ixodes sca...    76   3e-016
gi|67083475|gb|AAY66673.1| putative salivary secreted protein [I...    74   1e-015
gi|67083559|gb|AAY66715.1| putative secreted salivary protein [I...    73   4e-015
gi|67083657|gb|AAY66764.1| putative secreted salivary protein [I...    73   4e-015
gi|22164218|gb|AAM93614.1|AF483692_1 putative secreted protein [...    72   5e-015
gi|67083150|gb|AAY66511.1| putative secreted protein with Kunitz...    63   4e-012
gi|67083359|gb|AAY66615.1| putative secreted protein [Ixodes sca...    63   4e-012
gi|67083569|gb|AAY66720.1| putative secreted salivary protein [I...    62   8e-012
gi|67083503|gb|AAY66687.1| putative secreted protein [Ixodes sca...    60   2e-011
gi|67083563|gb|AAY66717.1| putative secreted salivary protein [I...    60   2e-011
gi|22164212|gb|AAM93611.1|AF483689_1 putative secreted protein [...    60   3e-011
gi|67083365|gb|AAY66618.1| putative secreted protein [Ixodes sca...    60   3e-011


==> gi|22164206|gb|AAM93608.1|AF483686_1 putative secreted protein
           [Ixodes scapularis]
          Length = 81

 Score =  147 bits (371), Expect = 1e-037
 Identities = 69/81 (85%), Positives = 75/81 (92%)
 Frame = +3

Query: 9   MKATLVAICFIAAIAYSMGRLSEQQCRAPVPSTSCASEADLRTIFYFSNHTNKYEKMQSC 188
           MKATLVAICF+AA+A+SMGRLSE+QCR PVPSTSCAS   +RTI+YFSNHTNK EKMQSC
Sbjct: 1   MKATLVAICFLAAVAHSMGRLSEEQCRRPVPSTSCAS--GVRTIYYFSNHTNKCEKMQSC 58

Query: 189 GVGVNHFEKKKCCVSECPYGE 251
           GVGVNHFEKKKCC SECPYGE
Sbjct: 59  GVGVNHFEKKKCCESECPYGE 79


==> gi|67083705|gb|AAY66787.1| putative secreted salivary protein
           [Ixodes scapularis]
          Length = 91

 Score =  147 bits (371), Expect = 1e-037
 Identities = 69/84 (82%), Positives = 77/84 (91%)
 Frame = +3

Query: 9   MKATLVAICFIAAIAYSMGRLSEQQCRAPVPSTSCASEADLRTIFYFSNHTNKYEKMQSC 188
           MKATLVAICF+AA+AYSMGRLSE+QCR PVPSTSCA+   LRTI+YFSNHTNK EKMQSC
Sbjct: 1   MKATLVAICFLAAVAYSMGRLSEEQCRRPVPSTSCAN--GLRTIYYFSNHTNKCEKMQSC 58

Query: 189 GVGVNHFEKKKCCVSECPYGEHSK 260
           GVGVNHFEK++CC SECPYG+ SK
Sbjct: 59  GVGVNHFEKEECCESECPYGKGSK 82


==> gi|22164220|gb|AAM93615.1|AF483693_1 putative secreted protein
           [Ixodes scapularis]
          Length = 94

 Score =  127 bits (319), Expect = 1e-031
 Identities = 58/85 (68%), Positives = 71/85 (83%), Gaps = 1/85 (1%)
 Frame = +3

Query: 9   MKATLVAICFIAAIAYSMGRLSEQQCRAPVPSTSCASEADLRTIFYFSNHTNKYEKMQ-S 185
           MKA LVAI F+AA+AYSMGRL+EQQCR PVPS+ CA +A  RTI+ F+N+TNK E++Q S
Sbjct: 1   MKAALVAIFFLAAVAYSMGRLTEQQCRTPVPSSMCAEDAKTRTIYSFNNNTNKCERVQDS 60

Query: 186 CGVGVNHFEKKKCCVSECPYGEHSK 260
           CG G+N FE+K CC+SECPYG HSK
Sbjct: 61  CGEGINQFERKGCCISECPYGRHSK 85


==> gi|67083577|gb|AAY66724.1| putative secreted salivary protein
           [Ixodes scapularis]
          Length = 94

 Score =  127 bits (319), Expect = 1e-031
 Identities = 58/85 (68%), Positives = 71/85 (83%), Gaps = 1/85 (1%)
 Frame = +3

Query: 9   MKATLVAICFIAAIAYSMGRLSEQQCRAPVPSTSCASEADLRTIFYFSNHTNKYEKMQ-S 185
           MKA L+AI F+AA+AYSMGRL+EQQCR PVPS+ CA +A  RTI+ F+N+TNK E++Q S
Sbjct: 1   MKAALLAIFFLAAVAYSMGRLTEQQCRTPVPSSMCAEDAKTRTIYSFNNNTNKCERVQDS 60

Query: 186 CGVGVNHFEKKKCCVSECPYGEHSK 260
           CG G+N FEKK CC+SECPYG HSK
Sbjct: 61  CGEGINQFEKKGCCISECPYGRHSK 85


==> gi|67083761|gb|AAY66815.1| putative secreted protein [Ixodes
           scapularis]
          Length = 94

 Score =  122 bits (306), Expect = 4e-030
 Identities = 58/85 (68%), Positives = 69/85 (81%), Gaps = 1/85 (1%)
 Frame = +3

Query: 9   MKATLVAICFIAAIAYSMGRLSEQQCRAPVPSTSCASEADLRTIFYFSNHTNKYEKMQ-S 185
           MKATLVAICFIAA +YSMGRL+E QCR PVP TSCA  A+LRT++ F+N+TN+ E ++ S
Sbjct: 1   MKATLVAICFIAAASYSMGRLAETQCRFPVPVTSCAEGAELRTVYSFNNNTNQCEPVRGS 60

Query: 186 CGVGVNHFEKKKCCVSECPYGEHSK 260
           CG GVN FE K CC  ECPYG+HSK
Sbjct: 61  CGEGVNQFETKDCCRRECPYGKHSK 85


==> gi|22164196|gb|AAM93603.1|AF483681_1 putative salivary secreted
           protein [Ixodes scapularis]
          Length = 75

 Score = 99.4 bits (246), Expect = 4e-023
 Identities = 47/72 (65%), Positives = 59/72 (81%), Gaps = 1/72 (1%)
 Frame = +3

Query: 9   MKATLVAICFIAAIAYSMGRLSEQQCRAPVPSTSCASEADLRTIFYFSNHTNKYEKMQ-S 185
           MKA LVAI F+AA+AYSMGRL+EQQCR PVPS+ C  +A  RTI+ F+N+TNK E++Q S
Sbjct: 1   MKAALVAIFFLAAVAYSMGRLTEQQCRTPVPSSMCVEDAKTRTIYSFNNNTNKCERVQDS 60

Query: 186 CGVGVNHFEKKK 221
           CG G+N FEKK+
Sbjct: 61  CGEGINQFEKKR 72


==> gi|67083489|gb|AAY66680.1| putative salivary protein with
           polylysine tail [Ixodes scapularis]
          Length = 94

 Score = 98.6 bits (244), Expect = 6e-023
 Identities = 42/82 (51%), Positives = 55/82 (67%)
 Frame = +3

Query: 9   MKATLVAICFIAAIAYSMGRLSEQQCRAPVPSTSCASEADLRTIFYFSNHTNKYEKMQSC 188
           MK+T+  +CF+ A+A     L E QCRAP P  SC+  A LRT +YFSN+TN+ E    C
Sbjct: 1   MKSTVAVLCFLTAVACCTAMLLEAQCRAPRPFASCSGNAPLRTFYYFSNYTNQCEHSFGC 60

Query: 189 GVGVNHFEKKKCCVSECPYGEH 254
            +G+N FE K CC +ECPYG+H
Sbjct: 61  DMGLNTFEDKVCCATECPYGKH 82


==> gi|22164216|gb|AAM93613.1|AF483691_1 putative secreted protein
           [Ixodes scapularis]
          Length = 95

 Score = 86.3 bits (212), Expect = 3e-019
 Identities = 39/91 (42%), Positives = 55/91 (60%)
 Frame = +3

Query: 9   MKATLVAICFIAAIAYSMGRLSEQQCRAPVPSTSCASEADLRTIFYFSNHTNKYEKMQSC 188
           MKATL A+CF+A +  ++  L E  CRAP    SCA++   + +FYF+N TN+ E    C
Sbjct: 1   MKATLAAVCFLATVVCTIALLPEDICRAPHAVASCAADIKPKLLFYFNNGTNRCESYYGC 60

Query: 189 GVGVNHFEKKKCCVSECPYGEHSKTPSKFVP 281
           G G+N F  K CC   CPYG++   P+ + P
Sbjct: 61  GGGLNDFGSKACCKDSCPYGKNK--PNSWKP 89


==> gi|22164214|gb|AAM93612.1|AF483690_1 putative secreted protein
           [Ixodes scapularis]
          Length = 94

 Score = 85.1 bits (209), Expect = 7e-019
 Identities = 36/82 (43%), Positives = 49/82 (59%)
 Frame = +3

Query: 9   MKATLVAICFIAAIAYSMGRLSEQQCRAPVPSTSCASEADLRTIFYFSNHTNKYEKMQSC 188
           MKA + A+C +AA+   +  L E  CRAP P +SCAS   + T++YF NHT++ +    C
Sbjct: 1   MKAAIAALCLLAAVVCVIALLPEGVCRAPHPVSSCASGTPITTMYYFDNHTDRCQNYLGC 60

Query: 189 GVGVNHFEKKKCCVSECPYGEH 254
           G G N F    CC+  CPYG H
Sbjct: 61  GGGYNDFGSLGCCMDSCPYGRH 82


==> gi|67083593|gb|AAY66732.1| putative secreted salivary protein
           [Ixodes scapularis]
          Length = 95

 Score = 85.1 bits (209), Expect = 7e-019
 Identities = 39/91 (42%), Positives = 55/91 (60%)
 Frame = +3

Query: 9   MKATLVAICFIAAIAYSMGRLSEQQCRAPVPSTSCASEADLRTIFYFSNHTNKYEKMQSC 188
           MKATL A+CF+A +  ++  L E  CRAP    SCA++   + +FYF+N TN+ E    C
Sbjct: 1   MKATLDAVCFLATVVCTIALLPEDICRAPHAVASCAADIKPKLLFYFNNGTNRCESYYGC 60

Query: 189 GVGVNHFEKKKCCVSECPYGEHSKTPSKFVP 281
           G G+N F  K CC   CPYG++   P+ + P
Sbjct: 61  GGGLNDFGSKACCKDSCPYGKNK--PNSWKP 89
