# Supplementary material for: Insight into the sialome of the castor bean tick, Ixodes ricinus
Source: BMC Genomics. 2008 May 20;9:233. doi: 10.1186/1471-2164-9-233 (PMC2410133; doi:10.1186/1471-2164-9-233)
Supplement: Additional file 1 — Supplemental table. Zip file contains MS Office Excel table with links to text files, containing additional information on all ESTs. [file 1471-2164-9-233-S1.zip › Supplement/links/ACARI/IR_ALL-contig_1055-ACARI.txt]

>IR_ALL-contig_1055

gi|49387253|dbj|BAD24960.1| NADH dehydrogenase subunit 4 [Amblyo...    31   0.037
gi|49619222|ref|YP_044787.1| NADH dehydrogenase subunit 4 [Ambly...    31   0.037


==> gi|49387253|dbj|BAD24960.1| NADH dehydrogenase subunit 4 [Amblyomma
           triguttatum]
          Length = 442

 Score = 31.2 bits (69), Expect = 0.037
 Identities = 30/99 (30%), Positives = 39/99 (39%), Gaps = 3/99 (3%)
 Frame = -1

Query: 943 FPFSKAFFFWGNFPQRVKLGNWLKPPPDF--FARFFWTPRNKTKAFPKXXXXXPNKIFCF 770
           FP     F WGN P+R++ G ++     F  F  F       TK F              
Sbjct: 117 FPMIMIIFGWGNQPERIQAGYYMLMYTIFGSFPMFIMIINYFTKNFSLLYIYMMWLENLM 176

Query: 769 LAPLWKFLNSAKPLLVFPPFFF-LWFPLAPGGPPGAASL 656
           L  ++ FL     L+  P FFF LW P A    P A S+
Sbjct: 177 LGMIFSFLMLGF-LVKIPMFFFHLWLPKAHVEAPIAGSM 214


==> gi|49619222|ref|YP_044787.1| NADH dehydrogenase subunit 4
           [Amblyomma triguttatum]
          Length = 442

 Score = 31.2 bits (69), Expect = 0.037
 Identities = 30/99 (30%), Positives = 39/99 (39%), Gaps = 3/99 (3%)
 Frame = -1

Query: 943 FPFSKAFFFWGNFPQRVKLGNWLKPPPDF--FARFFWTPRNKTKAFPKXXXXXPNKIFCF 770
           FP     F WGN P+R++ G ++     F  F  F       TK F              
Sbjct: 117 FPMIMIIFGWGNQPERIQAGYYMLMYTIFGSFPMFIMIINYFTKNFSLLYIYMMWLENLM 176

Query: 769 LAPLWKFLNSAKPLLVFPPFFF-LWFPLAPGGPPGAASL 656
           L  ++ FL     L+  P FFF LW P A    P A S+
Sbjct: 177 LGMIFSFLMLGF-LVKIPMFFFHLWLPKAHVEAPIAGSM 214
