# Supplementary material for: Insight into the sialome of the castor bean tick, Ixodes ricinus
Source: BMC Genomics. 2008 May 20;9:233. doi: 10.1186/1471-2164-9-233 (PMC2410133; doi:10.1186/1471-2164-9-233)
Supplement: Additional file 1 — Supplemental table. Zip file contains MS Office Excel table with links to text files, containing additional information on all ESTs. [file 1471-2164-9-233-S1.zip › Supplement/links/ACARI/IR_ALL-contig_106-ACARI.txt]

>IR_ALL-contig_106

gi|13122812|gb|AAK12647.1|AF240836_1 elongation factor-1alpha [A...   228   2e-061
gi|13122814|gb|AAK12648.1|AF240837_1 elongation factor-1alpha [C...   222   7e-060
gi|13122838|gb|AAK12660.1|AF240849_1 elongation factor-1alpha [N...   222   7e-060
gi|13122846|gb|AAK12664.1|AF240853_1 elongation factor-1alpha [C...   219   6e-059
gi|2196954|gb|AAC03147.1| elongation factor-1 alpha [Dinothrombi...   219   7e-059
gi|13122842|gb|AAK12662.1|AF240851_1 elongation factor-1alpha [p...   213   5e-057
gi|13122860|gb|AAK12671.1|AF240860_1 elongation factor-1alpha [t...   207   2e-055
gi|13122852|gb|AAK12667.1|AF240856_1 elongation factor-1alpha [S...   204   1e-054
gi|13122862|gb|AAK12672.1|AF240861_1 elongation factor-1alpha [Z...   202   9e-054
gi|49243040|gb|AAT58064.1| elongation factor 1 alpha [Euzercon l...   107   4e-025
gi|49243046|gb|AAT58067.1| elongation factor 1 alpha [Prodinychu...    98   2e-022
gi|49243052|gb|AAT58070.1| elongation factor 1 alpha [Proarctaca...    98   2e-022
gi|49243042|gb|AAT58065.1| elongation factor 1 alpha [Megisthanu...    79   1e-016


==> gi|13122812|gb|AAK12647.1|AF240836_1 elongation factor-1alpha
           [Amblyomma sp. 'Amb2']
          Length = 364

 Score =  228 bits (580), Expect = 2e-061
 Identities = 108/112 (96%), Positives = 110/112 (98%)
 Frame = +1

Query: 1   VKNVSVKELPLGYVCGDSKDSPPKSTEEFTAQVIVLNHPGQISNGYTPVLDCHTAHIACK 180
           VKNVSVKEL  GYVCGDSKD+PPKSTEEFTAQVIVLNHPGQI+NGYTPVLDCHTAHIACK
Sbjct: 253 VKNVSVKELRRGYVCGDSKDTPPKSTEEFTAQVIVLNHPGQIANGYTPVLDCHTAHIACK 312

Query: 181 FREIKEKCDRRSGKKLEDNPKFIKSGDAAIIDLVPSKPMCVETFTDFPPLGR 336
           FREIKEKCDRRSGKKLEDNPKFIKSGDAAIIDLVPSKPMCVETFTDFPPLGR
Sbjct: 313 FREIKEKCDRRSGKKLEDNPKFIKSGDAAIIDLVPSKPMCVETFTDFPPLGR 364


==> gi|13122814|gb|AAK12648.1|AF240837_1 elongation factor-1alpha
           [Caeculus sp. 'Cae']
          Length = 364

 Score =  222 bits (566), Expect = 7e-060
 Identities = 105/112 (93%), Positives = 109/112 (97%)
 Frame = +1

Query: 1   VKNVSVKELPLGYVCGDSKDSPPKSTEEFTAQVIVLNHPGQISNGYTPVLDCHTAHIACK 180
           VKNVSVKEL  GYVCGDSKD+PPK+TEEFTAQVIVLNHPGQISNGYTPVLDCHTAHIACK
Sbjct: 253 VKNVSVKELRRGYVCGDSKDNPPKATEEFTAQVIVLNHPGQISNGYTPVLDCHTAHIACK 312

Query: 181 FREIKEKCDRRSGKKLEDNPKFIKSGDAAIIDLVPSKPMCVETFTDFPPLGR 336
           F+EIKEKCDRRSGKKLEDNPK IKSGDAAIIDLVP+KPMCVETFTDFPPLGR
Sbjct: 313 FKEIKEKCDRRSGKKLEDNPKSIKSGDAAIIDLVPTKPMCVETFTDFPPLGR 364


==> gi|13122838|gb|AAK12660.1|AF240849_1 elongation factor-1alpha
           [Neacarus texanus]
          Length = 377

 Score =  222 bits (566), Expect = 7e-060
 Identities = 106/112 (94%), Positives = 108/112 (96%)
 Frame = +1

Query: 1   VKNVSVKELPLGYVCGDSKDSPPKSTEEFTAQVIVLNHPGQISNGYTPVLDCHTAHIACK 180
           VKNVSVKEL  GYVCGDSKDSPP+ TEEFTAQVIVLNHPGQISNGYTPVLDCHTAHIACK
Sbjct: 266 VKNVSVKELRRGYVCGDSKDSPPRCTEEFTAQVIVLNHPGQISNGYTPVLDCHTAHIACK 325

Query: 181 FREIKEKCDRRSGKKLEDNPKFIKSGDAAIIDLVPSKPMCVETFTDFPPLGR 336
           F+EIKEKCDRRSGKKLEDNPK IKSGDAAIIDLVPSKPMCVETFTDFPPLGR
Sbjct: 326 FKEIKEKCDRRSGKKLEDNPKNIKSGDAAIIDLVPSKPMCVETFTDFPPLGR 377


==> gi|13122846|gb|AAK12664.1|AF240853_1 elongation factor-1alpha
           [Calyptophthiracarus olivaceus]
          Length = 377

 Score =  219 bits (558), Expect = 6e-059
 Identities = 104/112 (92%), Positives = 108/112 (96%)
 Frame = +1

Query: 1   VKNVSVKELPLGYVCGDSKDSPPKSTEEFTAQVIVLNHPGQISNGYTPVLDCHTAHIACK 180
           VKNVSVKEL  GYV GDSKD+PPK+TEEFTAQVIVLNHPGQISNGYTPVLDCHTAHIACK
Sbjct: 266 VKNVSVKELRRGYVAGDSKDNPPKATEEFTAQVIVLNHPGQISNGYTPVLDCHTAHIACK 325

Query: 181 FREIKEKCDRRSGKKLEDNPKFIKSGDAAIIDLVPSKPMCVETFTDFPPLGR 336
           F+EIKEKCDRRSGKK+EDNPK IKSGDAAIIDLVPSKPMCVETFTDFPPLGR
Sbjct: 326 FKEIKEKCDRRSGKKIEDNPKSIKSGDAAIIDLVPSKPMCVETFTDFPPLGR 377


==> gi|2196954|gb|AAC03147.1| elongation factor-1 alpha [Dinothrombium
           pandorae]
          Length = 364

 Score =  219 bits (557), Expect = 7e-059
 Identities = 105/112 (93%), Positives = 108/112 (96%)
 Frame = +1

Query: 1   VKNVSVKELPLGYVCGDSKDSPPKSTEEFTAQVIVLNHPGQISNGYTPVLDCHTAHIACK 180
           VKNVSVKEL  GYVCGDSK+SPPK+TEEFTAQVIVLNHPGQISNGYTPVLDCHTAHIACK
Sbjct: 253 VKNVSVKELRRGYVCGDSKESPPKATEEFTAQVIVLNHPGQISNGYTPVLDCHTAHIACK 312

Query: 181 FREIKEKCDRRSGKKLEDNPKFIKSGDAAIIDLVPSKPMCVETFTDFPPLGR 336
           FREIKEK DRRSGKKLEDNPK IKSGDAAIIDLVPSKPMCVETFT+FPPLGR
Sbjct: 313 FREIKEKIDRRSGKKLEDNPKAIKSGDAAIIDLVPSKPMCVETFTEFPPLGR 364


==> gi|13122842|gb|AAK12662.1|AF240851_1 elongation factor-1alpha
           [parasitid 'Pas']
          Length = 377

 Score =  213 bits (541), Expect = 5e-057
 Identities = 98/112 (87%), Positives = 105/112 (93%)
 Frame = +1

Query: 1   VKNVSVKELPLGYVCGDSKDSPPKSTEEFTAQVIVLNHPGQISNGYTPVLDCHTAHIACK 180
           VKNVSVKEL  G+VCGDSKD+PPK T EF AQVIVLNHPGQI NGY+PVLDCHTAHIAC+
Sbjct: 266 VKNVSVKELKRGFVCGDSKDNPPKETGEFAAQVIVLNHPGQIQNGYSPVLDCHTAHIACR 325

Query: 181 FREIKEKCDRRSGKKLEDNPKFIKSGDAAIIDLVPSKPMCVETFTDFPPLGR 336
           F+EIKEKCDRRSGKKLEDNPKFIKSGDAAI+DLVP KPMCVE+FTDFPPLGR
Sbjct: 326 FKEIKEKCDRRSGKKLEDNPKFIKSGDAAIVDLVPQKPMCVESFTDFPPLGR 377


==> gi|13122860|gb|AAK12671.1|AF240860_1 elongation factor-1alpha
           [tachyuropodid 'Tac']
          Length = 364

 Score =  207 bits (527), Expect = 2e-055
 Identities = 96/112 (85%), Positives = 104/112 (92%)
 Frame = +1

Query: 1   VKNVSVKELPLGYVCGDSKDSPPKSTEEFTAQVIVLNHPGQISNGYTPVLDCHTAHIACK 180
           VKNVSVKEL  G+VCGDSKD+PPKS EEF+AQVIVLNHPGQI NGY+PVLDCHTAHIACK
Sbjct: 253 VKNVSVKELKRGFVCGDSKDNPPKSAEEFSAQVIVLNHPGQICNGYSPVLDCHTAHIACK 312

Query: 181 FREIKEKCDRRSGKKLEDNPKFIKSGDAAIIDLVPSKPMCVETFTDFPPLGR 336
           F+EIKEK DRRSGKKLEDNPK +KSGDA I+DLVP KPMCVETFT+FPPLGR
Sbjct: 313 FKEIKEKIDRRSGKKLEDNPKSVKSGDACIVDLVPQKPMCVETFTEFPPLGR 364


==> gi|13122852|gb|AAK12667.1|AF240856_1 elongation factor-1alpha
           [Sejus sp. 'Sej']
          Length = 377

 Score =  204 bits (520), Expect = 1e-054
 Identities = 93/112 (83%), Positives = 106/112 (94%)
 Frame = +1

Query: 1   VKNVSVKELPLGYVCGDSKDSPPKSTEEFTAQVIVLNHPGQISNGYTPVLDCHTAHIACK 180
           VKNVSVK+L  G+VCGDSKD+PPK+TEEFTAQVIVLNHPGQISNGY+PVLDCHTAHI+C+
Sbjct: 266 VKNVSVKDLKRGFVCGDSKDNPPKATEEFTAQVIVLNHPGQISNGYSPVLDCHTAHISCR 325

Query: 181 FREIKEKCDRRSGKKLEDNPKFIKSGDAAIIDLVPSKPMCVETFTDFPPLGR 336
           F+E+KEK DRRSGK +E+NPK IKSGDAAI+DLVP KPMCVETFT+FPPLGR
Sbjct: 326 FKELKEKIDRRSGKTMEENPKSIKSGDAAIVDLVPQKPMCVETFTEFPPLGR 377


==> gi|13122862|gb|AAK12672.1|AF240861_1 elongation factor-1alpha
           [Zercon sp. 'Zer']
          Length = 377

 Score =  202 bits (513), Expect = 9e-054
 Identities = 95/112 (84%), Positives = 100/112 (89%)
 Frame = +1

Query: 1   VKNVSVKELPLGYVCGDSKDSPPKSTEEFTAQVIVLNHPGQISNGYTPVLDCHTAHIACK 180
           VKNVSVKE+  GYV GDSKD+PPK TEEF AQVIVLNHPGQI NGY PVLDCHTAHIAC 
Sbjct: 266 VKNVSVKEIKRGYVAGDSKDNPPKXTEEFAAQVIVLNHPGQIQNGYXPVLDCHTAHIACX 325

Query: 181 FREIKEKCDRRSGKKLEDNPKFIKSGDAAIIDLVPSKPMCVETFTDFPPLGR 336
           F+EIKEK DRRSGKKLEDNPKF KSGDAAI+DLVP KPMCVE+F DFPPLGR
Sbjct: 326 FKEIKEKIDRRSGKKLEDNPKFXKSGDAAIVDLVPXKPMCVESFXDFPPLGR 377


==> gi|49243040|gb|AAT58064.1| elongation factor 1 alpha [Euzercon
           latum]
          Length = 305

 Score =  107 bits (266), Expect = 4e-025
 Identities = 49/54 (90%), Positives = 52/54 (96%)
 Frame = +1

Query: 1   VKNVSVKELPLGYVCGDSKDSPPKSTEEFTAQVIVLNHPGQISNGYTPVLDCHT 162
           VKNVSVKEL  GYVCGDSKD+PPKSTEEFTAQVIVLNHPGQI+NGY+PVLDCHT
Sbjct: 252 VKNVSVKELKRGYVCGDSKDNPPKSTEEFTAQVIVLNHPGQIANGYSPVLDCHT 305
