# Supplementary material for: Insight into the sialome of the castor bean tick, Ixodes ricinus
Source: BMC Genomics. 2008 May 20;9:233. doi: 10.1186/1471-2164-9-233 (PMC2410133; doi:10.1186/1471-2164-9-233)
Supplement: Additional file 1 — Supplemental table. Zip file contains MS Office Excel table with links to text files, containing additional information on all ESTs. [file 1471-2164-9-233-S1.zip › Supplement/links/ACARI/IR_ALL-contig_107-ACARI.txt]

>IR_ALL-contig_107

gi|22164188|gb|AAM93599.1|AF483677_1 putative secreted protein [...   212   4e-057
gi|51011462|gb|AAT92140.1| BTSP-6 [Ixodes pacificus]                  212   4e-057
gi|51011430|gb|AAT92124.1| BTSP-1 [Ixodes pacificus]                  211   1e-056
gi|67083509|gb|AAY66690.1| putative salivary secreted protein wi...   210   2e-056
gi|51011572|gb|AAT92195.1| BTSP-2 [Ixodes pacificus]                  209   3e-056
gi|15428308|gb|AAK97824.1|AF209921_1 14 kDa salivary gland prote...   207   8e-056
gi|22164194|gb|AAM93602.1|AF483680_1 putative secreted protein [...   207   8e-056
gi|51011436|gb|AAT92127.1| BTSP-12 [Ixodes pacificus]                 206   2e-055
gi|22164176|gb|AAM93593.1|AF483671_1 putative secreted protein [...   206   2e-055
gi|22164192|gb|AAM93601.1|AF483679_1 putative secreted salivary ...   206   3e-055
gi|67083505|gb|AAY66688.1| putative salivary secreted protein wi...   206   3e-055
gi|22164186|gb|AAM93598.1|AF483676_1 salivary secreted protein [...   205   5e-055
gi|67083140|gb|AAY66506.1| putative secreted protein with basic ...   205   5e-055
gi|67083142|gb|AAY66507.1| putative secreted protein with basic ...   204   7e-055
gi|51011428|gb|AAT92123.1| BTSP-3 [Ixodes pacificus]                  203   2e-054
gi|51011448|gb|AAT92133.1| BTSP-4 [Ixodes pacificus]                  202   3e-054
gi|55736023|gb|AAV63538.1| fed tick salivary protein 4 [Ixodes s...   202   3e-054
gi|67083733|gb|AAY66801.1| putative salivary secreted protein wi...   202   3e-054
gi|22164156|gb|AAM93583.1|AF483661_1 putative protein [Ixodes sc...   202   4e-054
gi|22164174|gb|AAM93592.1|AF483670_1 putative secreted protein [...   202   5e-054
gi|22164184|gb|AAM93597.1|AF483675_1 putative secreted protein [...   202   5e-054
gi|67083154|gb|AAY66513.1| putative salivary secreted protein wi...   201   6e-054
gi|67083134|gb|AAY66503.1| putative secreted protein with basic ...   201   8e-054
gi|51011492|gb|AAT92155.1| BTSP-10 [Ixodes pacificus]                 201   1e-053
gi|67083371|gb|AAY66621.1| putative secreted protein with basic ...   201   1e-053


==> gi|22164188|gb|AAM93599.1|AF483677_1 putative secreted protein
           [Ixodes scapularis]
          Length = 120

 Score =  212 bits (539), Expect = 4e-057
 Identities = 96/119 (80%), Positives = 103/119 (86%)
 Frame = +3

Query: 21  MGLAKATLVLVSLAFIASAAAHNCQNGTRPASEENREGCDYYCWNADTKSWDKFFFGNGE 200
           MGL   TLVLVSLAF  SAAAHNCQNGTRPASE+NREGCDYYCWNA+TK WD+FFFGNGE
Sbjct: 1   MGLTGTTLVLVSLAFFGSAAAHNCQNGTRPASEKNREGCDYYCWNAETKLWDQFFFGNGE 60

Query: 201 RCFYNNGDEGLCQNGECHLTTDSGVPNDTDF*TPAPTEKPK*KKKKPKKRQKPKGKSKK 377
           +CFYN GD G+CQNGECHLTT SG PN+ D  TPAPTEKPK KKKKPKK +KPK KSKK
Sbjct: 61  KCFYNTGDRGICQNGECHLTTSSGGPNEADDNTPAPTEKPKQKKKKPKKTKKPKRKSKK 119


==> gi|51011462|gb|AAT92140.1| BTSP-6 [Ixodes pacificus]
          Length = 125

 Score =  212 bits (539), Expect = 4e-057
 Identities = 99/125 (79%), Positives = 105/125 (84%)
 Frame = +3

Query: 21  MGLAKATLVLVSLAFIASAAAHNCQNGTRPASEENREGCDYYCWNADTKSWDKFFFGNGE 200
           MGL   TLVLVSLAF  SAAAHNCQNGTRPASEENREGCD+YCWNA T SWD FFFGNGE
Sbjct: 1   MGLTGITLVLVSLAFFGSAAAHNCQNGTRPASEENREGCDFYCWNAGTNSWDIFFFGNGE 60

Query: 201 RCFYNNGDEGLCQNGECHLTTDSGVPNDTDF*TPAPTEKPK*KKKKPKKRQKPKGKSKKY 380
           +CFYNNGD G CQ+G CHLTT SG PN+TD  TPAPTEKPK KKKKPKK +KPK KSKK 
Sbjct: 61  KCFYNNGDRGTCQDGACHLTTHSGGPNETDDYTPAPTEKPKQKKKKPKKTKKPKRKSKKD 120

Query: 381 *EGNW 395
            EGN+
Sbjct: 121 KEGNF 125


==> gi|51011430|gb|AAT92124.1| BTSP-1 [Ixodes pacificus]
          Length = 120

 Score =  211 bits (536), Expect = 1e-056
 Identities = 97/119 (81%), Positives = 102/119 (85%)
 Frame = +3

Query: 21  MGLAKATLVLVSLAFIASAAAHNCQNGTRPASEENREGCDYYCWNADTKSWDKFFFGNGE 200
           MGL  ATLVLVSLAF  SAAAHNCQNGTRPASEENREGCD+YCWN DT SWD FFFGNGE
Sbjct: 1   MGLTGATLVLVSLAFFGSAAAHNCQNGTRPASEENREGCDFYCWNTDTNSWDIFFFGNGE 60

Query: 201 RCFYNNGDEGLCQNGECHLTTDSGVPNDTDF*TPAPTEKPK*KKKKPKKRQKPKGKSKK 377
           +CFYNNGD G CQ+G CHLTT SG PN+TD  TPAPTEKPK KKKKPKK +KPK KSKK
Sbjct: 61  KCFYNNGDRGTCQDGACHLTTHSGGPNETDDYTPAPTEKPKQKKKKPKKTKKPKRKSKK 119


==> gi|67083509|gb|AAY66690.1| putative salivary secreted protein with
           polyK tail [Ixodes scapularis]
          Length = 120

 Score =  210 bits (534), Expect = 2e-056
 Identities = 96/119 (80%), Positives = 104/119 (87%)
 Frame = +3

Query: 21  MGLAKATLVLVSLAFIASAAAHNCQNGTRPASEENREGCDYYCWNADTKSWDKFFFGNGE 200
           MGL   TLVLVSLAF  SAAAHNCQNGTRPASE+NREGCDYYCWNA+TKSWD+FFFGNGE
Sbjct: 1   MGLTGTTLVLVSLAFFGSAAAHNCQNGTRPASEQNREGCDYYCWNAETKSWDQFFFGNGE 60

Query: 201 RCFYNNGDEGLCQNGECHLTTDSGVPNDTDF*TPAPTEKPK*KKKKPKKRQKPKGKSKK 377
           +CFYN+GD G CQNGECHLTT+SG PN+TD  T APTEKPK KKKK KK +KPK KSKK
Sbjct: 61  KCFYNSGDRGTCQNGECHLTTNSGGPNETDDYTAAPTEKPKQKKKKTKKTKKPKRKSKK 119


==> gi|51011572|gb|AAT92195.1| BTSP-2 [Ixodes pacificus]
          Length = 120

 Score =  209 bits (532), Expect = 3e-056
 Identities = 96/119 (80%), Positives = 102/119 (85%)
 Frame = +3

Query: 21  MGLAKATLVLVSLAFIASAAAHNCQNGTRPASEENREGCDYYCWNADTKSWDKFFFGNGE 200
           MGL  ATLVLVSLAF  SAAAHNC+NGTRPASEENREGCD+YCWN DT SWD FFFGNGE
Sbjct: 1   MGLTGATLVLVSLAFFGSAAAHNCKNGTRPASEENREGCDFYCWNTDTNSWDIFFFGNGE 60

Query: 201 RCFYNNGDEGLCQNGECHLTTDSGVPNDTDF*TPAPTEKPK*KKKKPKKRQKPKGKSKK 377
           +CFYNNGD G CQ+G CHLTT SG PN+TD  TPAPTEKPK KKKKPKK +KPK KSKK
Sbjct: 61  KCFYNNGDRGTCQDGACHLTTHSGGPNETDDYTPAPTEKPKQKKKKPKKTKKPKRKSKK 119


==> gi|15428308|gb|AAK97824.1|AF209921_1 14 kDa salivary gland protein
           [Ixodes scapularis]
          Length = 125

 Score =  207 bits (528), Expect = 8e-056
 Identities = 96/124 (77%), Positives = 105/124 (84%)
 Frame = +3

Query: 21  MGLAKATLVLVSLAFIASAAAHNCQNGTRPASEENREGCDYYCWNADTKSWDKFFFGNGE 200
           MGL    LVLVSLAF  SAAAHNCQNGTRPASE++REGCDYYCWNA+TKSWD+FFFGNGE
Sbjct: 1   MGLTGTMLVLVSLAFFGSAAAHNCQNGTRPASEQDREGCDYYCWNAETKSWDQFFFGNGE 60

Query: 201 RCFYNNGDEGLCQNGECHLTTDSGVPNDTDF*TPAPTEKPK*KKKKPKKRQKPKGKSKKY 380
           +CFYN+GD G CQNGECHLT +SG PN+TD  TPAPTEKPK KKKK KK +KPK KSKK 
Sbjct: 61  KCFYNSGDHGTCQNGECHLTNNSGGPNETDDYTPAPTEKPKQKKKKTKKTKKPKRKSKKD 120

Query: 381 *EGN 392
            E N
Sbjct: 121 QEKN 124


==> gi|22164194|gb|AAM93602.1|AF483680_1 putative secreted protein
           [Ixodes scapularis]
          Length = 120

 Score =  207 bits (528), Expect = 8e-056
 Identities = 93/119 (78%), Positives = 104/119 (87%)
 Frame = +3

Query: 21  MGLAKATLVLVSLAFIASAAAHNCQNGTRPASEENREGCDYYCWNADTKSWDKFFFGNGE 200
           MGL    LVLVSLAF  SAAAHNCQNGTRPASEENREGCDYYCWN++T+SWD++FFG+GE
Sbjct: 1   MGLTGTALVLVSLAFFGSAAAHNCQNGTRPASEENREGCDYYCWNSETQSWDQYFFGDGE 60

Query: 201 RCFYNNGDEGLCQNGECHLTTDSGVPNDTDF*TPAPTEKPK*KKKKPKKRQKPKGKSKK 377
           RCFYN+GD G+CQNGECHLTT SG P+DTD  TP PTEKPK KKKKPKK ++PK KSKK
Sbjct: 61  RCFYNSGDRGICQNGECHLTTSSGGPDDTDENTPPPTEKPKQKKKKPKKTKEPKRKSKK 119


==> gi|51011436|gb|AAT92127.1| BTSP-12 [Ixodes pacificus]
          Length = 120

 Score =  206 bits (525), Expect = 2e-055
 Identities = 95/119 (79%), Positives = 101/119 (84%)
 Frame = +3

Query: 21  MGLAKATLVLVSLAFIASAAAHNCQNGTRPASEENREGCDYYCWNADTKSWDKFFFGNGE 200
           MGL  ATLVLVSLAF  SAAAHNCQNGTRPASEENREGCD+YCW+ DT SW+ FFFGNGE
Sbjct: 1   MGLTGATLVLVSLAFFGSAAAHNCQNGTRPASEENREGCDFYCWSTDTNSWEIFFFGNGE 60

Query: 201 RCFYNNGDEGLCQNGECHLTTDSGVPNDTDF*TPAPTEKPK*KKKKPKKRQKPKGKSKK 377
            CFYNNGD G CQ+G CHLTT SG PN+TD  TPAPTEKPK KKKKPKK +KPK KSKK
Sbjct: 61  ECFYNNGDRGTCQDGACHLTTHSGGPNETDDYTPAPTEKPKQKKKKPKKTKKPKRKSKK 119


==> gi|22164176|gb|AAM93593.1|AF483671_1 putative secreted protein
           [Ixodes scapularis]
          Length = 121

 Score =  206 bits (524), Expect = 2e-055
 Identities = 94/119 (78%), Positives = 103/119 (86%)
 Frame = +3

Query: 21  MGLAKATLVLVSLAFIASAAAHNCQNGTRPASEENREGCDYYCWNADTKSWDKFFFGNGE 200
           MGL   TLVLVSLAF  SAAAHNC+NGTRPASEENREGCDYYCWN  T SWD+FFFGNGE
Sbjct: 1   MGLTGTTLVLVSLAFFGSAAAHNCKNGTRPASEENREGCDYYCWNDGTNSWDQFFFGNGE 60

Query: 201 RCFYNNGDEGLCQNGECHLTTDSGVPNDTDF*TPAPTEKPK*KKKKPKKRQKPKGKSKK 377
            CFYN+G++G+CQNGECHLT +SG PN+TD  TPAPTEKPK KKKKPKK +KPK KSKK
Sbjct: 61  ICFYNSGEKGICQNGECHLTNNSGGPNETDDNTPAPTEKPKQKKKKPKKPKKPKRKSKK 119


==> gi|22164192|gb|AAM93601.1|AF483679_1 putative secreted salivary
           protein [Ixodes scapularis]
          Length = 126

 Score =  206 bits (523), Expect = 3e-055
 Identities = 98/126 (77%), Positives = 106/126 (84%), Gaps = 1/126 (0%)
 Frame = +3

Query: 21  MGLAKATLVL-VSLAFIASAAAHNCQNGTRPASEENREGCDYYCWNADTKSWDKFFFGNG 197
           MGL   TLVL VSLAF  SAAAHNCQNGTRPASE+NREGCDYYCWNA+TKSWD+FFFGNG
Sbjct: 1   MGLTGTTLVLAVSLAFFGSAAAHNCQNGTRPASEQNREGCDYYCWNAETKSWDQFFFGNG 60

Query: 198 ERCFYNNGDEGLCQNGECHLTTDSGVPNDTDF*TPAPTEKPK*KKKKPKKRQKPKGKSKK 377
           E+CFYN+GD G CQNGECHLTT SG PN+TD  T APTEKPK KKKK KK +KPK KSKK
Sbjct: 61  EKCFYNSGDRGTCQNGECHLTTTSGGPNETDDYTAAPTEKPKQKKKKTKKTKKPKRKSKK 120

Query: 378 Y*EGNW 395
             E N+
Sbjct: 121 DQEKNF 126
