# Supplementary material for: Insight into the sialome of the castor bean tick, Ixodes ricinus
Source: BMC Genomics. 2008 May 20;9:233. doi: 10.1186/1471-2164-9-233 (PMC2410133; doi:10.1186/1471-2164-9-233)
Supplement: Additional file 1 — Supplemental table. Zip file contains MS Office Excel table with links to text files, containing additional information on all ESTs. [file 1471-2164-9-233-S1.zip › Supplement/links/ACARI/IR_ALL-contig_108-ACARI.txt]

>IR_ALL-contig_108

gi|51011462|gb|AAT92140.1| BTSP-6 [Ixodes pacificus]                  108   4e-026
gi|67083729|gb|AAY66799.1| putative secreted protein of the basi...   106   1e-025
gi|22164188|gb|AAM93599.1|AF483677_1 putative secreted protein [...   106   2e-025
gi|22164184|gb|AAM93597.1|AF483675_1 putative secreted protein [...   105   2e-025
gi|67083142|gb|AAY66507.1| putative secreted protein with basic ...   105   2e-025
gi|15428308|gb|AAK97824.1|AF209921_1 14 kDa salivary gland prote...   105   3e-025
gi|22164194|gb|AAM93602.1|AF483680_1 putative secreted protein [...   105   3e-025
gi|51011430|gb|AAT92124.1| BTSP-1 [Ixodes pacificus]                  104   6e-025
gi|51011572|gb|AAT92195.1| BTSP-2 [Ixodes pacificus]                  104   6e-025
gi|22164156|gb|AAM93583.1|AF483661_1 putative protein [Ixodes sc...   103   1e-024
gi|51011436|gb|AAT92127.1| BTSP-12 [Ixodes pacificus]                 103   1e-024
gi|67083134|gb|AAY66503.1| putative secreted protein with basic ...   103   1e-024
gi|67083371|gb|AAY66621.1| putative secreted protein with basic ...   103   1e-024
gi|67083723|gb|AAY66796.1| putative salivary secreted protein wi...   103   1e-024
gi|22164174|gb|AAM93592.1|AF483670_1 putative secreted protein [...   103   1e-024
gi|22164176|gb|AAM93593.1|AF483671_1 putative secreted protein [...   103   1e-024
gi|67083505|gb|AAY66688.1| putative salivary secreted protein wi...   102   2e-024
gi|22164186|gb|AAM93598.1|AF483676_1 salivary secreted protein [...   102   2e-024
gi|67083140|gb|AAY66506.1| putative secreted protein with basic ...   102   2e-024
gi|55736023|gb|AAV63538.1| fed tick salivary protein 4 [Ixodes s...   102   3e-024
gi|22164192|gb|AAM93601.1|AF483679_1 putative secreted salivary ...   101   4e-024
gi|51011428|gb|AAT92123.1| BTSP-3 [Ixodes pacificus]                  101   4e-024
gi|67083154|gb|AAY66513.1| putative salivary secreted protein wi...   101   4e-024
gi|67083509|gb|AAY66690.1| putative salivary secreted protein wi...   101   4e-024
gi|67083733|gb|AAY66801.1| putative salivary secreted protein wi...   101   4e-024


==> gi|51011462|gb|AAT92140.1| BTSP-6 [Ixodes pacificus]
          Length = 125

 Score =  108 bits (269), Expect = 4e-026
 Identities = 50/71 (70%), Positives = 57/71 (80%)
 Frame = +1

Query: 4   FFFGNGERCFYNNGDEGLCQNGECHLTTDSGVPNDTEF*APDCTEKPKQKKKKPKESQKL 183
           FFFGNGE+CFYNNGD G CQ+G CHLTT SG PN+T+   P  TEKPKQKKKKPK+++K 
Sbjct: 54  FFFGNGEKCFYNNGDRGTCQDGACHLTTHSGGPNETDDYTPAPTEKPKQKKKKPKKTKKP 113

Query: 184 KGKSKKV*EGN 216
           K KSKK  EGN
Sbjct: 114 KRKSKKDKEGN 124


==> gi|67083729|gb|AAY66799.1| putative secreted protein of the basic
           tail  family [Ixodes scapularis]
          Length = 155

 Score =  106 bits (265), Expect = 1e-025
 Identities = 48/67 (71%), Positives = 56/67 (83%)
 Frame = +1

Query: 1   KFFFGNGERCFYNNGDEGLCQNGECHLTTDSGVPNDTEF*APDCTEKPKQKKKKPKESQK 180
           +FFFGNGERCFYN G+ G CQNGECHLTT+SG P+DT+   P  TEKPKQKKKKPK+++K
Sbjct: 87  QFFFGNGERCFYNTGENGKCQNGECHLTTNSGGPDDTDDNTPPPTEKPKQKKKKPKKAKK 146

Query: 181 LKGKSKK 201
            K KSKK
Sbjct: 147 PKRKSKK 153


==> gi|22164188|gb|AAM93599.1|AF483677_1 putative secreted protein
           [Ixodes scapularis]
          Length = 120

 Score =  106 bits (264), Expect = 2e-025
 Identities = 47/67 (70%), Positives = 55/67 (82%)
 Frame = +1

Query: 1   KFFFGNGERCFYNNGDEGLCQNGECHLTTDSGVPNDTEF*APDCTEKPKQKKKKPKESQK 180
           +FFFGNGE+CFYN GD G+CQNGECHLTT SG PN+ +   P  TEKPKQKKKKPK+++K
Sbjct: 53  QFFFGNGEKCFYNTGDRGICQNGECHLTTSSGGPNEADDNTPAPTEKPKQKKKKPKKTKK 112

Query: 181 LKGKSKK 201
            K KSKK
Sbjct: 113 PKRKSKK 119


==> gi|22164184|gb|AAM93597.1|AF483675_1 putative secreted protein
           [Ixodes scapularis]
          Length = 121

 Score =  105 bits (263), Expect = 2e-025
 Identities = 48/67 (71%), Positives = 55/67 (82%)
 Frame = +1

Query: 1   KFFFGNGERCFYNNGDEGLCQNGECHLTTDSGVPNDTEF*APDCTEKPKQKKKKPKESQK 180
           +FFFGNGERCFYN G+ G CQNGECHLTT+SG P+DT+   P  TEKPKQKKKKPK+ +K
Sbjct: 53  QFFFGNGERCFYNTGENGKCQNGECHLTTNSGGPDDTDDNTPPPTEKPKQKKKKPKKPKK 112

Query: 181 LKGKSKK 201
            K KSKK
Sbjct: 113 PKRKSKK 119


==> gi|67083142|gb|AAY66507.1| putative secreted protein with basic
           tail [Ixodes scapularis]
          Length = 121

 Score =  105 bits (263), Expect = 2e-025
 Identities = 48/67 (71%), Positives = 55/67 (82%)
 Frame = +1

Query: 1   KFFFGNGERCFYNNGDEGLCQNGECHLTTDSGVPNDTEF*APDCTEKPKQKKKKPKESQK 180
           KFFFGNGERCFY+ G+ G CQNGECHLTT SG P+DT+   P  TEKPKQKKKKPK+++K
Sbjct: 53  KFFFGNGERCFYSTGENGKCQNGECHLTTSSGGPDDTDDNTPPPTEKPKQKKKKPKKTKK 112

Query: 181 LKGKSKK 201
            K KSKK
Sbjct: 113 PKRKSKK 119


==> gi|15428308|gb|AAK97824.1|AF209921_1 14 kDa salivary gland protein
           [Ixodes scapularis]
          Length = 125

 Score =  105 bits (261), Expect = 3e-025
 Identities = 49/73 (67%), Positives = 58/73 (79%)
 Frame = +1

Query: 1   KFFFGNGERCFYNNGDEGLCQNGECHLTTDSGVPNDTEF*APDCTEKPKQKKKKPKESQK 180
           +FFFGNGE+CFYN+GD G CQNGECHLT +SG PN+T+   P  TEKPKQKKKK K+++K
Sbjct: 53  QFFFGNGEKCFYNSGDHGTCQNGECHLTNNSGGPNETDDYTPAPTEKPKQKKKKTKKTKK 112

Query: 181 LKGKSKKV*EGNL 219
            K KSKK  E NL
Sbjct: 113 PKRKSKKDQEKNL 125


==> gi|22164194|gb|AAM93602.1|AF483680_1 putative secreted protein
           [Ixodes scapularis]
          Length = 120

 Score =  105 bits (261), Expect = 3e-025
 Identities = 46/67 (68%), Positives = 57/67 (85%)
 Frame = +1

Query: 1   KFFFGNGERCFYNNGDEGLCQNGECHLTTDSGVPNDTEF*APDCTEKPKQKKKKPKESQK 180
           ++FFG+GERCFYN+GD G+CQNGECHLTT SG P+DT+   P  TEKPKQKKKKPK++++
Sbjct: 53  QYFFGDGERCFYNSGDRGICQNGECHLTTSSGGPDDTDENTPPPTEKPKQKKKKPKKTKE 112

Query: 181 LKGKSKK 201
            K KSKK
Sbjct: 113 PKRKSKK 119


==> gi|51011430|gb|AAT92124.1| BTSP-1 [Ixodes pacificus]
          Length = 120

 Score =  104 bits (259), Expect = 6e-025
 Identities = 47/66 (71%), Positives = 54/66 (81%)
 Frame = +1

Query: 4   FFFGNGERCFYNNGDEGLCQNGECHLTTDSGVPNDTEF*APDCTEKPKQKKKKPKESQKL 183
           FFFGNGE+CFYNNGD G CQ+G CHLTT SG PN+T+   P  TEKPKQKKKKPK+++K 
Sbjct: 54  FFFGNGEKCFYNNGDRGTCQDGACHLTTHSGGPNETDDYTPAPTEKPKQKKKKPKKTKKP 113

Query: 184 KGKSKK 201
           K KSKK
Sbjct: 114 KRKSKK 119


==> gi|51011572|gb|AAT92195.1| BTSP-2 [Ixodes pacificus]
          Length = 120

 Score =  104 bits (259), Expect = 6e-025
 Identities = 47/66 (71%), Positives = 54/66 (81%)
 Frame = +1

Query: 4   FFFGNGERCFYNNGDEGLCQNGECHLTTDSGVPNDTEF*APDCTEKPKQKKKKPKESQKL 183
           FFFGNGE+CFYNNGD G CQ+G CHLTT SG PN+T+   P  TEKPKQKKKKPK+++K 
Sbjct: 54  FFFGNGEKCFYNNGDRGTCQDGACHLTTHSGGPNETDDYTPAPTEKPKQKKKKPKKTKKP 113

Query: 184 KGKSKK 201
           K KSKK
Sbjct: 114 KRKSKK 119


==> gi|22164156|gb|AAM93583.1|AF483661_1 putative protein [Ixodes
           scapularis]
          Length = 121

 Score =  103 bits (257), Expect = 1e-024
 Identities = 47/67 (70%), Positives = 54/67 (80%)
 Frame = +1

Query: 1   KFFFGNGERCFYNNGDEGLCQNGECHLTTDSGVPNDTEF*APDCTEKPKQKKKKPKESQK 180
           +FFFGNGERCFYN G+ G CQNGECHLTT+S  PN+T+   P  TEKPKQKKKKPK+ +K
Sbjct: 53  QFFFGNGERCFYNTGENGKCQNGECHLTTNSDGPNETDDNTPPPTEKPKQKKKKPKKPKK 112

Query: 181 LKGKSKK 201
            K KSKK
Sbjct: 113 PKRKSKK 119
