# Supplementary material for: Insight into the sialome of the castor bean tick, Ixodes ricinus
Source: BMC Genomics. 2008 May 20;9:233. doi: 10.1186/1471-2164-9-233 (PMC2410133; doi:10.1186/1471-2164-9-233)
Supplement: Additional file 1 — Supplemental table. Zip file contains MS Office Excel table with links to text files, containing additional information on all ESTs. [file 1471-2164-9-233-S1.zip › Supplement/links/ACARI/IR_ALL-contig_1082-ACARI.txt]

>IR_ALL-contig_1082

gi|55736025|gb|AAV63539.1| fed tick salivary protein 5 [Ixodes s...   337   1e-094
gi|29825385|gb|AAO92281.1| putative heat shock-related protein [...    72   1e-014
gi|67083955|gb|AAY66912.1| putative heat shock-related protein [...    69   7e-014
gi|5815436|gb|AAD52672.1|AF178772_1 98kDa HDM allergen [Dermatop...    31   0.028
gi|21444328|emb|CAD35263.1| unnamed protein product [Dermatophag...    31   0.028
gi|21444331|emb|CAD35264.1| unnamed protein product [Dermatophag...    31   0.028
gi|21444334|emb|CAD35265.1| unnamed protein product [Dermatophag...    31   0.028
gi|55709900|gb|AAV58831.1| esterase [Tetranychus cinnabarinus]         30   0.047
gi|55709902|gb|AAV58832.1| esterase [Tetranychus cinnabarinus]         30   0.062


==> gi|55736025|gb|AAV63539.1| fed tick salivary protein 5 [Ixodes
           scapularis]
          Length = 171

 Score =  337 bits (864), Expect = 1e-094
 Identities = 166/171 (97%), Positives = 169/171 (98%)
 Frame = +3

Query: 21  LLVCPRRSFWRRYPVPRSVSDVFNEFDHQLRSMERDMSRAFRDLDSHGYFGPTFRWLHTR 200
           +LVCPRRSFWRRYPVPRSVSDVFNEFDHQLRSMERDMSRAFRDLDSHGYFGPTFRWL TR
Sbjct: 1   MLVCPRRSFWRRYPVPRSVSDVFNEFDHQLRSMERDMSRAFRDLDSHGYFGPTFRWLRTR 60

Query: 201 DVPVETGTADKFQLQLDVAQFKPEDVKVSLSGNQLTVRARAETKEGDSSYVREFSHSVTL 380
           DVPVETG+A+KFQLQLDVAQFKPEDVKVSLSGNQLTVRARAETKEGDSSYVREFSHSVTL
Sbjct: 61  DVPVETGSAEKFQLQLDVAQFKPEDVKVSLSGNQLTVRARAETKEGDSSYVREFSHSVTL 120

Query: 381 PEDVDPDTERSVLQADGSLSIEAPRLRLEQAREPKEVPIERADPDKQASQK 533
           PEDVDPDT RSVLQADGSLSIEAPRLRLEQAREPKEVPIERADPDKQASQK
Sbjct: 121 PEDVDPDTVRSVLQADGSLSIEAPRLRLEQAREPKEVPIERADPDKQASQK 171


==> gi|29825385|gb|AAO92281.1| putative heat shock-related protein
           [Dermacentor variabilis]
          Length = 176

 Score = 71.6 bits (174), Expect = 1e-014
 Identities = 39/95 (41%), Positives = 56/95 (58%), Gaps = 2/95 (2%)
 Frame = +3

Query: 222 TADKFQLQLDVAQFKPEDVKVSLSGNQLTVRARAETKEGDSS-YV-REFSHSVTLPEDVD 395
           T DKF + +D   F PE++ V    N + + A+ E K  D   YV REF+    LPEDVD
Sbjct: 70  TPDKFAINVDTRHFSPEEITVKTQDNCVVIHAKHEDKSDDRGCYVKREFTRRYVLPEDVD 129

Query: 396 PDTERSVLQADGSLSIEAPRLRLEQAREPKEVPIE 500
           P++ +  L+ +G LS+EAPR    +  +PK +PIE
Sbjct: 130 PESVKRQLKPNGLLSLEAPRKNAPK-EQPKAIPIE 163


==> gi|67083955|gb|AAY66912.1| putative heat shock-related protein
           [Ixodes scapularis]
          Length = 172

 Score = 69.3 bits (168), Expect = 7e-014
 Identities = 42/97 (43%), Positives = 55/97 (56%), Gaps = 2/97 (2%)
 Frame = +3

Query: 210 VETGTADKFQLQLDVAQFKPEDVKVSLSGNQLTVRARAETKEGDS-SYV-REFSHSVTLP 383
           VE    +KF L++DV  F PE++ V    N + V  + E K  ++ SYV REF+    LP
Sbjct: 60  VEASDPNKFALRVDVRHFAPEEITVKTVDNCVVVHGKHEEKSDETGSYVKREFTRRYVLP 119

Query: 384 EDVDPDTERSVLQADGSLSIEAPRLRLEQAREPKEVP 494
           EDVDP T  S L A G L++EAPR      + PKE P
Sbjct: 120 EDVDPHTVTSTLSAGGLLAVEAPR------KTPKEDP 150


==> gi|5815436|gb|AAD52672.1|AF178772_1 98kDa HDM allergen
           [Dermatophagoides farinae]
          Length = 555

 Score = 30.8 bits (68), Expect = 0.028
 Identities = 29/96 (30%), Positives = 42/96 (43%), Gaps = 1/96 (1%)
 Frame = +1

Query: 121 SATCRAPSETSTATATSDPPSAGCIPGTFPSRPARPTSSNCSSTSPSSSPRT*RYRCPAT 300
           S  C     T+T T T+ P +    P T PS P  PT++  S T+P+++P          
Sbjct: 408 SFECILGPSTTTPTPTTTPTTPTTTPTT-PS-PTTPTTTP-SPTTPTTTPS--------- 455

Query: 301 N*RCALVPRRRRETPA-TCASLATASPCPKTWTPTP 405
                  P     TP+ T  +  T +P P T TP+P
Sbjct: 456 -------PTTPTTTPSPTTPTPTTPTPAPTTSTPSP 484


==> gi|21444328|emb|CAD35263.1| unnamed protein product
           [Dermatophagoides farinae]
          Length = 555

 Score = 30.8 bits (68), Expect = 0.028
 Identities = 29/96 (30%), Positives = 42/96 (43%), Gaps = 1/96 (1%)
 Frame = +1

Query: 121 SATCRAPSETSTATATSDPPSAGCIPGTFPSRPARPTSSNCSSTSPSSSPRT*RYRCPAT 300
           S  C     T+T T T+ P +    P T PS P  PT++  S T+P+++P          
Sbjct: 408 SFECILGPSTTTPTPTTTPTTPTTTPTT-PS-PTTPTTTP-SPTTPTTTPS--------- 455

Query: 301 N*RCALVPRRRRETPA-TCASLATASPCPKTWTPTP 405
                  P     TP+ T  +  T +P P T TP+P
Sbjct: 456 -------PTTPTTTPSPTTPTPTTPTPAPTTSTPSP 484


==> gi|21444331|emb|CAD35264.1| unnamed protein product
           [Dermatophagoides farinae]
          Length = 555

 Score = 30.8 bits (68), Expect = 0.028
 Identities = 29/96 (30%), Positives = 42/96 (43%), Gaps = 1/96 (1%)
 Frame = +1

Query: 121 SATCRAPSETSTATATSDPPSAGCIPGTFPSRPARPTSSNCSSTSPSSSPRT*RYRCPAT 300
           S  C     T+T T T+ P +    P T PS P  PT++  S T+P+++P          
Sbjct: 408 SFECILGPSTTTPTPTTTPTTPTTTPTT-PS-PTTPTTTP-SPTTPTTTPS--------- 455

Query: 301 N*RCALVPRRRRETPA-TCASLATASPCPKTWTPTP 405
                  P     TP+ T  +  T +P P T TP+P
Sbjct: 456 -------PTTPTTTPSPTTPTPTTPTPAPTTSTPSP 484


==> gi|21444334|emb|CAD35265.1| unnamed protein product
           [Dermatophagoides farinae]
          Length = 536

 Score = 30.8 bits (68), Expect = 0.028
 Identities = 29/96 (30%), Positives = 42/96 (43%), Gaps = 1/96 (1%)
 Frame = +1

Query: 121 SATCRAPSETSTATATSDPPSAGCIPGTFPSRPARPTSSNCSSTSPSSSPRT*RYRCPAT 300
           S  C     T+T T T+ P +    P T PS P  PT++  S T+P+++P          
Sbjct: 389 SFECILGPSTTTPTPTTTPTTPTTTPTT-PS-PTTPTTTP-SPTTPTTTPS--------- 436

Query: 301 N*RCALVPRRRRETPA-TCASLATASPCPKTWTPTP 405
                  P     TP+ T  +  T +P P T TP+P
Sbjct: 437 -------PTTPTTTPSPTTPTPTTPTPAPTTSTPSP 465


==> gi|55709900|gb|AAV58831.1| esterase [Tetranychus cinnabarinus]
          Length = 428

 Score = 30.0 bits (66), Expect = 0.047
 Identities = 17/50 (34%), Positives = 28/50 (56%)
 Frame = +3

Query: 165 YFGPTFRWLHTRDVPVETGTADKFQLQLDVAQFKPEDVKVSLSGNQLTVR 314
           +FG + RW   R   +E+G +DKF ++L+  +F        LS N+L V+
Sbjct: 360 FFGDSKRW---RKWKIESGKSDKFVMELNAQRF-------GLSNNRLAVK 399


==> gi|55709902|gb|AAV58832.1| esterase [Tetranychus cinnabarinus]
          Length = 428

 Score = 29.6 bits (65), Expect = 0.062
 Identities = 21/76 (27%), Positives = 35/76 (46%)
 Frame = +3

Query: 87  FNEFDHQLRSMERDMSRAFRDLDSHGYFGPTFRWLHTRDVPVETGTADKFQLQLDVAQFK 266
           +++ D  L  M  +   +F       +FG   RW   R   +E+G  DKF ++L+  +F 
Sbjct: 334 YSKEDTLLSLMMMNAWGSFAKFGEPQFFGDPKRW---RKWKIESGKGDKFVMELNAQRF- 389

Query: 267 PEDVKVSLSGNQLTVR 314
                  LS N+L V+
Sbjct: 390 ------GLSNNRLAVK 399
