# Supplementary material for: Insight into the sialome of the castor bean tick, Ixodes ricinus
Source: BMC Genomics. 2008 May 20;9:233. doi: 10.1186/1471-2164-9-233 (PMC2410133; doi:10.1186/1471-2164-9-233)
Supplement: Additional file 1 — Supplemental table. Zip file contains MS Office Excel table with links to text files, containing additional information on all ESTs. [file 1471-2164-9-233-S1.zip › Supplement/links/ACARI/IR_ALL-contig_109-ACARI.txt]

>IR_ALL-contig_109

gi|67083509|gb|AAY66690.1| putative salivary secreted protein wi...   188   5e-050
gi|22164188|gb|AAM93599.1|AF483677_1 putative secreted protein [...   187   1e-049
gi|15428308|gb|AAK97824.1|AF209921_1 14 kDa salivary gland prote...   185   4e-049
gi|67083401|gb|AAY66636.1| Salp9-like [Ixodes scapularis]             184   1e-048
gi|67083765|gb|AAY66817.1| putative anticoagulant Salp9-like [Ix...   184   1e-048
gi|67083140|gb|AAY66506.1| putative secreted protein with basic ...   183   2e-048
gi|22164192|gb|AAM93601.1|AF483679_1 putative secreted salivary ...   183   2e-048
gi|22652868|gb|AAN03859.1|AF515779_1 putative anticoagulant Salp...   183   2e-048
gi|22164194|gb|AAM93602.1|AF483680_1 putative secreted protein [...   182   3e-048
gi|33340608|gb|AAQ14874.1|AF331716_1 anticoagulant Salp11 [Ixode...   182   4e-048
gi|51011492|gb|AAT92155.1| BTSP-10 [Ixodes pacificus]                 181   8e-048
gi|67083154|gb|AAY66513.1| putative salivary secreted protein wi...   181   8e-048
gi|67083699|gb|AAY66784.1| putative anticoagulant Salp9-like [Ix...   181   8e-048
gi|22164176|gb|AAM93593.1|AF483671_1 putative secreted protein [...   180   1e-047
gi|67083505|gb|AAY66688.1| putative salivary secreted protein wi...   180   1e-047
gi|67083142|gb|AAY66507.1| putative secreted protein with basic ...   180   2e-047
gi|22164186|gb|AAM93598.1|AF483676_1 salivary secreted protein [...   179   2e-047
gi|67083696|gb|AAY66783.1| putative anticoagulant Salp9-like [Ix...   179   3e-047
gi|67083701|gb|AAY66785.1| anticoagulant Salp11-like [Ixodes sca...   179   3e-047
gi|67083753|gb|AAY66811.1| putative secreted protein [Ixodes sca...   179   3e-047
gi|22164158|gb|AAM93584.1|AF483662_1 putative protein [Ixodes sc...   179   4e-047
gi|51011448|gb|AAT92133.1| BTSP-4 [Ixodes pacificus]                  178   5e-047
gi|51011572|gb|AAT92195.1| BTSP-2 [Ixodes pacificus]                  178   5e-047
gi|51011430|gb|AAT92124.1| BTSP-1 [Ixodes pacificus]                  178   7e-047
gi|22164164|gb|AAM93587.1|AF483665_1 putative secreted protein [...   177   9e-047


==> gi|67083509|gb|AAY66690.1| putative salivary secreted protein with
           polyK tail [Ixodes scapularis]
          Length = 120

 Score =  188 bits (478), Expect = 5e-050
 Identities = 84/107 (78%), Positives = 95/107 (88%)
 Frame = +3

Query: 21  MGLTETTLVLVSLAFFASAAAHNCRNGTRPASEENREGCDYYCWNAETKSWDKFFFGNGE 200
           MGLT TTLVLVSLAFF SAAAHNC+NGTRPASE+NREGCDYYCWNAETKSWD+FFFGNGE
Sbjct: 1   MGLTGTTLVLVSLAFFGSAAAHNCQNGTRPASEQNREGCDYYCWNAETKSWDQFFFGNGE 60

Query: 201 RCFYNNGDEGLCQNGECHLTTDSGVPNDSEF*APAPTENLKPKKEET 341
           +CFYN+GD G CQNGECHLTT+SG PN+++    APTE  K KK++T
Sbjct: 61  KCFYNSGDRGTCQNGECHLTTNSGGPNETDDYTAAPTEKPKQKKKKT 107


 Score = 29.6 bits (65), Expect = 0.040
 Identities = 13/24 (54%), Positives = 18/24 (75%)
 Frame = +1

Query: 307 PLKT*SQKKKKPERSKEPKGKSKK 378
           P +   QKKKK +++K+PK KSKK
Sbjct: 96  PTEKPKQKKKKTKKTKKPKRKSKK 119


==> gi|22164188|gb|AAM93599.1|AF483677_1 putative secreted protein
           [Ixodes scapularis]
          Length = 120

 Score =  187 bits (475), Expect = 1e-049
 Identities = 83/106 (78%), Positives = 93/106 (87%)
 Frame = +3

Query: 21  MGLTETTLVLVSLAFFASAAAHNCRNGTRPASEENREGCDYYCWNAETKSWDKFFFGNGE 200
           MGLT TTLVLVSLAFF SAAAHNC+NGTRPASE+NREGCDYYCWNAETK WD+FFFGNGE
Sbjct: 1   MGLTGTTLVLVSLAFFGSAAAHNCQNGTRPASEKNREGCDYYCWNAETKLWDQFFFGNGE 60

Query: 201 RCFYNNGDEGLCQNGECHLTTDSGVPNDSEF*APAPTENLKPKKEE 338
           +CFYN GD G+CQNGECHLTT SG PN+++   PAPTE  K KK++
Sbjct: 61  KCFYNTGDRGICQNGECHLTTSSGGPNEADDNTPAPTEKPKQKKKK 106


 Score = 32.7 bits (73), Expect = 0.005
 Identities = 14/24 (58%), Positives = 19/24 (79%)
 Frame = +1

Query: 307 PLKT*SQKKKKPERSKEPKGKSKK 378
           P +   QKKKKP+++K+PK KSKK
Sbjct: 96  PTEKPKQKKKKPKKTKKPKRKSKK 119


==> gi|15428308|gb|AAK97824.1|AF209921_1 14 kDa salivary gland protein
           [Ixodes scapularis]
          Length = 125

 Score =  185 bits (470), Expect = 4e-049
 Identities = 82/107 (76%), Positives = 94/107 (87%)
 Frame = +3

Query: 21  MGLTETTLVLVSLAFFASAAAHNCRNGTRPASEENREGCDYYCWNAETKSWDKFFFGNGE 200
           MGLT T LVLVSLAFF SAAAHNC+NGTRPASE++REGCDYYCWNAETKSWD+FFFGNGE
Sbjct: 1   MGLTGTMLVLVSLAFFGSAAAHNCQNGTRPASEQDREGCDYYCWNAETKSWDQFFFGNGE 60

Query: 201 RCFYNNGDEGLCQNGECHLTTDSGVPNDSEF*APAPTENLKPKKEET 341
           +CFYN+GD G CQNGECHLT +SG PN+++   PAPTE  K KK++T
Sbjct: 61  KCFYNSGDHGTCQNGECHLTNNSGGPNETDDYTPAPTEKPKQKKKKT 107


 Score = 29.6 bits (65), Expect = 0.040
 Identities = 13/24 (54%), Positives = 18/24 (75%)
 Frame = +1

Query: 307 PLKT*SQKKKKPERSKEPKGKSKK 378
           P +   QKKKK +++K+PK KSKK
Sbjct: 96  PTEKPKQKKKKTKKTKKPKRKSKK 119


==> gi|67083401|gb|AAY66636.1| Salp9-like [Ixodes scapularis]
          Length = 91

 Score =  184 bits (466), Expect = 1e-048
 Identities = 81/90 (90%), Positives = 85/90 (94%)
 Frame = +3

Query: 21  MGLTETTLVLVSLAFFASAAAHNCRNGTRPASEENREGCDYYCWNAETKSWDKFFFGNGE 200
           MGLTETTLVLVSLAFFASA AHNC+NGTRPASEE REGCDYYCWNAET SWDKFFFGNGE
Sbjct: 1   MGLTETTLVLVSLAFFASAVAHNCQNGTRPASEEKREGCDYYCWNAETNSWDKFFFGNGE 60

Query: 201 RCFYNNGDEGLCQNGECHLTTDSGVPNDSE 290
           RCFYN+G EGLCQNGECHLTTDS VPND++
Sbjct: 61  RCFYNDGGEGLCQNGECHLTTDSSVPNDND 90


==> gi|67083765|gb|AAY66817.1| putative anticoagulant Salp9-like
           [Ixodes scapularis]
          Length = 91

 Score =  184 bits (466), Expect = 1e-048
 Identities = 81/90 (90%), Positives = 85/90 (94%)
 Frame = +3

Query: 21  MGLTETTLVLVSLAFFASAAAHNCRNGTRPASEENREGCDYYCWNAETKSWDKFFFGNGE 200
           MGLTETTLVLVSLAFFASA AHNC+NGTRPASEE REGCDYYCWNAET SWDKFFFGNGE
Sbjct: 1   MGLTETTLVLVSLAFFASAVAHNCQNGTRPASEEKREGCDYYCWNAETNSWDKFFFGNGE 60

Query: 201 RCFYNNGDEGLCQNGECHLTTDSGVPNDSE 290
           RCFYN+G EGLCQNGECHLTTDS VPND++
Sbjct: 61  RCFYNDGGEGLCQNGECHLTTDSSVPNDTD 90


==> gi|67083140|gb|AAY66506.1| putative secreted protein with basic
           tail [Ixodes scapularis]
          Length = 120

 Score =  183 bits (465), Expect = 2e-048
 Identities = 82/107 (76%), Positives = 91/107 (85%)
 Frame = +3

Query: 21  MGLTETTLVLVSLAFFASAAAHNCRNGTRPASEENREGCDYYCWNAETKSWDKFFFGNGE 200
           MGLT TTLVLV +AFF SAAAHNC+NGTRPASEE REGCDYYCWN ETKSWDKFFFGNGE
Sbjct: 1   MGLTGTTLVLVCVAFFGSAAAHNCQNGTRPASEEKREGCDYYCWNTETKSWDKFFFGNGE 60

Query: 201 RCFYNNGDEGLCQNGECHLTTDSGVPNDSEF*APAPTENLKPKKEET 341
           RCFYN+GD G CQNGECHLT +SG PN+++    APTE  K KK++T
Sbjct: 61  RCFYNSGDHGTCQNGECHLTNNSGGPNETDDYTAAPTEKPKQKKKKT 107


 Score = 29.6 bits (65), Expect = 0.040
 Identities = 13/24 (54%), Positives = 18/24 (75%)
 Frame = +1

Query: 307 PLKT*SQKKKKPERSKEPKGKSKK 378
           P +   QKKKK +++K+PK KSKK
Sbjct: 96  PTEKPKQKKKKTKKTKKPKRKSKK 119


==> gi|22164192|gb|AAM93601.1|AF483679_1 putative secreted salivary
           protein [Ixodes scapularis]
          Length = 126

 Score =  183 bits (464), Expect = 2e-048
 Identities = 84/108 (77%), Positives = 94/108 (87%), Gaps = 1/108 (0%)
 Frame = +3

Query: 21  MGLTETTLVL-VSLAFFASAAAHNCRNGTRPASEENREGCDYYCWNAETKSWDKFFFGNG 197
           MGLT TTLVL VSLAFF SAAAHNC+NGTRPASE+NREGCDYYCWNAETKSWD+FFFGNG
Sbjct: 1   MGLTGTTLVLAVSLAFFGSAAAHNCQNGTRPASEQNREGCDYYCWNAETKSWDQFFFGNG 60

Query: 198 ERCFYNNGDEGLCQNGECHLTTDSGVPNDSEF*APAPTENLKPKKEET 341
           E+CFYN+GD G CQNGECHLTT SG PN+++    APTE  K KK++T
Sbjct: 61  EKCFYNSGDRGTCQNGECHLTTTSGGPNETDDYTAAPTEKPKQKKKKT 108


 Score = 31.2 bits (69), Expect = 0.014
 Identities = 15/30 (50%), Positives = 20/30 (66%)
 Frame = +1

Query: 307 PLKT*SQKKKKPERSKEPKGKSKKYYGGNF 396
           P +   QKKKK +++K+PK KSKK    NF
Sbjct: 97  PTEKPKQKKKKTKKTKKPKRKSKKDQEKNF 126


==> gi|22652868|gb|AAN03859.1|AF515779_1 putative anticoagulant Salp9
           [Ixodes scapularis]
          Length = 102

 Score =  183 bits (464), Expect = 2e-048
 Identities = 86/110 (78%), Positives = 91/110 (82%)
 Frame = +3

Query: 21  MGLTETTLVLVSLAFFASAAAHNCRNGTRPASEENREGCDYYCWNAETKSWDKFFFGNGE 200
           MGLTE  LVLVSLAF A+AAAH+C+NGTRPASEE REGCDYYCWN ETKSWDKFFFGNGE
Sbjct: 1   MGLTEIMLVLVSLAFVATAAAHDCQNGTRPASEEKREGCDYYCWNTETKSWDKFFFGNGE 60

Query: 201 RCFYNNGDEGLCQNGECHLTTDSGVPNDSEF*APAPTENLKPKKEETGEE 350
           RCFYNNGDEGLCQNGECHLTTDSGVPND++            K EET EE
Sbjct: 61  RCFYNNGDEGLCQNGECHLTTDSGVPNDTD-----------AKIEETEEE 99


==> gi|22164194|gb|AAM93602.1|AF483680_1 putative secreted protein
           [Ixodes scapularis]
          Length = 120

 Score =  182 bits (463), Expect = 3e-048
 Identities = 80/106 (75%), Positives = 93/106 (87%)
 Frame = +3

Query: 21  MGLTETTLVLVSLAFFASAAAHNCRNGTRPASEENREGCDYYCWNAETKSWDKFFFGNGE 200
           MGLT T LVLVSLAFF SAAAHNC+NGTRPASEENREGCDYYCWN+ET+SWD++FFG+GE
Sbjct: 1   MGLTGTALVLVSLAFFGSAAAHNCQNGTRPASEENREGCDYYCWNSETQSWDQYFFGDGE 60

Query: 201 RCFYNNGDEGLCQNGECHLTTDSGVPNDSEF*APAPTENLKPKKEE 338
           RCFYN+GD G+CQNGECHLTT SG P+D++   P PTE  K KK++
Sbjct: 61  RCFYNSGDRGICQNGECHLTTSSGGPDDTDENTPPPTEKPKQKKKK 106


 Score = 34.3 bits (77), Expect = 0.002
 Identities = 15/24 (62%), Positives = 19/24 (79%)
 Frame = +1

Query: 307 PLKT*SQKKKKPERSKEPKGKSKK 378
           P +   QKKKKP+++KEPK KSKK
Sbjct: 96  PTEKPKQKKKKPKKTKEPKRKSKK 119


==> gi|33340608|gb|AAQ14874.1|AF331716_1 anticoagulant Salp11 [Ixodes
           scapularis]
          Length = 91

 Score =  182 bits (462), Expect = 4e-048
 Identities = 80/90 (88%), Positives = 85/90 (94%)
 Frame = +3

Query: 21  MGLTETTLVLVSLAFFASAAAHNCRNGTRPASEENREGCDYYCWNAETKSWDKFFFGNGE 200
           MGLTE  LVLVSLAF A+AAAH+C+NGTRPASEE REGCDYYCWN ETKSWDKFFFGNGE
Sbjct: 1   MGLTEIMLVLVSLAFVATAAAHDCQNGTRPASEEKREGCDYYCWNTETKSWDKFFFGNGE 60

Query: 201 RCFYNNGDEGLCQNGECHLTTDSGVPNDSE 290
           RCFYNNGDEGLCQNGECHLTTDSGVPND++
Sbjct: 61  RCFYNNGDEGLCQNGECHLTTDSGVPNDTD 90
