# Supplementary material for: Insight into the sialome of the castor bean tick, Ixodes ricinus
Source: BMC Genomics. 2008 May 20;9:233. doi: 10.1186/1471-2164-9-233 (PMC2410133; doi:10.1186/1471-2164-9-233)
Supplement: Additional file 1 — Supplemental table. Zip file contains MS Office Excel table with links to text files, containing additional information on all ESTs. [file 1471-2164-9-233-S1.zip › Supplement/links/ACARI/IR_ALL-contig_1090-ACARI.txt]

>IR_ALL-contig_1090

gi|67083541|gb|AAY66706.1| putative secreted salivary protein [I...    30   0.048
gi|67083114|gb|AAY66493.1| putative secreted salivary protein [I...    29   0.082
gi|67083200|gb|AAY66536.1| putative secreted salivary protein [I...    29   0.082


==> gi|67083541|gb|AAY66706.1| putative secreted salivary protein
           [Ixodes scapularis]
          Length = 66

 Score = 30.0 bits (66), Expect = 0.048
 Identities = 16/41 (39%), Positives = 20/41 (48%)
 Frame = +3

Query: 51  PGPGAQGDHGERGPGERRRSGAPGQQEPRRPGVPQRIPPRR 173
           P PGA G   + GPG +  S   G   P +PG  +  PP R
Sbjct: 28  PCPGAPGQPCDSGPGPQGPSNPSG---PHQPGTRETSPPGR 65


==> gi|67083114|gb|AAY66493.1| putative secreted salivary protein
           [Ixodes scapularis]
          Length = 65

 Score = 29.3 bits (64), Expect = 0.082
 Identities = 16/41 (39%), Positives = 20/41 (48%)
 Frame = +3

Query: 51  PGPGAQGDHGERGPGERRRSGAPGQQEPRRPGVPQRIPPRR 173
           P PGA G+    G G +  S +PG   P +PG     PP R
Sbjct: 27  PCPGAPGEDCNPGNGPQGPSNSPG---PSQPGTRDTSPPGR 64


==> gi|67083200|gb|AAY66536.1| putative secreted salivary protein
           [Ixodes scapularis]
          Length = 65

 Score = 29.3 bits (64), Expect = 0.082
 Identities = 14/32 (43%), Positives = 19/32 (59%)
 Frame = -1

Query: 118 GAPLRRRSPGPRSPWSP*APGPGQSPSGPRSA 23
           G  +   +P P++P  P   GPGQ+P GP SA
Sbjct: 19  GETIGSSTPCPKAPGQP--CGPGQNPQGPPSA 48
