# Supplementary material for: Insight into the sialome of the castor bean tick, Ixodes ricinus
Source: BMC Genomics. 2008 May 20;9:233. doi: 10.1186/1471-2164-9-233 (PMC2410133; doi:10.1186/1471-2164-9-233)
Supplement: Additional file 1 — Supplemental table. Zip file contains MS Office Excel table with links to text files, containing additional information on all ESTs. [file 1471-2164-9-233-S1.zip › Supplement/links/ACARI/IR_ALL-contig_110-ACARI.txt]

>IR_ALL-contig_110

gi|22164188|gb|AAM93599.1|AF483677_1 putative secreted protein [...   215   4e-058
gi|67083509|gb|AAY66690.1| putative salivary secreted protein wi...   213   2e-057
gi|51011462|gb|AAT92140.1| BTSP-6 [Ixodes pacificus]                  211   6e-057
gi|15428308|gb|AAK97824.1|AF209921_1 14 kDa salivary gland prote...   211   8e-057
gi|22164194|gb|AAM93602.1|AF483680_1 putative secreted protein [...   211   8e-057
gi|67083505|gb|AAY66688.1| putative salivary secreted protein wi...   209   3e-056
gi|22164192|gb|AAM93601.1|AF483679_1 putative secreted salivary ...   209   4e-056
gi|22164186|gb|AAM93598.1|AF483676_1 salivary secreted protein [...   208   5e-056
gi|67083140|gb|AAY66506.1| putative secreted protein with basic ...   208   5e-056
gi|51011430|gb|AAT92124.1| BTSP-1 [Ixodes pacificus]                  208   6e-056
gi|67083142|gb|AAY66507.1| putative secreted protein with basic ...   208   6e-056
gi|22164176|gb|AAM93593.1|AF483671_1 putative secreted protein [...   207   8e-056
gi|51011572|gb|AAT92195.1| BTSP-2 [Ixodes pacificus]                  206   2e-055
gi|55736023|gb|AAV63538.1| fed tick salivary protein 4 [Ixodes s...   206   2e-055
gi|22164156|gb|AAM93583.1|AF483661_1 putative protein [Ixodes sc...   204   7e-055
gi|22164184|gb|AAM93597.1|AF483675_1 putative secreted protein [...   204   9e-055
gi|22164164|gb|AAM93587.1|AF483665_1 putative secreted protein [...   204   1e-054
gi|51011436|gb|AAT92127.1| BTSP-12 [Ixodes pacificus]                 204   1e-054
gi|67083134|gb|AAY66503.1| putative secreted protein with basic ...   203   2e-054
gi|67083154|gb|AAY66513.1| putative salivary secreted protein wi...   203   2e-054
gi|67083371|gb|AAY66621.1| putative secreted protein with basic ...   203   2e-054
gi|67083733|gb|AAY66801.1| putative salivary secreted protein wi...   203   2e-054
gi|22164174|gb|AAM93592.1|AF483670_1 putative secreted protein [...   202   3e-054
gi|67083694|gb|AAY66782.1| putative secreted protein of the basi...   202   5e-054
gi|67083723|gb|AAY66796.1| putative salivary secreted protein wi...   202   5e-054


==> gi|22164188|gb|AAM93599.1|AF483677_1 putative secreted protein
           [Ixodes scapularis]
          Length = 120

 Score =  215 bits (548), Expect = 4e-058
 Identities = 98/119 (82%), Positives = 106/119 (89%)
 Frame = +1

Query: 22  MGLTETTLVLMSLAFFASAAAHNCQNGTRPASEENREGCDYYCWNAETKSWDKFFFGNGE 201
           MGLT TTLVL+SLAFF SAAAHNCQNGTRPASE+NREGCDYYCWNAETK WD+FFFGNGE
Sbjct: 1   MGLTGTTLVLVSLAFFGSAAAHNCQNGTRPASEKNREGCDYYCWNAETKLWDQFFFGNGE 60

Query: 202 RCFYNNGDEGLCQNGECRLTTDSGVPNDTDF*TPALTEKPKQKKKKPKKSQKPKGKSKK 378
           +CFYN GD G+CQNGEC LTT SG PN+ D  TPA TEKPKQKKKKPKK++KPK KSKK
Sbjct: 61  KCFYNTGDRGICQNGECHLTTSSGGPNEADDNTPAPTEKPKQKKKKPKKTKKPKRKSKK 119


==> gi|67083509|gb|AAY66690.1| putative salivary secreted protein with
           polyK tail [Ixodes scapularis]
          Length = 120

 Score =  213 bits (543), Expect = 2e-057
 Identities = 98/119 (82%), Positives = 107/119 (89%)
 Frame = +1

Query: 22  MGLTETTLVLMSLAFFASAAAHNCQNGTRPASEENREGCDYYCWNAETKSWDKFFFGNGE 201
           MGLT TTLVL+SLAFF SAAAHNCQNGTRPASE+NREGCDYYCWNAETKSWD+FFFGNGE
Sbjct: 1   MGLTGTTLVLVSLAFFGSAAAHNCQNGTRPASEQNREGCDYYCWNAETKSWDQFFFGNGE 60

Query: 202 RCFYNNGDEGLCQNGECRLTTDSGVPNDTDF*TPALTEKPKQKKKKPKKSQKPKGKSKK 378
           +CFYN+GD G CQNGEC LTT+SG PN+TD  T A TEKPKQKKKK KK++KPK KSKK
Sbjct: 61  KCFYNSGDRGTCQNGECHLTTNSGGPNETDDYTAAPTEKPKQKKKKTKKTKKPKRKSKK 119


==> gi|51011462|gb|AAT92140.1| BTSP-6 [Ixodes pacificus]
          Length = 125

 Score =  211 bits (538), Expect = 6e-057
 Identities = 99/124 (79%), Positives = 106/124 (85%)
 Frame = +1

Query: 22  MGLTETTLVLMSLAFFASAAAHNCQNGTRPASEENREGCDYYCWNAETKSWDKFFFGNGE 201
           MGLT  TLVL+SLAFF SAAAHNCQNGTRPASEENREGCD+YCWNA T SWD FFFGNGE
Sbjct: 1   MGLTGITLVLVSLAFFGSAAAHNCQNGTRPASEENREGCDFYCWNAGTNSWDIFFFGNGE 60

Query: 202 RCFYNNGDEGLCQNGECRLTTDSGVPNDTDF*TPALTEKPKQKKKKPKKSQKPKGKSKKY 381
           +CFYNNGD G CQ+G C LTT SG PN+TD  TPA TEKPKQKKKKPKK++KPK KSKK 
Sbjct: 61  KCFYNNGDRGTCQDGACHLTTHSGGPNETDDYTPAPTEKPKQKKKKPKKTKKPKRKSKKD 120

Query: 382 *EGN 393
            EGN
Sbjct: 121 KEGN 124


==> gi|15428308|gb|AAK97824.1|AF209921_1 14 kDa salivary gland protein
           [Ixodes scapularis]
          Length = 125

 Score =  211 bits (537), Expect = 8e-057
 Identities = 98/124 (79%), Positives = 108/124 (87%)
 Frame = +1

Query: 22  MGLTETTLVLMSLAFFASAAAHNCQNGTRPASEENREGCDYYCWNAETKSWDKFFFGNGE 201
           MGLT T LVL+SLAFF SAAAHNCQNGTRPASE++REGCDYYCWNAETKSWD+FFFGNGE
Sbjct: 1   MGLTGTMLVLVSLAFFGSAAAHNCQNGTRPASEQDREGCDYYCWNAETKSWDQFFFGNGE 60

Query: 202 RCFYNNGDEGLCQNGECRLTTDSGVPNDTDF*TPALTEKPKQKKKKPKKSQKPKGKSKKY 381
           +CFYN+GD G CQNGEC LT +SG PN+TD  TPA TEKPKQKKKK KK++KPK KSKK 
Sbjct: 61  KCFYNSGDHGTCQNGECHLTNNSGGPNETDDYTPAPTEKPKQKKKKTKKTKKPKRKSKKD 120

Query: 382 *EGN 393
            E N
Sbjct: 121 QEKN 124


==> gi|22164194|gb|AAM93602.1|AF483680_1 putative secreted protein
           [Ixodes scapularis]
          Length = 120

 Score =  211 bits (537), Expect = 8e-057
 Identities = 95/119 (79%), Positives = 107/119 (89%)
 Frame = +1

Query: 22  MGLTETTLVLMSLAFFASAAAHNCQNGTRPASEENREGCDYYCWNAETKSWDKFFFGNGE 201
           MGLT T LVL+SLAFF SAAAHNCQNGTRPASEENREGCDYYCWN+ET+SWD++FFG+GE
Sbjct: 1   MGLTGTALVLVSLAFFGSAAAHNCQNGTRPASEENREGCDYYCWNSETQSWDQYFFGDGE 60

Query: 202 RCFYNNGDEGLCQNGECRLTTDSGVPNDTDF*TPALTEKPKQKKKKPKKSQKPKGKSKK 378
           RCFYN+GD G+CQNGEC LTT SG P+DTD  TP  TEKPKQKKKKPKK+++PK KSKK
Sbjct: 61  RCFYNSGDRGICQNGECHLTTSSGGPDDTDENTPPPTEKPKQKKKKPKKTKEPKRKSKK 119


==> gi|67083505|gb|AAY66688.1| putative salivary secreted protein with
           polyK tail [Ixodes scapularis]
          Length = 125

 Score =  209 bits (532), Expect = 3e-056
 Identities = 96/119 (80%), Positives = 104/119 (87%)
 Frame = +1

Query: 22  MGLTETTLVLMSLAFFASAAAHNCQNGTRPASEENREGCDYYCWNAETKSWDKFFFGNGE 201
           MGLT TTLVL+ +AFF SAAAHNCQNGTRPASEENREGCDYYCWNAETKSWD+FFFGNGE
Sbjct: 1   MGLTGTTLVLVCVAFFGSAAAHNCQNGTRPASEENREGCDYYCWNAETKSWDQFFFGNGE 60

Query: 202 RCFYNNGDEGLCQNGECRLTTDSGVPNDTDF*TPALTEKPKQKKKKPKKSQKPKGKSKK 378
           RCFYN G++G C NGEC LTT SG P+DT   TP  TEKPKQKKKKPKK++KPK KSKK
Sbjct: 61  RCFYNTGEKGTCLNGECHLTTSSGGPDDTGDNTPPPTEKPKQKKKKPKKTKKPKRKSKK 119


==> gi|22164192|gb|AAM93601.1|AF483679_1 putative secreted salivary
           protein [Ixodes scapularis]
          Length = 126

 Score =  209 bits (531), Expect = 4e-056
 Identities = 100/125 (80%), Positives = 108/125 (86%), Gaps = 1/125 (0%)
 Frame = +1

Query: 22  MGLTETTLVL-MSLAFFASAAAHNCQNGTRPASEENREGCDYYCWNAETKSWDKFFFGNG 198
           MGLT TTLVL +SLAFF SAAAHNCQNGTRPASE+NREGCDYYCWNAETKSWD+FFFGNG
Sbjct: 1   MGLTGTTLVLAVSLAFFGSAAAHNCQNGTRPASEQNREGCDYYCWNAETKSWDQFFFGNG 60

Query: 199 ERCFYNNGDEGLCQNGECRLTTDSGVPNDTDF*TPALTEKPKQKKKKPKKSQKPKGKSKK 378
           E+CFYN+GD G CQNGEC LTT SG PN+TD  T A TEKPKQKKKK KK++KPK KSKK
Sbjct: 61  EKCFYNSGDRGTCQNGECHLTTTSGGPNETDDYTAAPTEKPKQKKKKTKKTKKPKRKSKK 120

Query: 379 Y*EGN 393
             E N
Sbjct: 121 DQEKN 125


==> gi|22164186|gb|AAM93598.1|AF483676_1 salivary secreted protein
           [Ixodes scapularis]
          Length = 121

 Score =  208 bits (530), Expect = 5e-056
 Identities = 94/119 (78%), Positives = 105/119 (88%)
 Frame = +1

Query: 22  MGLTETTLVLMSLAFFASAAAHNCQNGTRPASEENREGCDYYCWNAETKSWDKFFFGNGE 201
           MGLT TTLVL+ +AFF SAAAHNCQNGTRPASE+NREGCDYYCWNAETKSWD+FFFG+GE
Sbjct: 1   MGLTGTTLVLVCVAFFGSAAAHNCQNGTRPASEKNREGCDYYCWNAETKSWDQFFFGDGE 60

Query: 202 RCFYNNGDEGLCQNGECRLTTDSGVPNDTDF*TPALTEKPKQKKKKPKKSQKPKGKSKK 378
           RCFYN G+ G C+NGEC LTT SG PN+TD  TP  TEKPKQKKKKPKK++KPK KS+K
Sbjct: 61  RCFYNTGENGTCRNGECHLTTSSGGPNETDDNTPPPTEKPKQKKKKPKKTKKPKRKSRK 119


==> gi|67083140|gb|AAY66506.1| putative secreted protein with basic
           tail [Ixodes scapularis]
          Length = 120

 Score =  208 bits (530), Expect = 5e-056
 Identities = 96/119 (80%), Positives = 103/119 (86%)
 Frame = +1

Query: 22  MGLTETTLVLMSLAFFASAAAHNCQNGTRPASEENREGCDYYCWNAETKSWDKFFFGNGE 201
           MGLT TTLVL+ +AFF SAAAHNCQNGTRPASEE REGCDYYCWN ETKSWDKFFFGNGE
Sbjct: 1   MGLTGTTLVLVCVAFFGSAAAHNCQNGTRPASEEKREGCDYYCWNTETKSWDKFFFGNGE 60

Query: 202 RCFYNNGDEGLCQNGECRLTTDSGVPNDTDF*TPALTEKPKQKKKKPKKSQKPKGKSKK 378
           RCFYN+GD G CQNGEC LT +SG PN+TD  T A TEKPKQKKKK KK++KPK KSKK
Sbjct: 61  RCFYNSGDHGTCQNGECHLTNNSGGPNETDDYTAAPTEKPKQKKKKTKKTKKPKRKSKK 119


==> gi|51011430|gb|AAT92124.1| BTSP-1 [Ixodes pacificus]
          Length = 120

 Score =  208 bits (529), Expect = 6e-056
 Identities = 95/119 (79%), Positives = 103/119 (86%)
 Frame = +1

Query: 22  MGLTETTLVLMSLAFFASAAAHNCQNGTRPASEENREGCDYYCWNAETKSWDKFFFGNGE 201
           MGLT  TLVL+SLAFF SAAAHNCQNGTRPASEENREGCD+YCWN +T SWD FFFGNGE
Sbjct: 1   MGLTGATLVLVSLAFFGSAAAHNCQNGTRPASEENREGCDFYCWNTDTNSWDIFFFGNGE 60

Query: 202 RCFYNNGDEGLCQNGECRLTTDSGVPNDTDF*TPALTEKPKQKKKKPKKSQKPKGKSKK 378
           +CFYNNGD G CQ+G C LTT SG PN+TD  TPA TEKPKQKKKKPKK++KPK KSKK
Sbjct: 61  KCFYNNGDRGTCQDGACHLTTHSGGPNETDDYTPAPTEKPKQKKKKPKKTKKPKRKSKK 119
