# Supplementary material for: Insight into the sialome of the castor bean tick, Ixodes ricinus
Source: BMC Genomics. 2008 May 20;9:233. doi: 10.1186/1471-2164-9-233 (PMC2410133; doi:10.1186/1471-2164-9-233)
Supplement: Additional file 1 — Supplemental table. Zip file contains MS Office Excel table with links to text files, containing additional information on all ESTs. [file 1471-2164-9-233-S1.zip › Supplement/links/ACARI/IR_ALL-contig_111-ACARI.txt]

>IR_ALL-contig_111

gi|22164188|gb|AAM93599.1|AF483677_1 putative secreted protein [...   161   5e-042
gi|22164192|gb|AAM93601.1|AF483679_1 putative secreted salivary ...   159   2e-041
gi|51011462|gb|AAT92140.1| BTSP-6 [Ixodes pacificus]                  158   3e-041
gi|67083505|gb|AAY66688.1| putative salivary secreted protein wi...   157   8e-041
gi|15428308|gb|AAK97824.1|AF209921_1 14 kDa salivary gland prote...   157   1e-040
gi|67083509|gb|AAY66690.1| putative salivary secreted protein wi...   157   1e-040
gi|22164186|gb|AAM93598.1|AF483676_1 salivary secreted protein [...   155   3e-040
gi|22164194|gb|AAM93602.1|AF483680_1 putative secreted protein [...   155   3e-040
gi|67083142|gb|AAY66507.1| putative secreted protein with basic ...   155   4e-040
gi|55736023|gb|AAV63538.1| fed tick salivary protein 4 [Ixodes s...   154   7e-040
gi|67083140|gb|AAY66506.1| putative secreted protein with basic ...   154   9e-040
gi|67083729|gb|AAY66799.1| putative secreted protein of the basi...   153   1e-039
gi|22164184|gb|AAM93597.1|AF483675_1 putative secreted protein [...   152   2e-039
gi|51011430|gb|AAT92124.1| BTSP-1 [Ixodes pacificus]                  152   2e-039
gi|51011572|gb|AAT92195.1| BTSP-2 [Ixodes pacificus]                  152   2e-039
gi|67083134|gb|AAY66503.1| putative secreted protein with basic ...   152   2e-039
gi|22164176|gb|AAM93593.1|AF483671_1 putative secreted protein [...   151   4e-039
gi|67083733|gb|AAY66801.1| putative salivary secreted protein wi...   151   4e-039
gi|22164174|gb|AAM93592.1|AF483670_1 putative secreted protein [...   150   7e-039
gi|67083371|gb|AAY66621.1| putative secreted protein with basic ...   150   9e-039
gi|22164156|gb|AAM93583.1|AF483661_1 putative protein [Ixodes sc...   150   1e-038
gi|67083136|gb|AAY66504.1| putative secreted protein with basic ...   150   1e-038
gi|67083723|gb|AAY66796.1| putative salivary secreted protein wi...   150   1e-038
gi|51011448|gb|AAT92133.1| BTSP-4 [Ixodes pacificus]                  149   2e-038
gi|22164164|gb|AAM93587.1|AF483665_1 putative secreted protein [...   149   2e-038


==> gi|22164188|gb|AAM93599.1|AF483677_1 putative secreted protein
           [Ixodes scapularis]
          Length = 120

 Score =  161 bits (407), Expect = 5e-042
 Identities = 69/85 (81%), Positives = 76/85 (89%)
 Frame = +2

Query: 8   NREGCDYYCWNAETKSWDKFFFGNGERCFYNNGDEGLCQNGECHLTTDSGVPNDSEF*TP 187
           NREGCDYYCWNAETK WD+FFFGNGE+CFYN GD G+CQNGECHLTT SG PN+++  TP
Sbjct: 35  NREGCDYYCWNAETKLWDQFFFGNGEKCFYNTGDRGICQNGECHLTTSSGGPNEADDNTP 94

Query: 188 ASTEKPKQKKKKPKKSKKPKGKSKK 262
           A TEKPKQKKKKPKK+KKPK KSKK
Sbjct: 95  APTEKPKQKKKKPKKTKKPKRKSKK 119


==> gi|22164192|gb|AAM93601.1|AF483679_1 putative secreted salivary
           protein [Ixodes scapularis]
          Length = 126

 Score =  159 bits (402), Expect = 2e-041
 Identities = 71/91 (78%), Positives = 78/91 (85%)
 Frame = +2

Query: 8   NREGCDYYCWNAETKSWDKFFFGNGERCFYNNGDEGLCQNGECHLTTDSGVPNDSEF*TP 187
           NREGCDYYCWNAETKSWD+FFFGNGE+CFYN+GD G CQNGECHLTT SG PN+++  T 
Sbjct: 36  NREGCDYYCWNAETKSWDQFFFGNGEKCFYNSGDRGTCQNGECHLTTTSGGPNETDDYTA 95

Query: 188 ASTEKPKQKKKKPKKSKKPKGKSKKC*EGNF 280
           A TEKPKQKKKK KK+KKPK KSKK  E NF
Sbjct: 96  APTEKPKQKKKKTKKTKKPKRKSKKDQEKNF 126


==> gi|51011462|gb|AAT92140.1| BTSP-6 [Ixodes pacificus]
          Length = 125

 Score =  158 bits (400), Expect = 3e-041
 Identities = 70/91 (76%), Positives = 77/91 (84%)
 Frame = +2

Query: 8   NREGCDYYCWNAETKSWDKFFFGNGERCFYNNGDEGLCQNGECHLTTDSGVPNDSEF*TP 187
           NREGCD+YCWNA T SWD FFFGNGE+CFYNNGD G CQ+G CHLTT SG PN+++  TP
Sbjct: 35  NREGCDFYCWNAGTNSWDIFFFGNGEKCFYNNGDRGTCQDGACHLTTHSGGPNETDDYTP 94

Query: 188 ASTEKPKQKKKKPKKSKKPKGKSKKC*EGNF 280
           A TEKPKQKKKKPKK+KKPK KSKK  EGNF
Sbjct: 95  APTEKPKQKKKKPKKTKKPKRKSKKDKEGNF 125


==> gi|67083505|gb|AAY66688.1| putative salivary secreted protein with
           polyK tail [Ixodes scapularis]
          Length = 125

 Score =  157 bits (397), Expect = 8e-041
 Identities = 70/91 (76%), Positives = 77/91 (84%)
 Frame = +2

Query: 8   NREGCDYYCWNAETKSWDKFFFGNGERCFYNNGDEGLCQNGECHLTTDSGVPNDSEF*TP 187
           NREGCDYYCWNAETKSWD+FFFGNGERCFYN G++G C NGECHLTT SG P+D+   TP
Sbjct: 35  NREGCDYYCWNAETKSWDQFFFGNGERCFYNTGEKGTCLNGECHLTTSSGGPDDTGDNTP 94

Query: 188 ASTEKPKQKKKKPKKSKKPKGKSKKC*EGNF 280
             TEKPKQKKKKPKK+KKPK KSKK  + NF
Sbjct: 95  PPTEKPKQKKKKPKKTKKPKRKSKKDQKENF 125


==> gi|15428308|gb|AAK97824.1|AF209921_1 14 kDa salivary gland protein
           [Ixodes scapularis]
          Length = 125

 Score =  157 bits (396), Expect = 1e-040
 Identities = 69/90 (76%), Positives = 78/90 (86%)
 Frame = +2

Query: 8   NREGCDYYCWNAETKSWDKFFFGNGERCFYNNGDEGLCQNGECHLTTDSGVPNDSEF*TP 187
           +REGCDYYCWNAETKSWD+FFFGNGE+CFYN+GD G CQNGECHLT +SG PN+++  TP
Sbjct: 35  DREGCDYYCWNAETKSWDQFFFGNGEKCFYNSGDHGTCQNGECHLTNNSGGPNETDDYTP 94

Query: 188 ASTEKPKQKKKKPKKSKKPKGKSKKC*EGN 277
           A TEKPKQKKKK KK+KKPK KSKK  E N
Sbjct: 95  APTEKPKQKKKKTKKTKKPKRKSKKDQEKN 124


==> gi|67083509|gb|AAY66690.1| putative salivary secreted protein with
           polyK tail [Ixodes scapularis]
          Length = 120

 Score =  157 bits (396), Expect = 1e-040
 Identities = 68/85 (80%), Positives = 76/85 (89%)
 Frame = +2

Query: 8   NREGCDYYCWNAETKSWDKFFFGNGERCFYNNGDEGLCQNGECHLTTDSGVPNDSEF*TP 187
           NREGCDYYCWNAETKSWD+FFFGNGE+CFYN+GD G CQNGECHLTT+SG PN+++  T 
Sbjct: 35  NREGCDYYCWNAETKSWDQFFFGNGEKCFYNSGDRGTCQNGECHLTTNSGGPNETDDYTA 94

Query: 188 ASTEKPKQKKKKPKKSKKPKGKSKK 262
           A TEKPKQKKKK KK+KKPK KSKK
Sbjct: 95  APTEKPKQKKKKTKKTKKPKRKSKK 119


==> gi|22164186|gb|AAM93598.1|AF483676_1 salivary secreted protein
           [Ixodes scapularis]
          Length = 121

 Score =  155 bits (392), Expect = 3e-040
 Identities = 66/85 (77%), Positives = 75/85 (88%)
 Frame = +2

Query: 8   NREGCDYYCWNAETKSWDKFFFGNGERCFYNNGDEGLCQNGECHLTTDSGVPNDSEF*TP 187
           NREGCDYYCWNAETKSWD+FFFG+GERCFYN G+ G C+NGECHLTT SG PN+++  TP
Sbjct: 35  NREGCDYYCWNAETKSWDQFFFGDGERCFYNTGENGTCRNGECHLTTSSGGPNETDDNTP 94

Query: 188 ASTEKPKQKKKKPKKSKKPKGKSKK 262
             TEKPKQKKKKPKK+KKPK KS+K
Sbjct: 95  PPTEKPKQKKKKPKKTKKPKRKSRK 119


==> gi|22164194|gb|AAM93602.1|AF483680_1 putative secreted protein
           [Ixodes scapularis]
          Length = 120

 Score =  155 bits (392), Expect = 3e-040
 Identities = 65/85 (76%), Positives = 77/85 (90%)
 Frame = +2

Query: 8   NREGCDYYCWNAETKSWDKFFFGNGERCFYNNGDEGLCQNGECHLTTDSGVPNDSEF*TP 187
           NREGCDYYCWN+ET+SWD++FFG+GERCFYN+GD G+CQNGECHLTT SG P+D++  TP
Sbjct: 35  NREGCDYYCWNSETQSWDQYFFGDGERCFYNSGDRGICQNGECHLTTSSGGPDDTDENTP 94

Query: 188 ASTEKPKQKKKKPKKSKKPKGKSKK 262
             TEKPKQKKKKPKK+K+PK KSKK
Sbjct: 95  PPTEKPKQKKKKPKKTKEPKRKSKK 119


==> gi|67083142|gb|AAY66507.1| putative secreted protein with basic
           tail [Ixodes scapularis]
          Length = 121

 Score =  155 bits (391), Expect = 4e-040
 Identities = 67/84 (79%), Positives = 73/84 (86%)
 Frame = +2

Query: 11  REGCDYYCWNAETKSWDKFFFGNGERCFYNNGDEGLCQNGECHLTTDSGVPNDSEF*TPA 190
           REGCDYYCWN ETKSWDKFFFGNGERCFY+ G+ G CQNGECHLTT SG P+D++  TP 
Sbjct: 36  REGCDYYCWNTETKSWDKFFFGNGERCFYSTGENGKCQNGECHLTTSSGGPDDTDDNTPP 95

Query: 191 STEKPKQKKKKPKKSKKPKGKSKK 262
            TEKPKQKKKKPKK+KKPK KSKK
Sbjct: 96  PTEKPKQKKKKPKKTKKPKRKSKK 119


==> gi|55736023|gb|AAV63538.1| fed tick salivary protein 4 [Ixodes
           scapularis]
          Length = 125

 Score =  154 bits (389), Expect = 7e-040
 Identities = 68/91 (74%), Positives = 77/91 (84%)
 Frame = +2

Query: 8   NREGCDYYCWNAETKSWDKFFFGNGERCFYNNGDEGLCQNGECHLTTDSGVPNDSEF*TP 187
           NREGCDYYCWNAET SWD++FFGNGERCFYN+G++G C NGECHLTT SG P+D+   TP
Sbjct: 35  NREGCDYYCWNAETXSWDQYFFGNGERCFYNSGEKGTCLNGECHLTTSSGGPDDTGDNTP 94

Query: 188 ASTEKPKQKKKKPKKSKKPKGKSKKC*EGNF 280
             TEKPKQKKKKPKK+KKPK KSKK  + NF
Sbjct: 95  PPTEKPKQKKKKPKKTKKPKRKSKKDPKENF 125
