# Supplementary material for: Insight into the sialome of the castor bean tick, Ixodes ricinus
Source: BMC Genomics. 2008 May 20;9:233. doi: 10.1186/1471-2164-9-233 (PMC2410133; doi:10.1186/1471-2164-9-233)
Supplement: Additional file 1 — Supplemental table. Zip file contains MS Office Excel table with links to text files, containing additional information on all ESTs. [file 1471-2164-9-233-S1.zip › Supplement/links/ACARI/IR_ALL-contig_1113-ACARI.txt]

>IR_ALL-contig_1113

gi|55736023|gb|AAV63538.1| fed tick salivary protein 4 [Ixodes s...    30   0.026


==> gi|55736023|gb|AAV63538.1| fed tick salivary protein 4 [Ixodes
           scapularis]
          Length = 125

 Score = 29.6 bits (65), Expect = 0.026
 Identities = 17/36 (47%), Positives = 22/36 (61%), Gaps = 2/36 (5%)
 Frame = +2

Query: 194 GFKNPPPQKPPKKKRGFP-ETQIPK-KLAKGPKGNF 295
           G   PPP + PK+K+  P +T+ PK K  K PK NF
Sbjct: 90  GDNTPPPTEKPKQKKKKPKKTKKPKRKSKKDPKENF 125
