# Supplementary material for: Insight into the sialome of the castor bean tick, Ixodes ricinus
Source: BMC Genomics. 2008 May 20;9:233. doi: 10.1186/1471-2164-9-233 (PMC2410133; doi:10.1186/1471-2164-9-233)
Supplement: Additional file 1 — Supplemental table. Zip file contains MS Office Excel table with links to text files, containing additional information on all ESTs. [file 1471-2164-9-233-S1.zip › Supplement/links/ACARI/IR_ALL-contig_1114-ACARI.txt]

>IR_ALL-contig_1114

gi|28932710|gb|AAO60049.1| 20/24 kDa immunodominant saliva prote...    29   0.048


==> gi|28932710|gb|AAO60049.1| 20/24 kDa immunodominant saliva protein
           [Rhipicephalus appendiculatus]
          Length = 195

 Score = 29.3 bits (64), Expect = 0.048
 Identities = 19/50 (38%), Positives = 22/50 (44%)
 Frame = +1

Query: 58  QCTMPLLAGSASWAPSTSPEHSSTPCGCPSAGSRASVTSCSTATRSSTSS 207
           +C    LAG    AP +    +ST C CPS  S A      T T SS  S
Sbjct: 104 RCLRRRLAG----APRSRTSPNSTGCACPSPHSSAPAIPSPTPTTSSIPS 149
