# Supplementary material for: Insight into the sialome of the castor bean tick, Ixodes ricinus
Source: BMC Genomics. 2008 May 20;9:233. doi: 10.1186/1471-2164-9-233 (PMC2410133; doi:10.1186/1471-2164-9-233)
Supplement: Additional file 1 — Supplemental table. Zip file contains MS Office Excel table with links to text files, containing additional information on all ESTs. [file 1471-2164-9-233-S1.zip › Supplement/links/ACARI/IR_ALL-contig_1116-ACARI.txt]

>IR_ALL-contig_1116

gi|12310502|emb|CAC22471.1| unnamed protein product [Ixodes rici...    30   0.056
gi|23630517|gb|AAN37408.1| sodium channel [Varroa destructor]          30   0.056
gi|30142161|gb|AAP13992.1| sodium channel protein [Varroa destru...    30   0.056
gi|50363178|gb|AAT75325.1| salivary gland protein [Ixodes scapul...    30   0.073


==> gi|12310502|emb|CAC22471.1| unnamed protein product [Ixodes
           ricinus]
          Length = 273

 Score = 30.4 bits (67), Expect = 0.056
 Identities = 42/139 (30%), Positives = 53/139 (38%), Gaps = 2/139 (1%)
 Frame = +2

Query: 2   PVSAAFSSAV*TPVATKGPTAAARLPALLPVHRAAAAAATT--ETVSAGPATAPATPPPE 175
           PV+   ++   T V+T     A    A+ PV   AAA A T   T+ A PA A       
Sbjct: 135 PVATYAAAPAVTRVSTIHAAPAVANYAVAPVATYAAAPAVTRVSTIHAAPAVASYQ---- 190

Query: 176 QQRPRGTVRVAGVAGDTALTPAHCEHNLRAAADAGTAATSSQAVGTPPWRVGGAGHAVDS 355
                 T     VA   A  PA   +    AA A   AT + A     + VG  G+ V  
Sbjct: 191 ------TYHAPAVA-TVAHAPAVASYQTYHAAPA--VATYAHAAPVYGYGVGTLGYGVGH 241

Query: 356 AGPGHPHRGQPLGGGQHGL 412
            G GH       G G +GL
Sbjct: 242 YGYGH-------GLGSYGL 253


==> gi|23630517|gb|AAN37408.1| sodium channel [Varroa destructor]
          Length = 1089

 Score = 30.4 bits (67), Expect = 0.056
 Identities = 23/52 (44%), Positives = 25/52 (48%)
 Frame = +2

Query: 164 PPPEQQRPRGTVRVAGVAGDTALTPAHCEHNLRAAADAGTAATSSQAVGTPP 319
           PP  QQR   T   A V G    TPA  E+NL     AGT  TS +  G PP
Sbjct: 340 PPGGQQRT--TTTTAAVGGGA--TPA-MENNLTTPLTAGTGLTSVRFSGEPP 386


==> gi|30142161|gb|AAP13992.1| sodium channel protein [Varroa destructor]
          Length = 2215

 Score = 30.4 bits (67), Expect = 0.056
 Identities = 23/52 (44%), Positives = 25/52 (48%)
 Frame = +2

Query: 164  PPPEQQRPRGTVRVAGVAGDTALTPAHCEHNLRAAADAGTAATSSQAVGTPP 319
            PP  QQR   T   A V G    TPA  E+NL     AGT  TS +  G PP
Sbjct: 1278 PPGGQQRT--TTTTAAVGGGA--TPA-MENNLTTPLTAGTGLTSVRFSGEPP 1324


==> gi|50363178|gb|AAT75325.1| salivary gland protein [Ixodes
           scapularis]
          Length = 320

 Score = 30.0 bits (66), Expect = 0.073
 Identities = 41/137 (29%), Positives = 50/137 (36%), Gaps = 11/137 (8%)
 Frame = +2

Query: 35  TPVATKGPTAAARLPALLPVHRAAAAAATT--ETVSAGPAT-------APATPPPEQQRP 187
           T VAT     A    A  PV   AAA A T   T+ A PA        APA         
Sbjct: 173 TRVATYQAAPAVATYAAAPVATYAAAPAVTRVSTIHAAPAVASYQTYHAPAVATVAHAPA 232

Query: 188 RGTVRV--AGVAGDTALTPAHCEHNLRAAADAGTAATSSQAVGTPPWRVGGAGHAVDSAG 361
             + +   A      A  PA   +    AA A   AT + A     + VG  G+ V + G
Sbjct: 233 VASYQTYHAPAVATVAHAPAVASYQTIHAAPA--VATYAHAAPVYGYGVGSLGYGVGNYG 290

Query: 362 PGHPHRGQPLGGGQHGL 412
            GH       G G +GL
Sbjct: 291 YGH-------GLGSYGL 300
