# Supplementary material for: Insight into the sialome of the castor bean tick, Ixodes ricinus
Source: BMC Genomics. 2008 May 20;9:233. doi: 10.1186/1471-2164-9-233 (PMC2410133; doi:10.1186/1471-2164-9-233)
Supplement: Additional file 1 — Supplemental table. Zip file contains MS Office Excel table with links to text files, containing additional information on all ESTs. [file 1471-2164-9-233-S1.zip › Supplement/links/ACARI/IR_ALL-contig_1119-ACARI.txt]

>IR_ALL-contig_1119

gi|38678021|dbj|BAD03991.1| NADH dehydrogenase 5 [Haemaphysalis ...    44   2e-006
gi|39653771|ref|NP_945222.1| NADH dehydrogenase subunit 5 [Haema...    44   2e-006
gi|27262539|gb|AAN87159.1| NADH dehydrogenase subunit 5 [Varroa ...    42   5e-006
gi|24430378|dbj|BAC22603.1| NADH dehydrogenase 5 [Ixodes persulc...    41   1e-005
gi|25057194|ref|NP_739601.1| NADH dehydrogenase subunit 5 [Ixode...    41   1e-005
gi|24430381|dbj|BAC22606.1| NADH dehydrogenase 6 [Ixodes persulc...    40   3e-005
gi|25057197|ref|NP_739604.1| NADH dehydrogenase subunit 6 [Ixode...    40   3e-005
gi|27262540|gb|AAN87160.1| NADH dehydrogenase subunit 4 [Varroa ...    39   5e-005
gi|4164550|gb|AAD05511.1| NADH dehydrogenase 5 [Ixodes hexagonus]      37   1e-004
gi|5835688|ref|NP_008504.1|ND5_15044 NADH dehydrogenase subunit ...    37   1e-004
gi|27311161|ref|NP_758881.1| NADH dehydrogenase subunit 4 [Varro...    37   1e-004
gi|7432489|pir||T11267 NADH2 dehydrogenase (ubiquinone) (EC 1.6....    37   1e-004
gi|26801239|emb|CAD38001.1| NADH dehydrogenase subunit 4 [Varroa...    37   1e-004
gi|67077803|dbj|BAD99499.1| NADH dehydrogenase subunit 4 [Leptot...    37   1e-004
gi|38677999|dbj|BAD03970.1| NADH dehydrogenase 2 [Carios capensis]     37   2e-004
gi|39653749|ref|NP_945201.1| NADH dehydrogenase subunit 2 [Cario...    37   2e-004
gi|39656308|ref|NP_945234.1| NADH dehydrogenase subunit 5 [Ixode...    37   2e-004
gi|24421109|dbj|BAC22592.1| NADH dehydrogenase 1 [Ornithodoros m...    37   2e-004
gi|38678034|dbj|BAD04003.1| NADH dehydrogenase 5 [Ixodes holocyc...    37   2e-004
gi|28263061|ref|NP_722574.1| NADH dehydrogenase subunit 1 [Ornit...    37   2e-004
gi|67077798|dbj|BAD99494.1| NADH dehydrogenase subunit 2 [Leptot...    37   2e-004
gi|49387253|dbj|BAD24960.1| NADH dehydrogenase subunit 4 [Amblyo...    36   3e-004
gi|49619222|ref|YP_044787.1| NADH dehydrogenase subunit 4 [Ambly...    36   3e-004
gi|4731213|gb|AAD28379.1| NADH dehydrogenase subunit 4L [Boophil...    35   6e-004
gi|38678006|dbj|BAD03977.1| NADH dehydrogenase 5 [Carios capensis]     35   6e-004


==> gi|38678021|dbj|BAD03991.1| NADH dehydrogenase 5 [Haemaphysalis
           flava]
          Length = 551

 Score = 43.5 bits (101), Expect = 2e-006
 Identities = 41/139 (29%), Positives = 64/139 (46%), Gaps = 14/139 (10%)
 Frame = -3

Query: 380 CMIVCIYVFMSISLFRYFFLSFFLPFFFFL----YLFIYLFIYLCIYLFIYLFFIYLFRY 213
           CM++ I   M       F+    +  FFFL     L + +FI   I+ F+Y   +  F  
Sbjct: 333 CMLISILSLMGYPFIGGFYSKDLILEFFFLKNNNMLLLAMFIVSIIFTFMYCIRLIYFLM 392

Query: 212 LFIYLFIYF-CIYDVMYLCLFLYFVLSFFLVSFFLSFFLS------FFLSFFLSIYVSIY 54
           L   L + F  I+  M + L +Y +  F L+S    F+LS       F+S  +S ++SI 
Sbjct: 393 LKSILSVNFNMIHLDMKMVLPIYVLTFFLLISGNFLFWLSVLNNKIMFIS-LMSKFISIM 451

Query: 53  L---SIYLSIYLAIYLSIY 6
           L   S Y+S Y+ I  S +
Sbjct: 452 LMAISAYISFYILISYSFH 470


 Score = 34.7 bits (78), Expect = 0.001
 Identities = 33/116 (28%), Positives = 55/116 (47%), Gaps = 13/116 (11%)
 Frame = -1

Query: 373 LYVFMYLCLFLYFVISFFLSFFLSFFF-FIYLFIYLFIYVFIYLFIYFLFIYFVIYL--- 206
           ++ FMY    +YF++   L   LS  F  I+L + + + +++  F   +   F+ +L   
Sbjct: 378 IFTFMYCIRLIYFLM---LKSILSVNFNMIHLDMKMVLPIYVLTFFLLISGNFLFWLSVL 434

Query: 205 -----FIYL---FISVYMM*CIYVYFFISFFLSFLFLSFFLSFFLS-FFLSFYLSM 65
                FI L   FIS+ +M  I  Y      +S+ F S+ + FF   +FLS   SM
Sbjct: 435 NNKIMFISLMSKFISIMLM-AISAYISFYILISYSFHSYNIEFFFKMWFLSSLTSM 489


 Score = 29.3 bits (64), Expect = 0.041
 Identities = 21/79 (26%), Positives = 39/79 (49%), Gaps = 6/79 (7%)
 Frame = -1

Query: 220 FVIYLFIYLFISVYMM*CIYVYFFI--SFFLSFLFLSFFLSFFLSFFLSFYLSM----YL 59
           F+ +  + LF+S+     ++ YFF+  +F  SF  + + ++   S  L FY        L
Sbjct: 2   FIKWSMMLLFLSI-----MFFYFFLVNTFHKSFYVIEYMITSMSSVDLKFYFLFDWISNL 56

Query: 58  FIYLSIYLSIWLSIYLSIY 2
           FI + + +S  + +Y S Y
Sbjct: 57  FICIVLLISSMVIMYSSSY 75


 Score = 28.1 bits (61), Expect = 0.091
 Identities = 17/78 (21%), Positives = 36/78 (46%), Gaps = 5/78 (6%)
 Frame = -1

Query: 337 FVISFFLSFFLSFFFFIYLFIYLFIYV-----FIYLFIYFLFIYFVIYLFIYLFISVYMM 173
           +V++FFL    +F F++ +     +++     FI + +  +  Y   Y+ I      Y +
Sbjct: 415 YVLTFFLLISGNFLFWLSVLNNKIMFISLMSKFISIMLMAISAYISFYILISYSFHSYNI 474

Query: 172 *CIYVYFFISFFLSFLFL 119
              +  +F+S   S +FL
Sbjct: 475 EFFFKMWFLSSLTSMIFL 492


==> gi|39653771|ref|NP_945222.1| NADH dehydrogenase subunit 5
           [Haemaphysalis flava]
          Length = 551

 Score = 43.5 bits (101), Expect = 2e-006
 Identities = 41/139 (29%), Positives = 64/139 (46%), Gaps = 14/139 (10%)
 Frame = -3

Query: 380 CMIVCIYVFMSISLFRYFFLSFFLPFFFFL----YLFIYLFIYLCIYLFIYLFFIYLFRY 213
           CM++ I   M       F+    +  FFFL     L + +FI   I+ F+Y   +  F  
Sbjct: 333 CMLISILSLMGYPFIGGFYSKDLILEFFFLKNNNMLLLAMFIVSIIFTFMYCIRLIYFLM 392

Query: 212 LFIYLFIYF-CIYDVMYLCLFLYFVLSFFLVSFFLSFFLS------FFLSFFLSIYVSIY 54
           L   L + F  I+  M + L +Y +  F L+S    F+LS       F+S  +S ++SI 
Sbjct: 393 LKSILSVNFNMIHLDMKMVLPIYVLTFFLLISGNFLFWLSVLNNKIMFIS-LMSKFISIM 451

Query: 53  L---SIYLSIYLAIYLSIY 6
           L   S Y+S Y+ I  S +
Sbjct: 452 LMAISAYISFYILISYSFH 470


 Score = 34.7 bits (78), Expect = 0.001
 Identities = 33/116 (28%), Positives = 55/116 (47%), Gaps = 13/116 (11%)
 Frame = -1

Query: 373 LYVFMYLCLFLYFVISFFLSFFLSFFF-FIYLFIYLFIYVFIYLFIYFLFIYFVIYL--- 206
           ++ FMY    +YF++   L   LS  F  I+L + + + +++  F   +   F+ +L   
Sbjct: 378 IFTFMYCIRLIYFLM---LKSILSVNFNMIHLDMKMVLPIYVLTFFLLISGNFLFWLSVL 434

Query: 205 -----FIYL---FISVYMM*CIYVYFFISFFLSFLFLSFFLSFFLS-FFLSFYLSM 65
                FI L   FIS+ +M  I  Y      +S+ F S+ + FF   +FLS   SM
Sbjct: 435 NNKIMFISLMSKFISIMLM-AISAYISFYILISYSFHSYNIEFFFKMWFLSSLTSM 489


 Score = 29.3 bits (64), Expect = 0.041
 Identities = 21/79 (26%), Positives = 39/79 (49%), Gaps = 6/79 (7%)
 Frame = -1

Query: 220 FVIYLFIYLFISVYMM*CIYVYFFI--SFFLSFLFLSFFLSFFLSFFLSFYLSM----YL 59
           F+ +  + LF+S+     ++ YFF+  +F  SF  + + ++   S  L FY        L
Sbjct: 2   FIKWSMMLLFLSI-----MFFYFFLVNTFHKSFYVIEYMITSMSSVDLKFYFLFDWISNL 56

Query: 58  FIYLSIYLSIWLSIYLSIY 2
           FI + + +S  + +Y S Y
Sbjct: 57  FICIVLLISSMVIMYSSSY 75


 Score = 28.1 bits (61), Expect = 0.091
 Identities = 17/78 (21%), Positives = 36/78 (46%), Gaps = 5/78 (6%)
 Frame = -1

Query: 337 FVISFFLSFFLSFFFFIYLFIYLFIYV-----FIYLFIYFLFIYFVIYLFIYLFISVYMM 173
           +V++FFL    +F F++ +     +++     FI + +  +  Y   Y+ I      Y +
Sbjct: 415 YVLTFFLLISGNFLFWLSVLNNKIMFISLMSKFISIMLMAISAYISFYILISYSFHSYNI 474

Query: 172 *CIYVYFFISFFLSFLFL 119
              +  +F+S   S +FL
Sbjct: 475 EFFFKMWFLSSLTSMIFL 492


==> gi|27262539|gb|AAN87159.1| NADH dehydrogenase subunit 5 [Varroa
           destructor]
          Length = 571

 Score = 42.4 bits (98), Expect = 5e-006
 Identities = 37/116 (31%), Positives = 56/116 (48%), Gaps = 10/116 (8%)
 Frame = -2

Query: 351 VYFFISLFLSFFLSSFL---FFSLFIYLFIYLFMYLFIYLFIFYLFISLFIYLFIYLFLY 181
           V  F+  FLS+ L   L     +  + L IYLF YLF Y+FI +  + L ++L    FLY
Sbjct: 435 VVIFLGCFLSWTLIPTLNLFLLNFMLKLLIYLF-YLFPYIFIMFELMLLSLFLMKMYFLY 493

Query: 180 I*CDVFMSIS----LFRSFFLSCFFLSFFLSFFLSFFLSIYLCIYLS---IYLSIY 34
             C     +     LF  F  S  FL+    F+L    S++L   +S   ++LS++
Sbjct: 494 NLCSKMWFMENTSWLFLPFLKSSKFLNKNTEFWLESSNSLFLNKNMSKFNLFLSLF 549


 Score = 37.0 bits (84), Expect = 2e-004
 Identities = 30/118 (25%), Positives = 54/118 (45%)
 Frame = -3

Query: 383 VCMIVCIYVFMSISLFRYFFLSFFLPFFFFLYLFIYLFIYLCIYLFIYLFFIYLFRYLFI 204
           V  + C   +  I     F L+F L    +L+   YLF Y+ I   + L  ++L +  F+
Sbjct: 436 VIFLGCFLSWTLIPTLNLFLLNFMLKLLIYLF---YLFPYIFIMFELMLLSLFLMKMYFL 492

Query: 203 YLFIYFCIYDVMYLCLFLYFVLSFFLVSFFLSFFLSFFLSFFLSIYVSIYLSIYLSIY 30
           Y       +      LFL F+ S   ++    F+L    S FL+  +S + +++LS++
Sbjct: 493 YNLCSKMWFMENTSWLFLPFLKSSKFLNKNTEFWLESSNSLFLNKNMSKF-NLFLSLF 549


 Score = 32.3 bits (72), Expect = 0.005
 Identities = 22/102 (21%), Positives = 51/102 (50%), Gaps = 5/102 (4%)
 Frame = -1

Query: 298 FFFIYLFIYLFIYVFIYLFIYFLFIYFVIYLFIYLFISVYMM*CIYVYFFISFFLS--FL 125
           + ++Y+     I+ F++L + F+ + +  Y  I   I+  ++      F +  ++S  FL
Sbjct: 13  YIYLYMASIFLIFSFMFLTLNFICLKYNQYFIIEFPINNSLLFLDLNLFILIDWISSLFL 72

Query: 124 FLSFFLSFFLSFFLSFYL---SMYLFIYLSIYLSIWLSIYLS 8
           F+ +F+S  + F+ + Y+       F+ L  +  I +S+ +S
Sbjct: 73  FIVYFISSMIIFYSNVYMMKTEKKKFLILITWFIISMSMLIS 114


==> gi|24430378|dbj|BAC22603.1| NADH dehydrogenase 5 [Ixodes
           persulcatus]
          Length = 555

 Score = 41.2 bits (95), Expect = 1e-005
 Identities = 33/128 (25%), Positives = 54/128 (42%), Gaps = 15/128 (11%)
 Frame = -1

Query: 358 YLCLFLYFVISFFLSFFLSFFFFIYL----FIYLFIYVFIYLFIYFLFIYFVIYLFIYLF 191
           +  LF  + +SF +  F + F +I L     + L  +   +  I  L  ++  YL   + 
Sbjct: 407 FFMLFPIYFLSFMVIVFGNLFSWISLSNEDLLILSNFSKFFNLILILISFYFFYLMFMMK 466

Query: 190 ISVYMM*CIYVYFFISFFLSFLFLSFFLSFFLSFFLSFYL-----------SMYLFIYLS 44
           +  YMM  IY +F   +FLS L     L +F  + ++               +Y FI  +
Sbjct: 467 MEGYMMKNIYYFFSSMWFLSVLSSMVLLKYFKKYSITSENDWKWVEEMGPGGIYNFIKKN 526

Query: 43  IYLSIWLS 20
            Y S WLS
Sbjct: 527 SYFSTWLS 534


 Score = 38.5 bits (88), Expect = 7e-005
 Identities = 20/77 (25%), Positives = 42/77 (54%), Gaps = 5/77 (6%)
 Frame = -1

Query: 283 LFIYLFIYVFIYLFIYFLFIYFVIYLFIYLFISVYMM*C----IYVYFFISFF-LSFLFL 119
           +F+    Y+ +   ++F F  ++IY++  + I +Y+M      + VYF + +  LSF+F+
Sbjct: 1   MFLKWGYYLLMNSIMFFFFFVYMIYMYEVVVIEIYLMNLLSLDVKVYFLLDWISLSFMFV 60

Query: 118 SFFLSFFLSFFLSFYLS 68
             F+S  +  +   Y+S
Sbjct: 61  VMFISAMVIIYSHEYMS 77


 Score = 36.2 bits (82), Expect = 3e-004
 Identities = 21/83 (25%), Positives = 45/83 (54%)
 Frame = -3

Query: 296 FLYLFIYLFIYLCIYLFIYLFFIYLFRYLFIYLFIYFCIYDVMYLCLFLYFVLSFFLVSF 117
           FL    YL +   ++ F +++ IY++  + I +++     +++ L + +YF+L +  +SF
Sbjct: 2   FLKWGYYLLMNSIMFFFFFVYMIYMYEVVVIEIYLM----NLLSLDVKVYFLLDWISLSF 57

Query: 116 FLSFFLSFFLSFFLSIYVSIYLS 48
               F+  F+S  + IY   Y+S
Sbjct: 58  ---MFVVMFISAMVIIYSHEYMS 77


 Score = 34.3 bits (77), Expect = 0.001
 Identities = 25/100 (25%), Positives = 51/100 (51%), Gaps = 15/100 (15%)
 Frame = -1

Query: 349 LFLYFVISFFLSFFLSFFFFIY-LFIYLFIYVFIYLF--------IYFLFIYFVI-YLFI 200
           +FL +     ++  + FFFF+Y +++Y  + + IYL         +YFL  +  + ++F+
Sbjct: 1   MFLKWGYYLLMNSIMFFFFFVYMIYMYEVVVIEIYLMNLLSLDVKVYFLLDWISLSFMFV 60

Query: 199 YLFISVYMM*CIYVYFFIS-----FFLSFLFLSFFLSFFL 95
            +FIS  ++  IY + ++S      +  ++ L F  S  L
Sbjct: 61  VMFISAMVI--IYSHEYMSGESEKNYFCYMVLLFVFSMLL 98


 Score = 34.3 bits (77), Expect = 0.001
 Identities = 32/121 (26%), Positives = 50/121 (41%), Gaps = 3/121 (2%)
 Frame = -1

Query: 361 MYLCLFLYFVI---SFFLSFFLSFFFFIYLFIYLFIYVFIYLFIYFLFIYFVIYLFIYLF 191
           +Y    +Y+++    F  SFFL    F  LF            IYFL    +++  ++ +
Sbjct: 381 IYSMRMMYYIVWKGIFIQSFFLKSSNFFMLFP-----------IYFLSFMVIVFGNLFSW 429

Query: 190 ISVYMM*CIYVYFFISFFLSFLFLSFFLSFFLSFFLSFYLSMYLFIYLSIYLSIWLSIYL 11
           IS+     + +  F  FF   L L  F  F+L F +     M   IY   + S+W    L
Sbjct: 430 ISLSNEDLLILSNFSKFFNLILILISFYFFYLMFMMKMEGYMMKNIYY-FFSSMWFLSVL 488

Query: 10  S 8
           S
Sbjct: 489 S 489


 Score = 32.3 bits (72), Expect = 0.005
 Identities = 31/123 (25%), Positives = 49/123 (39%)
 Frame = -2

Query: 369 MYLCIYVYFFISLFLSFFLSSFLFFSLFIYLFIYLFMYLFIYLFIFYLFISLFIYLFIYL 190
           MY  ++   FI    SFFL S  FF LF   F+   + +F  LF +    +         
Sbjct: 387 MYYIVWKGIFIQ---SFFLKSSNFFMLFPIYFLSFMVIVFGNLFSWISLSN--------- 434

Query: 189 FLYI*CDVFMSISLFRSFFLSCFFLSFFLSFFLSFFLSIYLCIYLSIYLSIYLSGYLSIY 10
                 +  + +S F  FF     L  F  F+L F + +   +  +IY       +LS+ 
Sbjct: 435 ------EDLLILSNFSKFFNLILILISFYFFYLMFMMKMEGYMMKNIYYFFSSMWFLSVL 488

Query: 9   LSI 1
            S+
Sbjct: 489 SSM 491


==> gi|25057194|ref|NP_739601.1| NADH dehydrogenase subunit 5 [Ixodes
           persulcatus]
          Length = 555

 Score = 41.2 bits (95), Expect = 1e-005
 Identities = 33/128 (25%), Positives = 54/128 (42%), Gaps = 15/128 (11%)
 Frame = -1

Query: 358 YLCLFLYFVISFFLSFFLSFFFFIYL----FIYLFIYVFIYLFIYFLFIYFVIYLFIYLF 191
           +  LF  + +SF +  F + F +I L     + L  +   +  I  L  ++  YL   + 
Sbjct: 407 FFMLFPIYFLSFMVIVFGNLFSWISLSNEDLLILSNFSKFFNLILILISFYFFYLMFMMK 466

Query: 190 ISVYMM*CIYVYFFISFFLSFLFLSFFLSFFLSFFLSFYL-----------SMYLFIYLS 44
           +  YMM  IY +F   +FLS L     L +F  + ++               +Y FI  +
Sbjct: 467 MEGYMMKNIYYFFSSMWFLSVLSSMVLLKYFKKYSITSENDWKWVEEMGPGGIYNFIKKN 526

Query: 43  IYLSIWLS 20
            Y S WLS
Sbjct: 527 SYFSTWLS 534


 Score = 38.5 bits (88), Expect = 7e-005
 Identities = 20/77 (25%), Positives = 42/77 (54%), Gaps = 5/77 (6%)
 Frame = -1

Query: 283 LFIYLFIYVFIYLFIYFLFIYFVIYLFIYLFISVYMM*C----IYVYFFISFF-LSFLFL 119
           +F+    Y+ +   ++F F  ++IY++  + I +Y+M      + VYF + +  LSF+F+
Sbjct: 1   MFLKWGYYLLMNSIMFFFFFVYMIYMYEVVVIEIYLMNLLSLDVKVYFLLDWISLSFMFV 60

Query: 118 SFFLSFFLSFFLSFYLS 68
             F+S  +  +   Y+S
Sbjct: 61  VMFISAMVIIYSHEYMS 77


 Score = 36.2 bits (82), Expect = 3e-004
 Identities = 21/83 (25%), Positives = 45/83 (54%)
 Frame = -3

Query: 296 FLYLFIYLFIYLCIYLFIYLFFIYLFRYLFIYLFIYFCIYDVMYLCLFLYFVLSFFLVSF 117
           FL    YL +   ++ F +++ IY++  + I +++     +++ L + +YF+L +  +SF
Sbjct: 2   FLKWGYYLLMNSIMFFFFFVYMIYMYEVVVIEIYLM----NLLSLDVKVYFLLDWISLSF 57

Query: 116 FLSFFLSFFLSFFLSIYVSIYLS 48
               F+  F+S  + IY   Y+S
Sbjct: 58  ---MFVVMFISAMVIIYSHEYMS 77


 Score = 34.3 bits (77), Expect = 0.001
 Identities = 25/100 (25%), Positives = 51/100 (51%), Gaps = 15/100 (15%)
 Frame = -1

Query: 349 LFLYFVISFFLSFFLSFFFFIY-LFIYLFIYVFIYLF--------IYFLFIYFVI-YLFI 200
           +FL +     ++  + FFFF+Y +++Y  + + IYL         +YFL  +  + ++F+
Sbjct: 1   MFLKWGYYLLMNSIMFFFFFVYMIYMYEVVVIEIYLMNLLSLDVKVYFLLDWISLSFMFV 60

Query: 199 YLFISVYMM*CIYVYFFIS-----FFLSFLFLSFFLSFFL 95
            +FIS  ++  IY + ++S      +  ++ L F  S  L
Sbjct: 61  VMFISAMVI--IYSHEYMSGESEKNYFCYMVLLFVFSMLL 98


 Score = 34.3 bits (77), Expect = 0.001
 Identities = 32/121 (26%), Positives = 50/121 (41%), Gaps = 3/121 (2%)
 Frame = -1

Query: 361 MYLCLFLYFVI---SFFLSFFLSFFFFIYLFIYLFIYVFIYLFIYFLFIYFVIYLFIYLF 191
           +Y    +Y+++    F  SFFL    F  LF            IYFL    +++  ++ +
Sbjct: 381 IYSMRMMYYIVWKGIFIQSFFLKSSNFFMLFP-----------IYFLSFMVIVFGNLFSW 429

Query: 190 ISVYMM*CIYVYFFISFFLSFLFLSFFLSFFLSFFLSFYLSMYLFIYLSIYLSIWLSIYL 11
           IS+     + +  F  FF   L L  F  F+L F +     M   IY   + S+W    L
Sbjct: 430 ISLSNEDLLILSNFSKFFNLILILISFYFFYLMFMMKMEGYMMKNIYY-FFSSMWFLSVL 488

Query: 10  S 8
           S
Sbjct: 489 S 489


 Score = 32.3 bits (72), Expect = 0.005
 Identities = 31/123 (25%), Positives = 49/123 (39%)
 Frame = -2

Query: 369 MYLCIYVYFFISLFLSFFLSSFLFFSLFIYLFIYLFMYLFIYLFIFYLFISLFIYLFIYL 190
           MY  ++   FI    SFFL S  FF LF   F+   + +F  LF +    +         
Sbjct: 387 MYYIVWKGIFIQ---SFFLKSSNFFMLFPIYFLSFMVIVFGNLFSWISLSN--------- 434

Query: 189 FLYI*CDVFMSISLFRSFFLSCFFLSFFLSFFLSFFLSIYLCIYLSIYLSIYLSGYLSIY 10
                 +  + +S F  FF     L  F  F+L F + +   +  +IY       +LS+ 
Sbjct: 435 ------EDLLILSNFSKFFNLILILISFYFFYLMFMMKMEGYMMKNIYYFFSSMWFLSVL 488

Query: 9   LSI 1
            S+
Sbjct: 489 SSM 491


==> gi|24430381|dbj|BAC22606.1| NADH dehydrogenase 6 [Ixodes
           persulcatus]
          Length = 142

 Score = 39.7 bits (91), Expect = 3e-005
 Identities = 36/132 (27%), Positives = 65/132 (49%), Gaps = 12/132 (9%)
 Frame = -1

Query: 364 FMYLCLFLYFVISFFLSFFLSFFFFIYLFIYLFIYV-----FIYLFIYFLFIYFVIYLFI 200
           FM     ++F+ +  +   +S  F I L + + IY+     ++ L +  L +  ++ LF+
Sbjct: 3   FMTFLTMIFFIFNHPMYMLMSIIF-ITLLMSILIYMSMKMLWVSLILILLILGGMLILFL 61

Query: 199 YLFISVYMM*CIYVYFFISFFLSFLFLSFFLSFFLSFFLSFYL-------SMYLFIYLSI 41
           Y+ IS+     +Y    I+  L+FL LSF  SF +S    FY+       SM +  ++ I
Sbjct: 62  YI-ISLIPNKKLYFNKKITMLLTFLLLSF-PSFKMSEISFFYMNSNFFPSSMNMMTFMMI 119

Query: 40  YLSIWLSIYLSI 5
           YL + L + + I
Sbjct: 120 YLIMTLIVVMKI 131


 Score = 36.6 bits (83), Expect = 3e-004
 Identities = 34/124 (27%), Positives = 58/124 (46%), Gaps = 11/124 (8%)
 Frame = -2

Query: 345 FFISLFLSFFLSSFLFFSLFIYLFIYLFMYLFIYLFIFYLFISLFIYLFI-----YLFLY 181
           F   L + FF+ +   + L   +FI L M + IY+ +  L++SL + L I      LFLY
Sbjct: 3   FMTFLTMIFFIFNHPMYMLMSIIFITLLMSILIYMSMKMLWVSLILILLILGGMLILFLY 62

Query: 180 I*CDVFMSISLFRSFFLS---CFFLSFFLSFFLSFFLSIYLCIYLSIYL---SIYLSGYL 19
           I     +S+   +  + +      L+F L  F SF +S     Y++      S+ +  ++
Sbjct: 63  I-----ISLIPNKKLYFNKKITMLLTFLLLSFPSFKMSEISFFYMNSNFFPSSMNMMTFM 117

Query: 18  SIYL 7
            IYL
Sbjct: 118 MIYL 121


==> gi|25057197|ref|NP_739604.1| NADH dehydrogenase subunit 6 [Ixodes
           persulcatus]
          Length = 142

 Score = 39.7 bits (91), Expect = 3e-005
 Identities = 36/132 (27%), Positives = 65/132 (49%), Gaps = 12/132 (9%)
 Frame = -1

Query: 364 FMYLCLFLYFVISFFLSFFLSFFFFIYLFIYLFIYV-----FIYLFIYFLFIYFVIYLFI 200
           FM     ++F+ +  +   +S  F I L + + IY+     ++ L +  L +  ++ LF+
Sbjct: 3   FMTFLTMIFFIFNHPMYMLMSIIF-ITLLMSILIYMSMKMLWVSLILILLILGGMLILFL 61

Query: 199 YLFISVYMM*CIYVYFFISFFLSFLFLSFFLSFFLSFFLSFYL-------SMYLFIYLSI 41
           Y+ IS+     +Y    I+  L+FL LSF  SF +S    FY+       SM +  ++ I
Sbjct: 62  YI-ISLIPNKKLYFNKKITMLLTFLLLSF-PSFKMSEISFFYMNSNFFPSSMNMMTFMMI 119

Query: 40  YLSIWLSIYLSI 5
           YL + L + + I
Sbjct: 120 YLIMTLIVVMKI 131


 Score = 36.6 bits (83), Expect = 3e-004
 Identities = 34/124 (27%), Positives = 58/124 (46%), Gaps = 11/124 (8%)
 Frame = -2

Query: 345 FFISLFLSFFLSSFLFFSLFIYLFIYLFMYLFIYLFIFYLFISLFIYLFI-----YLFLY 181
           F   L + FF+ +   + L   +FI L M + IY+ +  L++SL + L I      LFLY
Sbjct: 3   FMTFLTMIFFIFNHPMYMLMSIIFITLLMSILIYMSMKMLWVSLILILLILGGMLILFLY 62

Query: 180 I*CDVFMSISLFRSFFLS---CFFLSFFLSFFLSFFLSIYLCIYLSIYL---SIYLSGYL 19
           I     +S+   +  + +      L+F L  F SF +S     Y++      S+ +  ++
Sbjct: 63  I-----ISLIPNKKLYFNKKITMLLTFLLLSFPSFKMSEISFFYMNSNFFPSSMNMMTFM 117

Query: 18  SIYL 7
            IYL
Sbjct: 118 MIYL 121


==> gi|27262540|gb|AAN87160.1| NADH dehydrogenase subunit 4 [Varroa
           destructor]
          Length = 433

 Score = 38.9 bits (89), Expect = 5e-005
 Identities = 27/113 (23%), Positives = 57/113 (50%), Gaps = 8/113 (7%)
 Frame = -1

Query: 364 FMYLCLFLYFVISF--FLSFFLSFFFFI----YLFIYLFIYVFIYLFIYFLFIYFVIYLF 203
           F+   LF++F+++      F ++  F+I     + I L I++ + +F+   +   +  LF
Sbjct: 11  FLGFILFIFFIMNMNNINLFMINNLFYIDEMSMMLIILSIWIILLMFLSMKYNKMLFTLF 70

Query: 202 IYLFISVYMM*CI--YVYFFISFFLSFLFLSFFLSFFLSFFLSFYLSMYLFIY 50
             L I++ +   I   + F+I F ++ + + FF+ F+      F  S+YL +Y
Sbjct: 71  NILLITLILSFSISNLILFYIMFEMTIIPMLFFIMFWGYQMERFEASIYLLLY 123


 Score = 38.5 bits (88), Expect = 7e-005
 Identities = 30/121 (24%), Positives = 59/121 (48%), Gaps = 9/121 (7%)
 Frame = -1

Query: 337 FVISFFLSFFLSFFFFIYLFIYLFIYVFIYLF----IYFLFIYFVIYLFIYLFISVYMM* 170
           F  +FFL F L F FFI     + +++   LF    +  + I   I++ + +F+S+    
Sbjct: 6   FFTNFFLGFIL-FIFFIMNMNNINLFMINNLFYIDEMSMMLIILSIWIILLMFLSMKYNK 64

Query: 169 CIYVYFFISFFLSFLFLSFFLSFFLSFFLSFYLSMYLFIYLSIYLSIWL-----SIYLSI 5
            ++  F  +  L  L LSF +S  + F++ F +++   ++  ++    +     SIYL +
Sbjct: 65  MLFTLF--NILLITLILSFSISNLILFYIMFEMTIIPMLFFIMFWGYQMERFEASIYLLL 122

Query: 4   Y 2
           Y
Sbjct: 123 Y 123


 Score = 37.0 bits (84), Expect = 2e-004
 Identities = 26/108 (24%), Positives = 51/108 (47%)
 Frame = -3

Query: 329 FFLSFFLPFFFFLYLFIYLFIYLCIYLFIYLFFIYLFRYLFIYLFIYFCIYDVMYLCLFL 150
           FF +FFL F  F++ FI     + +++   LF+I     + I L I+      + L +FL
Sbjct: 6   FFTNFFLGFILFIF-FIMNMNNINLFMINNLFYIDEMSMMLIILSIW------IILLMFL 58

Query: 149 YFVLSFFLVSFFLSFFLSFFLSFFLSIYVSIYLSIYLSIYLAIYLSIY 6
               +  L + F    ++  LSF +S  +  Y+   ++I   ++  ++
Sbjct: 59  SMKYNKMLFTLFNILLITLILSFSISNLILFYIMFEMTIIPMLFFIMF 106


 Score = 34.7 bits (78), Expect = 0.001
 Identities = 23/100 (23%), Positives = 47/100 (47%)
 Frame = -1

Query: 328 SFFLSFFLSFFFFIYLFIYLFIYVFIYLFIYFLFIYFVIYLFIYLFISVYMM*CIYVYFF 149
           +FF +FFL F  FI+ FI     + +++     +I  +  + I L I + ++       F
Sbjct: 5   NFFTNFFLGFILFIF-FIMNMNNINLFMINNLFYIDEMSMMLIILSIWIILL------MF 57

Query: 148 ISFFLSFLFLSFFLSFFLSFFLSFYLSMYLFIYLSIYLSI 29
           +S   + +  + F    ++  LSF +S  +  Y+   ++I
Sbjct: 58  LSMKYNKMLFTLFNILLITLILSFSISNLILFYIMFEMTI 97


 Score = 32.7 bits (73), Expect = 0.004
 Identities = 26/118 (22%), Positives = 58/118 (49%), Gaps = 10/118 (8%)
 Frame = -2

Query: 330 FLSFFLSSFLFFSLFIYLFIYL-FMYLFIYLFIFY--------LFISLFIYLFIYLFLYI 178
           + +FF + FL F LFI+  + +  + LF+   +FY        + +S++I L ++L +  
Sbjct: 3   YYNFFTNFFLGFILFIFFIMNMNNINLFMINNLFYIDEMSMMLIILSIWIILLMFLSMKY 62

Query: 177 *CDVFMSISLFRSFFLSCFFLSFFLSFFLSFFLSIYLCIYLSIYLSIYLSGY-LSIYL 7
              +F   ++     +  F +S  + F++ F ++I   ++  ++    +  +  SIYL
Sbjct: 63  NKMLFTLFNILLITLILSFSISNLILFYIMFEMTIIPMLFFIMFWGYQMERFEASIYL 120


 Score = 32.3 bits (72), Expect = 0.005
 Identities = 33/133 (24%), Positives = 54/133 (40%), Gaps = 21/133 (15%)
 Frame = -2

Query: 369 MYLCIYVYFFISLFLSFFLSSFLFFSLFIYLFIYLFMYLFIYLFIFYLFIS------LFI 208
           M + + ++  + +FLS   +  LF    I L   +  +    L +FY+         LF 
Sbjct: 44  MLIILSIWIILLMFLSMKYNKMLFTLFNILLITLILSFSISNLILFYIMFEMTIIPMLFF 103

Query: 207 YLF-----------IYLFLYI*CD----VFMSISLFRSFFLSCFFLSFFLSFFLSFFLSI 73
            +F           IYL LY        + M + L   + LS FF + FL+  L  F  +
Sbjct: 104 IMFWGYQMERFEASIYLLLYTIFGSLPLLLMILMLNNHYSLSMFFWT-FLNIKLPNFEMM 162

Query: 72  YLCIYLSIYLSIY 34
           +L +   I + IY
Sbjct: 163 FLLLAFLIKMPIY 175


 Score = 28.5 bits (62), Expect = 0.070
 Identities = 16/54 (29%), Positives = 27/54 (50%), Gaps = 3/54 (5%)
 Frame = -1

Query: 163 YVYFFISFFLSFLFLSFFLSFFLSFFLSFYLSMYLFIYLS---IYLSIWLSIYL 11
           Y  FF +FFL F+   FF+    +  L    +++    +S   I LSIW+ + +
Sbjct: 3   YYNFFTNFFLGFILFIFFIMNMNNINLFMINNLFYIDEMSMMLIILSIWIILLM 56


==> gi|4164550|gb|AAD05511.1| NADH dehydrogenase 5 [Ixodes hexagonus]
          Length = 554

 Score = 37.4 bits (85), Expect = 1e-004
 Identities = 21/74 (28%), Positives = 40/74 (54%)
 Frame = -3

Query: 272 FIYLCIYLFIYLFFIYLFRYLFIYLFIYFCIYDVMYLCLFLYFVLSFFLVSFFLSFFLSF 93
           F  L   L +++FF+YL  Y +  + + F ++D+M L + +Y +L +  VSF     +  
Sbjct: 7   FFLLMNSLIMFMFFLYLM-YFYKVILVEFFLFDLMALDVKVYLLLDWVSVSF---MSVVL 62

Query: 92  FLSFFLSIYVSIYL 51
           F+S  + +Y   Y+
Sbjct: 63  FISSMVIVYSDSYM 76


 Score = 32.3 bits (72), Expect = 0.005
 Identities = 16/50 (32%), Positives = 30/50 (60%)
 Frame = -1

Query: 247 LFIYFLFIYFVIYLFIYLFISVYMM*CIYVYFFISFFLSFLFLSFFLSFF 98
           L I+  +++F+ YL   + +  +++  IY +    +FLSFL   FFL++F
Sbjct: 452 LIIFTFYVFFITYL---IKMEGFILKNIYYFLSSMWFLSFLSSFFFLNYF 498


 Score = 31.6 bits (70), Expect = 0.008
 Identities = 28/104 (26%), Positives = 46/104 (44%), Gaps = 5/104 (4%)
 Frame = -1

Query: 349 LFLYFVISFFLSFFLSFFFFIYLFIYLFIYVFIYLFIYFLFIYFVIYLFIYLFISVYMM* 170
           +FL +     ++  + F FF+YL   ++ Y  I L  +FLF    + + +YL +    + 
Sbjct: 1   MFLKWGFFLLMNSLIMFMFFLYL---MYFYKVI-LVEFFLFDLMALDVKVYLLLDWVSVS 56

Query: 169 CIYVYFFISFFL-----SFLFLSFFLSFFLSFFLSFYLSMYLFI 53
            + V  FIS  +     S++       FF    L F  SM L I
Sbjct: 57  FMSVVLFISSMVIVYSDSYMETDKDKEFFCWMVLLFVFSMLLLI 100


 Score = 30.0 bits (66), Expect = 0.024
 Identities = 24/102 (23%), Positives = 45/102 (44%), Gaps = 8/102 (7%)
 Frame = -1

Query: 310 FLSFFFFIYLFIYLFIYVFIYLFIYFLFIYFVIYLF--IYLFISVYMM*CIYVYFFISFF 137
           FL + FF+ +   +    F+YL  ++  I    +LF  + L + VY+   +  +  +SF 
Sbjct: 2   FLKWGFFLLMNSLIMFMFFLYLMYFYKVILVEFFLFDLMALDVKVYL---LLDWVSVSFM 58

Query: 136 LSFLFLSFFLSFFLSFFL------SFYLSMYLFIYLSIYLSI 29
              LF+S  +  +   ++       F+  M L    S+ L I
Sbjct: 59  SVVLFISSMVIVYSDSYMETDKDKEFFCWMVLLFVFSMLLLI 100


 Score = 30.0 bits (66), Expect = 0.024
 Identities = 30/97 (30%), Positives = 45/97 (46%), Gaps = 10/97 (10%)
 Frame = -2

Query: 321 FFLSSFLFFSLFIYLF-IYLFMYLFIYLFIFYLFISLFIYLFIYLFLYI*CDVFMSISLF 145
           FFL   L  SL +++F +YL  +  + L  F+LF  + + + +YL L      FMS+ LF
Sbjct: 7   FFL---LMNSLIMFMFFLYLMYFYKVILVEFFLFDLMALDVKVYLLLDWVSVSFMSVVLF 63

Query: 144 RSFFLSCFFLS---------FFLSFFLSFFLSIYLCI 61
            S  +  +  S         FF    L F  S+ L I
Sbjct: 64  ISSMVIVYSDSYMETDKDKEFFCWMVLLFVFSMLLLI 100


 Score = 30.0 bits (66), Expect = 0.024
 Identities = 32/119 (26%), Positives = 50/119 (42%), Gaps = 11/119 (9%)
 Frame = -3

Query: 380 CMIVCIYVFMSISLFRYFF-----LSFFLPFFFFLYLFIYLFIYLCIYLFIY--LFFIYL 222
           CM +  YV       + FF     L+  +P +F   + +     L   +F +  L  +  
Sbjct: 384 CMRMLYYVIWKGVFCQSFFSKSVGLTMVIPIYFLSIMVVLAGKTLAWMVFSHDDLLVLSN 443

Query: 221 FRYLFIYLFIYFCIYDVMYLCLFLYFVLSFFL--VSFFLS--FFLSFFLSFFLSIYVSI 57
              +F  L I F  Y  ++   +L  +  F L  + +FLS  +FLSF  SFF   Y  I
Sbjct: 444 ISKIFNMLLIIFTFY--VFFITYLIKMEGFILKNIYYFLSSMWFLSFLSSFFFLNYFKI 500


 Score = 28.5 bits (62), Expect = 0.070
 Identities = 20/98 (20%), Positives = 43/98 (43%)
 Frame = -2

Query: 369 MYLCIYVYFFISLFLSFFLSSFLFFSLFIYLFIYLFMYLFIYLFIFYLFISLFIYLFIYL 190
           M+    +YF+  + + FFL   +   + +YL       L  ++ + ++ + LFI   + +
Sbjct: 18  MFFLYLMYFYKVILVEFFLFDLMALDVKVYL-------LLDWVSVSFMSVVLFISSMVIV 70

Query: 189 FLYI*CDVFMSISLFRSFFLSCFFLSFFLSFFLSFFLS 76
           +     D +M     + FF  C+ +  F+   L   +S
Sbjct: 71  Y----SDSYMETDKDKEFF--CWMVLLFVFSMLLLIIS 102


==> gi|5835688|ref|NP_008504.1|ND5_15044 NADH dehydrogenase subunit 5
           [Ixodes hexagonus]
          Length = 554

 Score = 37.4 bits (85), Expect = 1e-004
 Identities = 21/74 (28%), Positives = 40/74 (54%)
 Frame = -3

Query: 272 FIYLCIYLFIYLFFIYLFRYLFIYLFIYFCIYDVMYLCLFLYFVLSFFLVSFFLSFFLSF 93
           F  L   L +++FF+YL  Y +  + + F ++D+M L + +Y +L +  VSF     +  
Sbjct: 7   FFLLMNSLIMFMFFLYLM-YFYKVILVEFFLFDLMALDVKVYLLLDWVSVSF---MSVVL 62

Query: 92  FLSFFLSIYVSIYL 51
           F+S  + +Y   Y+
Sbjct: 63  FISSMVIVYSDSYM 76


 Score = 32.3 bits (72), Expect = 0.005
 Identities = 16/50 (32%), Positives = 30/50 (60%)
 Frame = -1

Query: 247 LFIYFLFIYFVIYLFIYLFISVYMM*CIYVYFFISFFLSFLFLSFFLSFF 98
           L I+  +++F+ YL   + +  +++  IY +    +FLSFL   FFL++F
Sbjct: 452 LIIFTFYVFFITYL---IKMEGFILKNIYYFLSSMWFLSFLSSFFFLNYF 498


 Score = 31.6 bits (70), Expect = 0.008
 Identities = 28/104 (26%), Positives = 46/104 (44%), Gaps = 5/104 (4%)
 Frame = -1

Query: 349 LFLYFVISFFLSFFLSFFFFIYLFIYLFIYVFIYLFIYFLFIYFVIYLFIYLFISVYMM* 170
           +FL +     ++  + F FF+YL   ++ Y  I L  +FLF    + + +YL +    + 
Sbjct: 1   MFLKWGFFLLMNSLIMFMFFLYL---MYFYKVI-LVEFFLFDLMALDVKVYLLLDWVSVS 56

Query: 169 CIYVYFFISFFL-----SFLFLSFFLSFFLSFFLSFYLSMYLFI 53
            + V  FIS  +     S++       FF    L F  SM L I
Sbjct: 57  FMSVVLFISSMVIVYSDSYMETDKDKEFFCWMVLLFVFSMLLLI 100


 Score = 30.0 bits (66), Expect = 0.024
 Identities = 24/102 (23%), Positives = 45/102 (44%), Gaps = 8/102 (7%)
 Frame = -1

Query: 310 FLSFFFFIYLFIYLFIYVFIYLFIYFLFIYFVIYLF--IYLFISVYMM*CIYVYFFISFF 137
           FL + FF+ +   +    F+YL  ++  I    +LF  + L + VY+   +  +  +SF 
Sbjct: 2   FLKWGFFLLMNSLIMFMFFLYLMYFYKVILVEFFLFDLMALDVKVYL---LLDWVSVSFM 58

Query: 136 LSFLFLSFFLSFFLSFFL------SFYLSMYLFIYLSIYLSI 29
              LF+S  +  +   ++       F+  M L    S+ L I
Sbjct: 59  SVVLFISSMVIVYSDSYMETDKDKEFFCWMVLLFVFSMLLLI 100


 Score = 30.0 bits (66), Expect = 0.024
 Identities = 30/97 (30%), Positives = 45/97 (46%), Gaps = 10/97 (10%)
 Frame = -2

Query: 321 FFLSSFLFFSLFIYLF-IYLFMYLFIYLFIFYLFISLFIYLFIYLFLYI*CDVFMSISLF 145
           FFL   L  SL +++F +YL  +  + L  F+LF  + + + +YL L      FMS+ LF
Sbjct: 7   FFL---LMNSLIMFMFFLYLMYFYKVILVEFFLFDLMALDVKVYLLLDWVSVSFMSVVLF 63

Query: 144 RSFFLSCFFLS---------FFLSFFLSFFLSIYLCI 61
            S  +  +  S         FF    L F  S+ L I
Sbjct: 64  ISSMVIVYSDSYMETDKDKEFFCWMVLLFVFSMLLLI 100


 Score = 30.0 bits (66), Expect = 0.024
 Identities = 32/119 (26%), Positives = 50/119 (42%), Gaps = 11/119 (9%)
 Frame = -3

Query: 380 CMIVCIYVFMSISLFRYFF-----LSFFLPFFFFLYLFIYLFIYLCIYLFIY--LFFIYL 222
           CM +  YV       + FF     L+  +P +F   + +     L   +F +  L  +  
Sbjct: 384 CMRMLYYVIWKGVFCQSFFSKSVGLTMVIPIYFLSIMVVLAGKTLAWMVFSHDDLLVLSN 443

Query: 221 FRYLFIYLFIYFCIYDVMYLCLFLYFVLSFFL--VSFFLS--FFLSFFLSFFLSIYVSI 57
              +F  L I F  Y  ++   +L  +  F L  + +FLS  +FLSF  SFF   Y  I
Sbjct: 444 ISKIFNMLLIIFTFY--VFFITYLIKMEGFILKNIYYFLSSMWFLSFLSSFFFLNYFKI 500


 Score = 28.5 bits (62), Expect = 0.070
 Identities = 20/98 (20%), Positives = 43/98 (43%)
 Frame = -2

Query: 369 MYLCIYVYFFISLFLSFFLSSFLFFSLFIYLFIYLFMYLFIYLFIFYLFISLFIYLFIYL 190
           M+    +YF+  + + FFL   +   + +YL       L  ++ + ++ + LFI   + +
Sbjct: 18  MFFLYLMYFYKVILVEFFLFDLMALDVKVYL-------LLDWVSVSFMSVVLFISSMVIV 70

Query: 189 FLYI*CDVFMSISLFRSFFLSCFFLSFFLSFFLSFFLS 76
           +     D +M     + FF  C+ +  F+   L   +S
Sbjct: 71  Y----SDSYMETDKDKEFF--CWMVLLFVFSMLLLIIS 102
