# Supplementary material for: Insight into the sialome of the castor bean tick, Ixodes ricinus
Source: BMC Genomics. 2008 May 20;9:233. doi: 10.1186/1471-2164-9-233 (PMC2410133; doi:10.1186/1471-2164-9-233)
Supplement: Additional file 1 — Supplemental table. Zip file contains MS Office Excel table with links to text files, containing additional information on all ESTs. [file 1471-2164-9-233-S1.zip › Supplement/links/ACARI/IR_ALL-contig_112-ACARI.txt]

>IR_ALL-contig_112

gi|67083509|gb|AAY66690.1| putative salivary secreted protein wi...   197   2e-052
gi|22164188|gb|AAM93599.1|AF483677_1 putative secreted protein [...   195   6e-052
gi|15428308|gb|AAK97824.1|AF209921_1 14 kDa salivary gland prote...   194   7e-052
gi|22164194|gb|AAM93602.1|AF483680_1 putative secreted protein [...   192   3e-051
gi|22164192|gb|AAM93601.1|AF483679_1 putative secreted salivary ...   192   4e-051
gi|67083140|gb|AAY66506.1| putative secreted protein with basic ...   192   5e-051
gi|22164186|gb|AAM93598.1|AF483676_1 salivary secreted protein [...   190   1e-050
gi|67083505|gb|AAY66688.1| putative salivary secreted protein wi...   190   2e-050
gi|51011492|gb|AAT92155.1| BTSP-10 [Ixodes pacificus]                 189   4e-050
gi|67083142|gb|AAY66507.1| putative secreted protein with basic ...   189   4e-050
gi|67083154|gb|AAY66513.1| putative salivary secreted protein wi...   189   4e-050
gi|67083765|gb|AAY66817.1| putative anticoagulant Salp9-like [Ix...   188   5e-050
gi|22164176|gb|AAM93593.1|AF483671_1 putative secreted protein [...   187   9e-050
gi|51011430|gb|AAT92124.1| BTSP-1 [Ixodes pacificus]                  187   9e-050
gi|51011462|gb|AAT92140.1| BTSP-6 [Ixodes pacificus]                  187   1e-049
gi|55736023|gb|AAV63538.1| fed tick salivary protein 4 [Ixodes s...   187   2e-049
gi|67083401|gb|AAY66636.1| Salp9-like [Ixodes scapularis]             186   2e-049
gi|51011572|gb|AAT92195.1| BTSP-2 [Ixodes pacificus]                  186   3e-049
gi|22164156|gb|AAM93583.1|AF483661_1 putative protein [Ixodes sc...   186   3e-049
gi|22164184|gb|AAM93597.1|AF483675_1 putative secreted protein [...   185   5e-049
gi|67083701|gb|AAY66785.1| anticoagulant Salp11-like [Ixodes sca...   184   8e-049
gi|22652868|gb|AAN03859.1|AF515779_1 putative anticoagulant Salp...   184   1e-048
gi|51011448|gb|AAT92133.1| BTSP-4 [Ixodes pacificus]                  184   1e-048
gi|67083371|gb|AAY66621.1| putative secreted protein with basic ...   184   1e-048
gi|67083733|gb|AAY66801.1| putative salivary secreted protein wi...   184   1e-048


==> gi|67083509|gb|AAY66690.1| putative salivary secreted protein with
           polyK tail [Ixodes scapularis]
          Length = 120

 Score =  197 bits (500), Expect = 2e-052
 Identities = 87/120 (72%), Positives = 103/120 (85%)
 Frame = +1

Query: 22  MGLTETTLVFVSLAFFASAVAHNCQNGTRPASEENREGCDYYCWNAETKSWDKFFFGNGE 201
           MGLT TTLV VSLAFF SA AHNCQNGTRPASE+NREGCDYYCWNAETKSWD+FFFGNGE
Sbjct: 1   MGLTGTTLVLVSLAFFGSAAAHNCQNGTRPASEQNREGCDYYCWNAETKSWDQFFFGNGE 60

Query: 202 RCFYNNGDEGLCQNGECHLTTDSGVPNDTDF*TPSPTEKLKQQKRRNRRRVRSLRASQRN 381
           +CFYN+GD G CQNGECHLTT+SG PN+TD  T +PTEK KQ+K++ ++  +  R S+++
Sbjct: 61  KCFYNSGDRGTCQNGECHLTTNSGGPNETDDYTAAPTEKPKQKKKKTKKTKKPKRKSKKD 120


==> gi|22164188|gb|AAM93599.1|AF483677_1 putative secreted protein
           [Ixodes scapularis]
          Length = 120

 Score =  195 bits (495), Expect = 6e-052
 Identities = 86/120 (71%), Positives = 101/120 (84%)
 Frame = +1

Query: 22  MGLTETTLVFVSLAFFASAVAHNCQNGTRPASEENREGCDYYCWNAETKSWDKFFFGNGE 201
           MGLT TTLV VSLAFF SA AHNCQNGTRPASE+NREGCDYYCWNAETK WD+FFFGNGE
Sbjct: 1   MGLTGTTLVLVSLAFFGSAAAHNCQNGTRPASEKNREGCDYYCWNAETKLWDQFFFGNGE 60

Query: 202 RCFYNNGDEGLCQNGECHLTTDSGVPNDTDF*TPSPTEKLKQQKRRNRRRVRSLRASQRN 381
           +CFYN GD G+CQNGECHLTT SG PN+ D  TP+PTEK KQ+K++ ++  +  R S+++
Sbjct: 61  KCFYNTGDRGICQNGECHLTTSSGGPNEADDNTPAPTEKPKQKKKKPKKTKKPKRKSKKD 120


==> gi|15428308|gb|AAK97824.1|AF209921_1 14 kDa salivary gland protein
           [Ixodes scapularis]
          Length = 125

 Score =  194 bits (494), Expect = 7e-052
 Identities = 86/123 (69%), Positives = 103/123 (83%)
 Frame = +1

Query: 22  MGLTETTLVFVSLAFFASAVAHNCQNGTRPASEENREGCDYYCWNAETKSWDKFFFGNGE 201
           MGLT T LV VSLAFF SA AHNCQNGTRPASE++REGCDYYCWNAETKSWD+FFFGNGE
Sbjct: 1   MGLTGTMLVLVSLAFFGSAAAHNCQNGTRPASEQDREGCDYYCWNAETKSWDQFFFGNGE 60

Query: 202 RCFYNNGDEGLCQNGECHLTTDSGVPNDTDF*TPSPTEKLKQQKRRNRRRVRSLRASQRN 381
           +CFYN+GD G CQNGECHLT +SG PN+TD  TP+PTEK KQ+K++ ++  +  R S+++
Sbjct: 61  KCFYNSGDHGTCQNGECHLTNNSGGPNETDDYTPAPTEKPKQKKKKTKKTKKPKRKSKKD 120

Query: 382 IRK 390
             K
Sbjct: 121 QEK 123


 Score = 30.4 bits (67), Expect = 0.024
 Identities = 15/22 (68%), Positives = 17/22 (77%)
 Frame = +3

Query: 330 KKKKPKKSQKPKGKSKKY*EGN 395
           KKKK KK++KPK KSKK  E N
Sbjct: 103 KKKKTKKTKKPKRKSKKDQEKN 124


==> gi|22164194|gb|AAM93602.1|AF483680_1 putative secreted protein
           [Ixodes scapularis]
          Length = 120

 Score =  192 bits (489), Expect = 3e-051
 Identities = 85/120 (70%), Positives = 101/120 (84%)
 Frame = +1

Query: 22  MGLTETTLVFVSLAFFASAVAHNCQNGTRPASEENREGCDYYCWNAETKSWDKFFFGNGE 201
           MGLT T LV VSLAFF SA AHNCQNGTRPASEENREGCDYYCWN+ET+SWD++FFG+GE
Sbjct: 1   MGLTGTALVLVSLAFFGSAAAHNCQNGTRPASEENREGCDYYCWNSETQSWDQYFFGDGE 60

Query: 202 RCFYNNGDEGLCQNGECHLTTDSGVPNDTDF*TPSPTEKLKQQKRRNRRRVRSLRASQRN 381
           RCFYN+GD G+CQNGECHLTT SG P+DTD  TP PTEK KQ+K++ ++     R S+++
Sbjct: 61  RCFYNSGDRGICQNGECHLTTSSGGPDDTDENTPPPTEKPKQKKKKPKKTKEPKRKSKKD 120


==> gi|22164192|gb|AAM93601.1|AF483679_1 putative secreted salivary
           protein [Ixodes scapularis]
          Length = 126

 Score =  192 bits (488), Expect = 4e-051
 Identities = 88/124 (70%), Positives = 103/124 (83%), Gaps = 1/124 (0%)
 Frame = +1

Query: 22  MGLTETTLVF-VSLAFFASAVAHNCQNGTRPASEENREGCDYYCWNAETKSWDKFFFGNG 198
           MGLT TTLV  VSLAFF SA AHNCQNGTRPASE+NREGCDYYCWNAETKSWD+FFFGNG
Sbjct: 1   MGLTGTTLVLAVSLAFFGSAAAHNCQNGTRPASEQNREGCDYYCWNAETKSWDQFFFGNG 60

Query: 199 ERCFYNNGDEGLCQNGECHLTTDSGVPNDTDF*TPSPTEKLKQQKRRNRRRVRSLRASQR 378
           E+CFYN+GD G CQNGECHLTT SG PN+TD  T +PTEK KQ+K++ ++  +  R S++
Sbjct: 61  EKCFYNSGDRGTCQNGECHLTTTSGGPNETDDYTAAPTEKPKQKKKKTKKTKKPKRKSKK 120

Query: 379 NIRK 390
           +  K
Sbjct: 121 DQEK 124


 Score = 30.4 bits (67), Expect = 0.024
 Identities = 15/22 (68%), Positives = 17/22 (77%)
 Frame = +3

Query: 330 KKKKPKKSQKPKGKSKKY*EGN 395
           KKKK KK++KPK KSKK  E N
Sbjct: 104 KKKKTKKTKKPKRKSKKDQEKN 125


==> gi|67083140|gb|AAY66506.1| putative secreted protein with basic
           tail [Ixodes scapularis]
          Length = 120

 Score =  192 bits (487), Expect = 5e-051
 Identities = 85/120 (70%), Positives = 99/120 (82%)
 Frame = +1

Query: 22  MGLTETTLVFVSLAFFASAVAHNCQNGTRPASEENREGCDYYCWNAETKSWDKFFFGNGE 201
           MGLT TTLV V +AFF SA AHNCQNGTRPASEE REGCDYYCWN ETKSWDKFFFGNGE
Sbjct: 1   MGLTGTTLVLVCVAFFGSAAAHNCQNGTRPASEEKREGCDYYCWNTETKSWDKFFFGNGE 60

Query: 202 RCFYNNGDEGLCQNGECHLTTDSGVPNDTDF*TPSPTEKLKQQKRRNRRRVRSLRASQRN 381
           RCFYN+GD G CQNGECHLT +SG PN+TD  T +PTEK KQ+K++ ++  +  R S+++
Sbjct: 61  RCFYNSGDHGTCQNGECHLTNNSGGPNETDDYTAAPTEKPKQKKKKTKKTKKPKRKSKKD 120


==> gi|22164186|gb|AAM93598.1|AF483676_1 salivary secreted protein
           [Ixodes scapularis]
          Length = 121

 Score =  190 bits (483), Expect = 1e-050
 Identities = 84/120 (70%), Positives = 100/120 (83%)
 Frame = +1

Query: 22  MGLTETTLVFVSLAFFASAVAHNCQNGTRPASEENREGCDYYCWNAETKSWDKFFFGNGE 201
           MGLT TTLV V +AFF SA AHNCQNGTRPASE+NREGCDYYCWNAETKSWD+FFFG+GE
Sbjct: 1   MGLTGTTLVLVCVAFFGSAAAHNCQNGTRPASEKNREGCDYYCWNAETKSWDQFFFGDGE 60

Query: 202 RCFYNNGDEGLCQNGECHLTTDSGVPNDTDF*TPSPTEKLKQQKRRNRRRVRSLRASQRN 381
           RCFYN G+ G C+NGECHLTT SG PN+TD  TP PTEK KQ+K++ ++  +  R S+++
Sbjct: 61  RCFYNTGENGTCRNGECHLTTSSGGPNETDDNTPPPTEKPKQKKKKPKKTKKPKRKSRKD 120


==> gi|67083505|gb|AAY66688.1| putative salivary secreted protein with
           polyK tail [Ixodes scapularis]
          Length = 125

 Score =  190 bits (482), Expect = 2e-050
 Identities = 85/120 (70%), Positives = 99/120 (82%)
 Frame = +1

Query: 22  MGLTETTLVFVSLAFFASAVAHNCQNGTRPASEENREGCDYYCWNAETKSWDKFFFGNGE 201
           MGLT TTLV V +AFF SA AHNCQNGTRPASEENREGCDYYCWNAETKSWD+FFFGNGE
Sbjct: 1   MGLTGTTLVLVCVAFFGSAAAHNCQNGTRPASEENREGCDYYCWNAETKSWDQFFFGNGE 60

Query: 202 RCFYNNGDEGLCQNGECHLTTDSGVPNDTDF*TPSPTEKLKQQKRRNRRRVRSLRASQRN 381
           RCFYN G++G C NGECHLTT SG P+DT   TP PTEK KQ+K++ ++  +  R S+++
Sbjct: 61  RCFYNTGEKGTCLNGECHLTTSSGGPDDTGDNTPPPTEKPKQKKKKPKKTKKPKRKSKKD 120


==> gi|51011492|gb|AAT92155.1| BTSP-10 [Ixodes pacificus]
          Length = 116

 Score =  189 bits (479), Expect = 4e-050
 Identities = 81/115 (70%), Positives = 97/115 (84%)
 Frame = +1

Query: 22  MGLTETTLVFVSLAFFASAVAHNCQNGTRPASEENREGCDYYCWNAETKSWDKFFFGNGE 201
           MGLT TTLV VS AFF S  AHNCQNGTRPASEENREGCDYYCWN +T+SW++FFFGNGE
Sbjct: 1   MGLTGTTLVLVSFAFFGSVAAHNCQNGTRPASEENREGCDYYCWNTDTRSWEQFFFGNGE 60

Query: 202 RCFYNNGDEGLCQNGECHLTTDSGVPNDTDF*TPSPTEKLKQQKRRNRRRVRSLR 366
           RCFYN G++G C+NGECHLTT+SGVP DTD  TP+PT+K KQ+K++ ++  +  R
Sbjct: 61  RCFYNTGEKGECKNGECHLTTESGVPTDTDVDTPAPTKKPKQKKKKQKKTKKPKR 115


==> gi|67083142|gb|AAY66507.1| putative secreted protein with basic
           tail [Ixodes scapularis]
          Length = 121

 Score =  189 bits (479), Expect = 4e-050
 Identities = 84/120 (70%), Positives = 98/120 (81%)
 Frame = +1

Query: 22  MGLTETTLVFVSLAFFASAVAHNCQNGTRPASEENREGCDYYCWNAETKSWDKFFFGNGE 201
           MGLT TTLV V +AFF SA AHNC+NGTRPASEE REGCDYYCWN ETKSWDKFFFGNGE
Sbjct: 1   MGLTGTTLVLVCVAFFGSAAAHNCKNGTRPASEEKREGCDYYCWNTETKSWDKFFFGNGE 60

Query: 202 RCFYNNGDEGLCQNGECHLTTDSGVPNDTDF*TPSPTEKLKQQKRRNRRRVRSLRASQRN 381
           RCFY+ G+ G CQNGECHLTT SG P+DTD  TP PTEK KQ+K++ ++  +  R S+++
Sbjct: 61  RCFYSTGENGKCQNGECHLTTSSGGPDDTDDNTPPPTEKPKQKKKKPKKTKKPKRKSKKD 120
