# Supplementary material for: Insight into the sialome of the castor bean tick, Ixodes ricinus
Source: BMC Genomics. 2008 May 20;9:233. doi: 10.1186/1471-2164-9-233 (PMC2410133; doi:10.1186/1471-2164-9-233)
Supplement: Additional file 1 — Supplemental table. Zip file contains MS Office Excel table with links to text files, containing additional information on all ESTs. [file 1471-2164-9-233-S1.zip › Supplement/links/ACARI/IR_ALL-contig_1123-ACARI.txt]

>IR_ALL-contig_1123

gi|27262532|gb|AAN87152.1| NADH dehydrogenase subunit 2 [Varroa ...    37   1e-004
gi|27311153|ref|NP_758873.1| NADH dehydrogenase subunit 2 [Varro...    37   1e-004
gi|26801231|emb|CAD37993.1| NADH dehydrogenase subunit 2 [Varroa...    37   1e-004
gi|38678023|dbj|BAD03993.1| NADH dehydrogenase 4L [Haemaphysalis...    33   0.001
gi|39653773|ref|NP_945224.1| NADH dehydrogenase subunit 4L [Haem...    33   0.001
gi|4731213|gb|AAD28379.1| NADH dehydrogenase subunit 4L [Boophil...    33   0.002
gi|49659424|dbj|BAD27248.1| NADH dehydrogenase subunit 5 [Ixodes...    32   0.003
gi|50812153|ref|YP_054512.1| NADH dehydrogenase subunit 5 [Ixode...    32   0.003
gi|4164548|gb|AAD05509.1| cytochrome oxidase 3 [Ixodes hexagonus]      32   0.005
gi|5835686|ref|NP_008502.1|COX3_15044 cytochrome c oxidase subun...    32   0.005
gi|7432921|pir||T11265 cytochrome-c oxidase (EC 1.9.3.1) chain I...    32   0.005
gi|24421109|dbj|BAC22592.1| NADH dehydrogenase 1 [Ornithodoros m...    30   0.011
gi|49387252|dbj|BAD24959.1| NADH dehydrogenease subunit 5 [Ambly...    30   0.011
gi|49619221|ref|YP_044786.1| NADH dehydrogenase subunit 5 [Ambly...    30   0.011
gi|28263061|ref|NP_722574.1| NADH dehydrogenase subunit 1 [Ornit...    30   0.011
gi|49387253|dbj|BAD24960.1| NADH dehydrogenase subunit 4 [Amblyo...    30   0.014
gi|49619222|ref|YP_044787.1| NADH dehydrogenase subunit 4 [Ambly...    30   0.014
gi|45381982|dbj|BAD12481.1| NADH dhydrogenase 1 [Ornithodoros po...    30   0.018
gi|45544577|ref|NP_996551.1| NADH dehydrogenase subunit 1 [Ornit...    30   0.018
gi|4164550|gb|AAD05511.1| NADH dehydrogenase 5 [Ixodes hexagonus]      29   0.024
gi|5835688|ref|NP_008504.1|ND5_15044 NADH dehydrogenase subunit ...    29   0.024
gi|7432489|pir||T11267 NADH2 dehydrogenase (ubiquinone) (EC 1.6....    29   0.024
gi|67077803|dbj|BAD99499.1| NADH dehydrogenase subunit 4 [Leptot...    29   0.024
gi|67083823|gb|AAY66846.1| vitamin K epoxide reductase complex s...    29   0.024
gi|27262540|gb|AAN87160.1| NADH dehydrogenase subunit 4 [Varroa ...    28   0.041


==> gi|27262532|gb|AAN87152.1| NADH dehydrogenase subunit 2 [Varroa
           destructor]
          Length = 317

 Score = 37.0 bits (84), Expect = 1e-004
 Identities = 27/82 (32%), Positives = 43/82 (52%), Gaps = 5/82 (6%)
 Frame = -1

Query: 238 MILCIYVFMSISLFRYFFLSFFLSLFIYLFLYI*FYVF-----MYLSLFLYFVISFFLSF 74
           ++L +   MS S+  +FFL   L   +  F+   FY+F     +  S+  YF+I  FLS 
Sbjct: 10  VLLVMVSLMSFSVESWFFLWVMLEFNLLFFM---FYIFEKNNLVINSMMKYFIIQSFLSM 66

Query: 73  FLSFFLSIYLSIYLSIYLSIFL 8
            L FFL +  ++ LS  L++ L
Sbjct: 67  LLLFFL-VLSNMVLSSSLNMML 87


==> gi|27311153|ref|NP_758873.1| NADH dehydrogenase subunit 2 [Varroa
           destructor]
          Length = 314

 Score = 37.0 bits (84), Expect = 1e-004
 Identities = 27/82 (32%), Positives = 43/82 (52%), Gaps = 5/82 (6%)
 Frame = -1

Query: 238 MILCIYVFMSISLFRYFFLSFFLSLFIYLFLYI*FYVF-----MYLSLFLYFVISFFLSF 74
           ++L +   MS S+  +FFL   L   +  F+   FY+F     +  S+  YF+I  FLS 
Sbjct: 7   VLLVMVSLMSFSVESWFFLWVMLEFNLLFFM---FYIFEKNNLVINSMMKYFIIQSFLSM 63

Query: 73  FLSFFLSIYLSIYLSIYLSIFL 8
            L FFL +  ++ LS  L++ L
Sbjct: 64  LLLFFL-VLSNMVLSSSLNMML 84


==> gi|26801231|emb|CAD37993.1| NADH dehydrogenase subunit 2 [Varroa
           destructor]
          Length = 314

 Score = 37.0 bits (84), Expect = 1e-004
 Identities = 27/82 (32%), Positives = 43/82 (52%), Gaps = 5/82 (6%)
 Frame = -1

Query: 238 MILCIYVFMSISLFRYFFLSFFLSLFIYLFLYI*FYVF-----MYLSLFLYFVISFFLSF 74
           ++L +   MS S+  +FFL   L   +  F+   FY+F     +  S+  YF+I  FLS 
Sbjct: 7   VLLVMVSLMSFSVESWFFLWVMLEFNLLFFM---FYIFEKNNLVINSMMKYFIIQSFLSM 63

Query: 73  FLSFFLSIYLSIYLSIYLSIFL 8
            L FFL +  ++ LS  L++ L
Sbjct: 64  LLLFFL-VLSNMVLSSSLNMML 84


==> gi|38678023|dbj|BAD03993.1| NADH dehydrogenase 4L [Haemaphysalis
           flava]
          Length = 91

 Score = 33.5 bits (75), Expect = 0.001
 Identities = 22/55 (40%), Positives = 31/55 (56%), Gaps = 2/55 (3%)
 Frame = -1

Query: 214 MSISLFRYFF--LSFFLSLFIYLFLYI*FYVFMYLSLFLYFVISFFLSFFLSFFL 56
           MS++ F YF    SF L+ F +L L +    FMYLSL + F  + +L   L+ FL
Sbjct: 2   MSMTFFIYFIGVFSFILNRF-HLMLLLMSIEFMYLSLMIMFFYNSYLLSILNIFL 55


==> gi|39653773|ref|NP_945224.1| NADH dehydrogenase subunit 4L
           [Haemaphysalis flava]
          Length = 91

 Score = 33.5 bits (75), Expect = 0.001
 Identities = 22/55 (40%), Positives = 31/55 (56%), Gaps = 2/55 (3%)
 Frame = -1

Query: 214 MSISLFRYFF--LSFFLSLFIYLFLYI*FYVFMYLSLFLYFVISFFLSFFLSFFL 56
           MS++ F YF    SF L+ F +L L +    FMYLSL + F  + +L   L+ FL
Sbjct: 2   MSMTFFIYFIGVFSFILNRF-HLMLLLMSIEFMYLSLMIMFFYNSYLLSILNIFL 55


==> gi|4731213|gb|AAD28379.1| NADH dehydrogenase subunit 4L [Boophilus
           microplus]
          Length = 91

 Score = 33.1 bits (74), Expect = 0.002
 Identities = 18/71 (25%), Positives = 37/71 (52%)
 Frame = -3

Query: 227 YLCIYVYFFISLFLSFFLSFFIYLFISIYMILCIYVFVFISLFRYFFLSFFLSFFLSIYL 48
           ++ I+V+F    +L   L    ++++S+ ++LCIY  +F  L  + FL   +S      L
Sbjct: 10  FMGIFVFFINRYYLMMILLSIEFIYMSLLLMLCIYFCMFNILGVFTFL---ISIVCKTGL 66

Query: 47  SIYLSIYLSIY 15
            + + + +S Y
Sbjct: 67  GLSMLVMMSFY 77


==> gi|49659424|dbj|BAD27248.1| NADH dehydrogenase subunit 5 [Ixodes
           uriae]
          Length = 557

 Score = 32.3 bits (72), Expect = 0.003
 Identities = 20/67 (29%), Positives = 33/67 (49%)
 Frame = -2

Query: 216 LCLFLYFVISFFLSFFLYLFIYFYIYDFMYLCICLYFFISLFLSFFLSFFLSFYLSIYLS 37
           +CL +   I +F  FF+   I + +Y  M + I LYF +      FL  F+  ++S  + 
Sbjct: 15  ICLLISLYIIYFNKFFI---IEYMLYSLMNIEIKLYFLVDWISILFL--FVVLFVSSMVI 69

Query: 36  IYLSIYL 16
           IY   Y+
Sbjct: 70  IYSDKYM 76


 Score = 29.3 bits (64), Expect = 0.024
 Identities = 21/76 (27%), Positives = 35/76 (46%), Gaps = 7/76 (9%)
 Frame = -1

Query: 226 IYVFMSISLFRYFFLSFFLSLFIYLFLYI*FYVFMYLSLFL-------YFVISFFLSFFL 68
           +Y  M+I +  YF + +   LF+++ L++   V +Y   ++       YF +   L F L
Sbjct: 36  LYSLMNIEIKLYFLVDWISILFLFVVLFVSSMVIIYSDKYMEGDPNKNYFCVMVLL-FVL 94

Query: 67  SFFLSIYLSIYLSIYL 20
           S  L I     L I L
Sbjct: 95  SMVLLILCPNILMIIL 110


 Score = 28.9 bits (63), Expect = 0.031
 Identities = 17/70 (24%), Positives = 36/70 (51%)
 Frame = -3

Query: 233 FMYLCIYVYFFISLFLSFFLSFFIYLFISIYMILCIYVFVFISLFRYFFLSFFLSFFLSI 54
           F+ +   +   ISL++ +F  FFI  ++ +Y ++ I + ++  +     L  F+  F+S 
Sbjct: 8   FLLINSIICLLISLYIIYFNKFFIIEYM-LYSLMNIEIKLYFLVDWISILFLFVVLFVSS 66

Query: 53  YLSIYLSIYL 24
            + IY   Y+
Sbjct: 67  MVIIYSDKYM 76


 Score = 27.3 bits (59), Expect = 0.090
 Identities = 13/51 (25%), Positives = 30/51 (58%), Gaps = 1/51 (1%)
 Frame = -3

Query: 179 FLSFFIYLFISIYMILCIYVFVFISLF-RYFFLSFFLSFFLSIYLSIYLSI 30
           FLS+  +L I+   I+C+ + ++I  F ++F + + L   ++I + +Y  +
Sbjct: 2   FLSWGFFLLIN--SIICLLISLYIIYFNKFFIIEYMLYSLMNIEIKLYFLV 50


==> gi|50812153|ref|YP_054512.1| NADH dehydrogenase subunit 5 [Ixodes
           uriae]
          Length = 557

 Score = 32.3 bits (72), Expect = 0.003
 Identities = 20/67 (29%), Positives = 33/67 (49%)
 Frame = -2

Query: 216 LCLFLYFVISFFLSFFLYLFIYFYIYDFMYLCICLYFFISLFLSFFLSFFLSFYLSIYLS 37
           +CL +   I +F  FF+   I + +Y  M + I LYF +      FL  F+  ++S  + 
Sbjct: 15  ICLLISLYIIYFNKFFI---IEYMLYSLMNIEIKLYFLVDWISILFL--FVVLFVSSMVI 69

Query: 36  IYLSIYL 16
           IY   Y+
Sbjct: 70  IYSDKYM 76


 Score = 29.3 bits (64), Expect = 0.024
 Identities = 21/76 (27%), Positives = 35/76 (46%), Gaps = 7/76 (9%)
 Frame = -1

Query: 226 IYVFMSISLFRYFFLSFFLSLFIYLFLYI*FYVFMYLSLFL-------YFVISFFLSFFL 68
           +Y  M+I +  YF + +   LF+++ L++   V +Y   ++       YF +   L F L
Sbjct: 36  LYSLMNIEIKLYFLVDWISILFLFVVLFVSSMVIIYSDKYMEGDPNKNYFCVMVLL-FVL 94

Query: 67  SFFLSIYLSIYLSIYL 20
           S  L I     L I L
Sbjct: 95  SMVLLILCPNILMIIL 110


 Score = 28.9 bits (63), Expect = 0.031
 Identities = 17/70 (24%), Positives = 36/70 (51%)
 Frame = -3

Query: 233 FMYLCIYVYFFISLFLSFFLSFFIYLFISIYMILCIYVFVFISLFRYFFLSFFLSFFLSI 54
           F+ +   +   ISL++ +F  FFI  ++ +Y ++ I + ++  +     L  F+  F+S 
Sbjct: 8   FLLINSIICLLISLYIIYFNKFFIIEYM-LYSLMNIEIKLYFLVDWISILFLFVVLFVSS 66

Query: 53  YLSIYLSIYL 24
            + IY   Y+
Sbjct: 67  MVIIYSDKYM 76


 Score = 27.3 bits (59), Expect = 0.090
 Identities = 13/51 (25%), Positives = 30/51 (58%), Gaps = 1/51 (1%)
 Frame = -3

Query: 179 FLSFFIYLFISIYMILCIYVFVFISLF-RYFFLSFFLSFFLSIYLSIYLSI 30
           FLS+  +L I+   I+C+ + ++I  F ++F + + L   ++I + +Y  +
Sbjct: 2   FLSWGFFLLIN--SIICLLISLYIIYFNKFFIIEYMLYSLMNIEIKLYFLV 50


==> gi|4164548|gb|AAD05509.1| cytochrome oxidase 3 [Ixodes hexagonus]
          Length = 261

 Score = 31.6 bits (70), Expect = 0.005
 Identities = 26/84 (30%), Positives = 46/84 (54%), Gaps = 4/84 (4%)
 Frame = -1

Query: 241 YMILCIYVFMSISLFRYFF-LSFFLSLFIYLFLYI*FYVFMYLSLFLYFVISFFLSFFLS 65
           YMIL   + + ++LF+++  +S   SL      ++ + + M + LF+   + FFLSFF +
Sbjct: 41  YMILLALIILLLTLFQWWRDISREASLQGNHSSFVIWGLKMGMILFIISEVFFFLSFFWA 100

Query: 64  FF---LSIYLSIYLSIYLSIFLSI 2
           FF   LS+ L + L   L + L +
Sbjct: 101 FFHSSLSLMLKLALHDPLKMLLPL 124


==> gi|5835686|ref|NP_008502.1|COX3_15044 cytochrome c oxidase subunit
           III [Ixodes hexagonus]
          Length = 261

 Score = 31.6 bits (70), Expect = 0.005
 Identities = 26/84 (30%), Positives = 46/84 (54%), Gaps = 4/84 (4%)
 Frame = -1

Query: 241 YMILCIYVFMSISLFRYFF-LSFFLSLFIYLFLYI*FYVFMYLSLFLYFVISFFLSFFLS 65
           YMIL   + + ++LF+++  +S   SL      ++ + + M + LF+   + FFLSFF +
Sbjct: 41  YMILLALIILLLTLFQWWRDISREASLQGNHSSFVIWGLKMGMILFIISEVFFFLSFFWA 100

Query: 64  FF---LSIYLSIYLSIYLSIFLSI 2
           FF   LS+ L + L   L + L +
Sbjct: 101 FFHSSLSLMLKLALHDPLKMLLPL 124
