# Supplementary material for: Insight into the sialome of the castor bean tick, Ixodes ricinus
Source: BMC Genomics. 2008 May 20;9:233. doi: 10.1186/1471-2164-9-233 (PMC2410133; doi:10.1186/1471-2164-9-233)
Supplement: Additional file 1 — Supplemental table. Zip file contains MS Office Excel table with links to text files, containing additional information on all ESTs. [file 1471-2164-9-233-S1.zip › Supplement/links/ACARI/IR_ALL-contig_113-ACARI.txt]

>IR_ALL-contig_113

gi|22164188|gb|AAM93599.1|AF483677_1 putative secreted protein [...   207   2e-055
gi|15428308|gb|AAK97824.1|AF209921_1 14 kDa salivary gland prote...   202   3e-054
gi|67083509|gb|AAY66690.1| putative salivary secreted protein wi...   202   3e-054
gi|22164194|gb|AAM93602.1|AF483680_1 putative secreted protein [...   201   1e-053
gi|22164186|gb|AAM93598.1|AF483676_1 salivary secreted protein [...   200   1e-053
gi|51011492|gb|AAT92155.1| BTSP-10 [Ixodes pacificus]                 200   1e-053
gi|67083505|gb|AAY66688.1| putative salivary secreted protein wi...   200   2e-053
gi|51011448|gb|AAT92133.1| BTSP-4 [Ixodes pacificus]                  199   2e-053
gi|67083140|gb|AAY66506.1| putative secreted protein with basic ...   199   3e-053
gi|22164176|gb|AAM93593.1|AF483671_1 putative secreted protein [...   198   5e-053
gi|51011430|gb|AAT92124.1| BTSP-1 [Ixodes pacificus]                  198   7e-053
gi|22164192|gb|AAM93601.1|AF483679_1 putative secreted salivary ...   197   9e-053
gi|51011462|gb|AAT92140.1| BTSP-6 [Ixodes pacificus]                  197   9e-053
gi|67083142|gb|AAY66507.1| putative secreted protein with basic ...   197   9e-053
gi|55736023|gb|AAV63538.1| fed tick salivary protein 4 [Ixodes s...   197   2e-052
gi|51011572|gb|AAT92195.1| BTSP-2 [Ixodes pacificus]                  196   2e-052
gi|67083154|gb|AAY66513.1| putative salivary secreted protein wi...   196   3e-052
gi|51011576|gb|AAT92197.1| BTSP-5 [Ixodes pacificus]                  194   1e-051
gi|67083733|gb|AAY66801.1| putative salivary secreted protein wi...   194   1e-051
gi|22164156|gb|AAM93583.1|AF483661_1 putative protein [Ixodes sc...   194   1e-051
gi|51011436|gb|AAT92127.1| BTSP-12 [Ixodes pacificus]                 194   1e-051
gi|22164174|gb|AAM93592.1|AF483670_1 putative secreted protein [...   193   2e-051
gi|22164184|gb|AAM93597.1|AF483675_1 putative secreted protein [...   193   2e-051
gi|67083134|gb|AAY66503.1| putative secreted protein with basic ...   192   3e-051
gi|67083371|gb|AAY66621.1| putative secreted protein with basic ...   192   3e-051


==> gi|22164188|gb|AAM93599.1|AF483677_1 putative secreted protein
           [Ixodes scapularis]
          Length = 120

 Score =  207 bits (526), Expect = 2e-055
 Identities = 92/114 (80%), Positives = 101/114 (88%)
 Frame = +1

Query: 22  MGLTETTLVLVSLAFFASAAAHNCQNGTRPASEENREGCDYYCWNAETKSWDKFFFGNGE 201
           MGLT TTLVLVSLAFF SAAAHNCQNGTRPASE+NREGCDYYCWNAETK WD+FFFGNGE
Sbjct: 1   MGLTGTTLVLVSLAFFGSAAAHNCQNGTRPASEKNREGCDYYCWNAETKLWDQFFFGNGE 60

Query: 202 RCFYNNGDEGLCQNGECHLTPESGVPNDSEF*TPAPTGKPKQKRKKPMNSKKPK 363
           +CFYN GD G+CQNGECHLT  SG PN+++  TPAPT KPKQK+KKP  +KKPK
Sbjct: 61  KCFYNTGDRGICQNGECHLTTSSGGPNEADDNTPAPTEKPKQKKKKPKKTKKPK 114


==> gi|15428308|gb|AAK97824.1|AF209921_1 14 kDa salivary gland protein
           [Ixodes scapularis]
          Length = 125

 Score =  202 bits (515), Expect = 3e-054
 Identities = 91/125 (72%), Positives = 106/125 (84%)
 Frame = +1

Query: 22  MGLTETTLVLVSLAFFASAAAHNCQNGTRPASEENREGCDYYCWNAETKSWDKFFFGNGE 201
           MGLT T LVLVSLAFF SAAAHNCQNGTRPASE++REGCDYYCWNAETKSWD+FFFGNGE
Sbjct: 1   MGLTGTMLVLVSLAFFGSAAAHNCQNGTRPASEQDREGCDYYCWNAETKSWDQFFFGNGE 60

Query: 202 RCFYNNGDEGLCQNGECHLTPESGVPNDSEF*TPAPTGKPKQKRKKPMNSKKPKGQVRER 381
           +CFYN+GD G CQNGECHLT  SG PN+++  TPAPT KPKQK+KK   +KKPK + ++ 
Sbjct: 61  KCFYNSGDHGTCQNGECHLTNNSGGPNETDDYTPAPTEKPKQKKKKTKKTKKPKRKSKKD 120

Query: 382 LQRKL 396
            ++ L
Sbjct: 121 QEKNL 125


==> gi|67083509|gb|AAY66690.1| putative salivary secreted protein with
           polyK tail [Ixodes scapularis]
          Length = 120

 Score =  202 bits (515), Expect = 3e-054
 Identities = 91/114 (79%), Positives = 100/114 (87%)
 Frame = +1

Query: 22  MGLTETTLVLVSLAFFASAAAHNCQNGTRPASEENREGCDYYCWNAETKSWDKFFFGNGE 201
           MGLT TTLVLVSLAFF SAAAHNCQNGTRPASE+NREGCDYYCWNAETKSWD+FFFGNGE
Sbjct: 1   MGLTGTTLVLVSLAFFGSAAAHNCQNGTRPASEQNREGCDYYCWNAETKSWDQFFFGNGE 60

Query: 202 RCFYNNGDEGLCQNGECHLTPESGVPNDSEF*TPAPTGKPKQKRKKPMNSKKPK 363
           +CFYN+GD G CQNGECHLT  SG PN+++  T APT KPKQK+KK   +KKPK
Sbjct: 61  KCFYNSGDRGTCQNGECHLTTNSGGPNETDDYTAAPTEKPKQKKKKTKKTKKPK 114


==> gi|22164194|gb|AAM93602.1|AF483680_1 putative secreted protein
           [Ixodes scapularis]
          Length = 120

 Score =  201 bits (510), Expect = 1e-053
 Identities = 88/114 (77%), Positives = 101/114 (88%)
 Frame = +1

Query: 22  MGLTETTLVLVSLAFFASAAAHNCQNGTRPASEENREGCDYYCWNAETKSWDKFFFGNGE 201
           MGLT T LVLVSLAFF SAAAHNCQNGTRPASEENREGCDYYCWN+ET+SWD++FFG+GE
Sbjct: 1   MGLTGTALVLVSLAFFGSAAAHNCQNGTRPASEENREGCDYYCWNSETQSWDQYFFGDGE 60

Query: 202 RCFYNNGDEGLCQNGECHLTPESGVPNDSEF*TPAPTGKPKQKRKKPMNSKKPK 363
           RCFYN+GD G+CQNGECHLT  SG P+D++  TP PT KPKQK+KKP  +K+PK
Sbjct: 61  RCFYNSGDRGICQNGECHLTTSSGGPDDTDENTPPPTEKPKQKKKKPKKTKEPK 114


==> gi|22164186|gb|AAM93598.1|AF483676_1 salivary secreted protein
           [Ixodes scapularis]
          Length = 121

 Score =  200 bits (509), Expect = 1e-053
 Identities = 89/119 (74%), Positives = 102/119 (85%)
 Frame = +1

Query: 22  MGLTETTLVLVSLAFFASAAAHNCQNGTRPASEENREGCDYYCWNAETKSWDKFFFGNGE 201
           MGLT TTLVLV +AFF SAAAHNCQNGTRPASE+NREGCDYYCWNAETKSWD+FFFG+GE
Sbjct: 1   MGLTGTTLVLVCVAFFGSAAAHNCQNGTRPASEKNREGCDYYCWNAETKSWDQFFFGDGE 60

Query: 202 RCFYNNGDEGLCQNGECHLTPESGVPNDSEF*TPAPTGKPKQKRKKPMNSKKPKGQVRE 378
           RCFYN G+ G C+NGECHLT  SG PN+++  TP PT KPKQK+KKP  +KKPK + R+
Sbjct: 61  RCFYNTGENGTCRNGECHLTTSSGGPNETDDNTPPPTEKPKQKKKKPKKTKKPKRKSRK 119


==> gi|51011492|gb|AAT92155.1| BTSP-10 [Ixodes pacificus]
          Length = 116

 Score =  200 bits (509), Expect = 1e-053
 Identities = 88/114 (77%), Positives = 99/114 (86%)
 Frame = +1

Query: 22  MGLTETTLVLVSLAFFASAAAHNCQNGTRPASEENREGCDYYCWNAETKSWDKFFFGNGE 201
           MGLT TTLVLVS AFF S AAHNCQNGTRPASEENREGCDYYCWN +T+SW++FFFGNGE
Sbjct: 1   MGLTGTTLVLVSFAFFGSVAAHNCQNGTRPASEENREGCDYYCWNTDTRSWEQFFFGNGE 60

Query: 202 RCFYNNGDEGLCQNGECHLTPESGVPNDSEF*TPAPTGKPKQKRKKPMNSKKPK 363
           RCFYN G++G C+NGECHLT ESGVP D++  TPAPT KPKQK+KK   +KKPK
Sbjct: 61  RCFYNTGEKGECKNGECHLTTESGVPTDTDVDTPAPTKKPKQKKKKQKKTKKPK 114


==> gi|67083505|gb|AAY66688.1| putative salivary secreted protein with
           polyK tail [Ixodes scapularis]
          Length = 125

 Score =  200 bits (508), Expect = 2e-053
 Identities = 90/114 (78%), Positives = 98/114 (85%)
 Frame = +1

Query: 22  MGLTETTLVLVSLAFFASAAAHNCQNGTRPASEENREGCDYYCWNAETKSWDKFFFGNGE 201
           MGLT TTLVLV +AFF SAAAHNCQNGTRPASEENREGCDYYCWNAETKSWD+FFFGNGE
Sbjct: 1   MGLTGTTLVLVCVAFFGSAAAHNCQNGTRPASEENREGCDYYCWNAETKSWDQFFFGNGE 60

Query: 202 RCFYNNGDEGLCQNGECHLTPESGVPNDSEF*TPAPTGKPKQKRKKPMNSKKPK 363
           RCFYN G++G C NGECHLT  SG P+D+   TP PT KPKQK+KKP  +KKPK
Sbjct: 61  RCFYNTGEKGTCLNGECHLTTSSGGPDDTGDNTPPPTEKPKQKKKKPKKTKKPK 114


==> gi|51011448|gb|AAT92133.1| BTSP-4 [Ixodes pacificus]
          Length = 116

 Score =  199 bits (507), Expect = 2e-053
 Identities = 88/115 (76%), Positives = 97/115 (84%)
 Frame = +1

Query: 22  MGLTETTLVLVSLAFFASAAAHNCQNGTRPASEENREGCDYYCWNAETKSWDKFFFGNGE 201
           MGLT  TLVLVS AFF S AAHNCQNGTRPASE+NREGCDYYCWN +TKSWD+FFFGNGE
Sbjct: 1   MGLTGITLVLVSFAFFGSVAAHNCQNGTRPASEQNREGCDYYCWNTDTKSWDQFFFGNGE 60

Query: 202 RCFYNNGDEGLCQNGECHLTPESGVPNDSEF*TPAPTGKPKQKRKKPMNSKKPKG 366
           RCFY+NGD G+C NGECHL  ESGVP +++  TPAPT KPK K+KK   SKKPKG
Sbjct: 61  RCFYSNGDTGVCTNGECHLNTESGVPTETDVETPAPTKKPKHKKKKQKKSKKPKG 115


==> gi|67083140|gb|AAY66506.1| putative secreted protein with basic
           tail [Ixodes scapularis]
          Length = 120

 Score =  199 bits (506), Expect = 3e-053
 Identities = 90/114 (78%), Positives = 97/114 (85%)
 Frame = +1

Query: 22  MGLTETTLVLVSLAFFASAAAHNCQNGTRPASEENREGCDYYCWNAETKSWDKFFFGNGE 201
           MGLT TTLVLV +AFF SAAAHNCQNGTRPASEE REGCDYYCWN ETKSWDKFFFGNGE
Sbjct: 1   MGLTGTTLVLVCVAFFGSAAAHNCQNGTRPASEEKREGCDYYCWNTETKSWDKFFFGNGE 60

Query: 202 RCFYNNGDEGLCQNGECHLTPESGVPNDSEF*TPAPTGKPKQKRKKPMNSKKPK 363
           RCFYN+GD G CQNGECHLT  SG PN+++  T APT KPKQK+KK   +KKPK
Sbjct: 61  RCFYNSGDHGTCQNGECHLTNNSGGPNETDDYTAAPTEKPKQKKKKTKKTKKPK 114


==> gi|22164176|gb|AAM93593.1|AF483671_1 putative secreted protein
           [Ixodes scapularis]
          Length = 121

 Score =  198 bits (504), Expect = 5e-053
 Identities = 89/114 (78%), Positives = 99/114 (86%)
 Frame = +1

Query: 22  MGLTETTLVLVSLAFFASAAAHNCQNGTRPASEENREGCDYYCWNAETKSWDKFFFGNGE 201
           MGLT TTLVLVSLAFF SAAAHNC+NGTRPASEENREGCDYYCWN  T SWD+FFFGNGE
Sbjct: 1   MGLTGTTLVLVSLAFFGSAAAHNCKNGTRPASEENREGCDYYCWNDGTNSWDQFFFGNGE 60

Query: 202 RCFYNNGDEGLCQNGECHLTPESGVPNDSEF*TPAPTGKPKQKRKKPMNSKKPK 363
            CFYN+G++G+CQNGECHLT  SG PN+++  TPAPT KPKQK+KKP   KKPK
Sbjct: 61  ICFYNSGEKGICQNGECHLTNNSGGPNETDDNTPAPTEKPKQKKKKPKKPKKPK 114
