# Supplementary material for: Insight into the sialome of the castor bean tick, Ixodes ricinus
Source: BMC Genomics. 2008 May 20;9:233. doi: 10.1186/1471-2164-9-233 (PMC2410133; doi:10.1186/1471-2164-9-233)
Supplement: Additional file 1 — Supplemental table. Zip file contains MS Office Excel table with links to text files, containing additional information on all ESTs. [file 1471-2164-9-233-S1.zip › Supplement/links/ACARI/IR_ALL-contig_1131-ACARI.txt]

>IR_ALL-contig_1131

gi|55736029|gb|AAV63541.1| fed tick salivary protein 7 [Ixodes s...    34   0.004


==> gi|55736029|gb|AAV63541.1| fed tick salivary protein 7 [Ixodes
           scapularis]
          Length = 194

 Score = 34.3 bits (77), Expect = 0.004
 Identities = 18/50 (36%), Positives = 30/50 (60%)
 Frame = +3

Query: 66  LVTDTATFPVVKFSEVEAVRSHNKTGVVIDVREPSELETDGRIPNFHNIP 215
           + T +  F  + F ++EA+ +     + IDVREPSE+++ G+I    NIP
Sbjct: 71  VTTSSINFQDISFEDLEALINGGDIQL-IDVREPSEIKSSGKIGQAINIP 119
