# Supplementary material for: Insight into the sialome of the castor bean tick, Ixodes ricinus
Source: BMC Genomics. 2008 May 20;9:233. doi: 10.1186/1471-2164-9-233 (PMC2410133; doi:10.1186/1471-2164-9-233)
Supplement: Additional file 1 — Supplemental table. Zip file contains MS Office Excel table with links to text files, containing additional information on all ESTs. [file 1471-2164-9-233-S1.zip › Supplement/links/ACARI/IR_ALL-contig_1138-ACARI.txt]

>IR_ALL-contig_1138

gi|67083839|gb|AAY66854.1| ribosomal protein L32 [Ixodes scapula...   160   1e-041


==> gi|67083839|gb|AAY66854.1| ribosomal protein L32 [Ixodes
           scapularis]
          Length = 81

 Score =  160 bits (405), Expect = 1e-041
 Identities = 80/81 (98%), Positives = 80/81 (98%)
 Frame = +3

Query: 96  MPNIGYGSNKKTKHILPNGFRKVVVHNMRELEMLMMMNRRYCAEIAHGVSSKKRKILVER 275
           MPNIGYGSNKKTKHILPNGFRKVVVHNMRELEMLMMMNRRYCAEIAHGVSSKKRKILVER
Sbjct: 1   MPNIGYGSNKKTKHILPNGFRKVVVHNMRELEMLMMMNRRYCAEIAHGVSSKKRKILVER 60

Query: 276 AQQLSVRVTNANARLRSEENE 338
           AQQLSVR TNANARLRSEENE
Sbjct: 61  AQQLSVRDTNANARLRSEENE 81
