# Supplementary material for: Insight into the sialome of the castor bean tick, Ixodes ricinus
Source: BMC Genomics. 2008 May 20;9:233. doi: 10.1186/1471-2164-9-233 (PMC2410133; doi:10.1186/1471-2164-9-233)
Supplement: Additional file 1 — Supplemental table. Zip file contains MS Office Excel table with links to text files, containing additional information on all ESTs. [file 1471-2164-9-233-S1.zip › Supplement/links/ACARI/IR_ALL-contig_114-ACARI.txt]

>IR_ALL-contig_114

gi|51011462|gb|AAT92140.1| BTSP-6 [Ixodes pacificus]                  180   1e-047
gi|22164188|gb|AAM93599.1|AF483677_1 putative secreted protein [...   179   1e-047
gi|22164192|gb|AAM93601.1|AF483679_1 putative secreted salivary ...   179   2e-047
gi|67083505|gb|AAY66688.1| putative salivary secreted protein wi...   178   3e-047
gi|15428308|gb|AAK97824.1|AF209921_1 14 kDa salivary gland prote...   178   4e-047
gi|22164194|gb|AAM93602.1|AF483680_1 putative secreted protein [...   178   4e-047
gi|55736023|gb|AAV63538.1| fed tick salivary protein 4 [Ixodes s...   178   4e-047
gi|67083509|gb|AAY66690.1| putative salivary secreted protein wi...   175   3e-046
gi|67083140|gb|AAY66506.1| putative secreted protein with basic ...   175   4e-046
gi|67083142|gb|AAY66507.1| putative secreted protein with basic ...   175   4e-046
gi|22164186|gb|AAM93598.1|AF483676_1 salivary secreted protein [...   174   8e-046
gi|22164176|gb|AAM93593.1|AF483671_1 putative secreted protein [...   172   2e-045
gi|51011430|gb|AAT92124.1| BTSP-1 [Ixodes pacificus]                  172   2e-045
gi|51011572|gb|AAT92195.1| BTSP-2 [Ixodes pacificus]                  172   2e-045
gi|67083733|gb|AAY66801.1| putative salivary secreted protein wi...   172   2e-045
gi|22164184|gb|AAM93597.1|AF483675_1 putative secreted protein [...   172   3e-045
gi|67083134|gb|AAY66503.1| putative secreted protein with basic ...   172   3e-045
gi|67083729|gb|AAY66799.1| putative secreted protein of the basi...   171   5e-045
gi|67083371|gb|AAY66621.1| putative secreted protein with basic ...   170   1e-044
gi|22164156|gb|AAM93583.1|AF483661_1 putative protein [Ixodes sc...   169   1e-044
gi|67083723|gb|AAY66796.1| putative salivary secreted protein wi...   169   1e-044
gi|22164174|gb|AAM93592.1|AF483670_1 putative secreted protein [...   169   3e-044
gi|51011436|gb|AAT92127.1| BTSP-12 [Ixodes pacificus]                 168   3e-044
gi|67083136|gb|AAY66504.1| putative secreted protein with basic ...   168   3e-044
gi|67083154|gb|AAY66513.1| putative salivary secreted protein wi...   168   3e-044


==> gi|51011462|gb|AAT92140.1| BTSP-6 [Ixodes pacificus]
          Length = 125

 Score =  180 bits (456), Expect = 1e-047
 Identities = 79/100 (79%), Positives = 87/100 (87%)
 Frame = +1

Query: 1   NGTRPASEENREGCDYYCWNAETKSWDKYFFGNGERCFYNNGDEGLCQNGECHLTPESGV 180
           NGTRPASEENREGCD+YCWNA T SWD +FFGNGE+CFYNNGD G CQ+G CHLT  SG 
Sbjct: 26  NGTRPASEENREGCDFYCWNAGTNSWDIFFFGNGEKCFYNNGDRGTCQDGACHLTTHSGG 85

Query: 181 PNDSEF*TPAPTEKPKQKKKKPKKSKKPKGKSKKD*EGNF 300
           PN+++  TPAPTEKPKQKKKKPKK+KKPK KSKKD EGNF
Sbjct: 86  PNETDDYTPAPTEKPKQKKKKPKKTKKPKRKSKKDKEGNF 125


==> gi|22164188|gb|AAM93599.1|AF483677_1 putative secreted protein
           [Ixodes scapularis]
          Length = 120

 Score =  179 bits (455), Expect = 1e-047
 Identities = 77/95 (81%), Positives = 86/95 (90%)
 Frame = +1

Query: 1   NGTRPASEENREGCDYYCWNAETKSWDKYFFGNGERCFYNNGDEGLCQNGECHLTPESGV 180
           NGTRPASE+NREGCDYYCWNAETK WD++FFGNGE+CFYN GD G+CQNGECHLT  SG 
Sbjct: 26  NGTRPASEKNREGCDYYCWNAETKLWDQFFFGNGEKCFYNTGDRGICQNGECHLTTSSGG 85

Query: 181 PNDSEF*TPAPTEKPKQKKKKPKKSKKPKGKSKKD 285
           PN+++  TPAPTEKPKQKKKKPKK+KKPK KSKKD
Sbjct: 86  PNEADDNTPAPTEKPKQKKKKPKKTKKPKRKSKKD 120


==> gi|22164192|gb|AAM93601.1|AF483679_1 putative secreted salivary
           protein [Ixodes scapularis]
          Length = 126

 Score =  179 bits (454), Expect = 2e-047
 Identities = 79/100 (79%), Positives = 88/100 (88%)
 Frame = +1

Query: 1   NGTRPASEENREGCDYYCWNAETKSWDKYFFGNGERCFYNNGDEGLCQNGECHLTPESGV 180
           NGTRPASE+NREGCDYYCWNAETKSWD++FFGNGE+CFYN+GD G CQNGECHLT  SG 
Sbjct: 27  NGTRPASEQNREGCDYYCWNAETKSWDQFFFGNGEKCFYNSGDRGTCQNGECHLTTTSGG 86

Query: 181 PNDSEF*TPAPTEKPKQKKKKPKKSKKPKGKSKKD*EGNF 300
           PN+++  T APTEKPKQKKKK KK+KKPK KSKKD E NF
Sbjct: 87  PNETDDYTAAPTEKPKQKKKKTKKTKKPKRKSKKDQEKNF 126


==> gi|67083505|gb|AAY66688.1| putative salivary secreted protein with
           polyK tail [Ixodes scapularis]
          Length = 125

 Score =  178 bits (452), Expect = 3e-047
 Identities = 79/100 (79%), Positives = 87/100 (87%)
 Frame = +1

Query: 1   NGTRPASEENREGCDYYCWNAETKSWDKYFFGNGERCFYNNGDEGLCQNGECHLTPESGV 180
           NGTRPASEENREGCDYYCWNAETKSWD++FFGNGERCFYN G++G C NGECHLT  SG 
Sbjct: 26  NGTRPASEENREGCDYYCWNAETKSWDQFFFGNGERCFYNTGEKGTCLNGECHLTTSSGG 85

Query: 181 PNDSEF*TPAPTEKPKQKKKKPKKSKKPKGKSKKD*EGNF 300
           P+D+   TP PTEKPKQKKKKPKK+KKPK KSKKD + NF
Sbjct: 86  PDDTGDNTPPPTEKPKQKKKKPKKTKKPKRKSKKDQKENF 125


==> gi|15428308|gb|AAK97824.1|AF209921_1 14 kDa salivary gland protein
           [Ixodes scapularis]
          Length = 125

 Score =  178 bits (451), Expect = 4e-047
 Identities = 78/99 (78%), Positives = 88/99 (88%)
 Frame = +1

Query: 1   NGTRPASEENREGCDYYCWNAETKSWDKYFFGNGERCFYNNGDEGLCQNGECHLTPESGV 180
           NGTRPASE++REGCDYYCWNAETKSWD++FFGNGE+CFYN+GD G CQNGECHLT  SG 
Sbjct: 26  NGTRPASEQDREGCDYYCWNAETKSWDQFFFGNGEKCFYNSGDHGTCQNGECHLTNNSGG 85

Query: 181 PNDSEF*TPAPTEKPKQKKKKPKKSKKPKGKSKKD*EGN 297
           PN+++  TPAPTEKPKQKKKK KK+KKPK KSKKD E N
Sbjct: 86  PNETDDYTPAPTEKPKQKKKKTKKTKKPKRKSKKDQEKN 124


==> gi|22164194|gb|AAM93602.1|AF483680_1 putative secreted protein
           [Ixodes scapularis]
          Length = 120

 Score =  178 bits (451), Expect = 4e-047
 Identities = 76/95 (80%), Positives = 87/95 (91%)
 Frame = +1

Query: 1   NGTRPASEENREGCDYYCWNAETKSWDKYFFGNGERCFYNNGDEGLCQNGECHLTPESGV 180
           NGTRPASEENREGCDYYCWN+ET+SWD+YFFG+GERCFYN+GD G+CQNGECHLT  SG 
Sbjct: 26  NGTRPASEENREGCDYYCWNSETQSWDQYFFGDGERCFYNSGDRGICQNGECHLTTSSGG 85

Query: 181 PNDSEF*TPAPTEKPKQKKKKPKKSKKPKGKSKKD 285
           P+D++  TP PTEKPKQKKKKPKK+K+PK KSKKD
Sbjct: 86  PDDTDENTPPPTEKPKQKKKKPKKTKEPKRKSKKD 120


==> gi|55736023|gb|AAV63538.1| fed tick salivary protein 4 [Ixodes
           scapularis]
          Length = 125

 Score =  178 bits (451), Expect = 4e-047
 Identities = 79/100 (79%), Positives = 87/100 (87%)
 Frame = +1

Query: 1   NGTRPASEENREGCDYYCWNAETKSWDKYFFGNGERCFYNNGDEGLCQNGECHLTPESGV 180
           NGTRPASEENREGCDYYCWNAET SWD+YFFGNGERCFYN+G++G C NGECHLT  SG 
Sbjct: 26  NGTRPASEENREGCDYYCWNAETXSWDQYFFGNGERCFYNSGEKGTCLNGECHLTTSSGG 85

Query: 181 PNDSEF*TPAPTEKPKQKKKKPKKSKKPKGKSKKD*EGNF 300
           P+D+   TP PTEKPKQKKKKPKK+KKPK KSKKD + NF
Sbjct: 86  PDDTGDNTPPPTEKPKQKKKKPKKTKKPKRKSKKDPKENF 125


==> gi|67083509|gb|AAY66690.1| putative salivary secreted protein with
           polyK tail [Ixodes scapularis]
          Length = 120

 Score =  175 bits (444), Expect = 3e-046
 Identities = 76/95 (80%), Positives = 85/95 (89%)
 Frame = +1

Query: 1   NGTRPASEENREGCDYYCWNAETKSWDKYFFGNGERCFYNNGDEGLCQNGECHLTPESGV 180
           NGTRPASE+NREGCDYYCWNAETKSWD++FFGNGE+CFYN+GD G CQNGECHLT  SG 
Sbjct: 26  NGTRPASEQNREGCDYYCWNAETKSWDQFFFGNGEKCFYNSGDRGTCQNGECHLTTNSGG 85

Query: 181 PNDSEF*TPAPTEKPKQKKKKPKKSKKPKGKSKKD 285
           PN+++  T APTEKPKQKKKK KK+KKPK KSKKD
Sbjct: 86  PNETDDYTAAPTEKPKQKKKKTKKTKKPKRKSKKD 120


==> gi|67083140|gb|AAY66506.1| putative secreted protein with basic
           tail [Ixodes scapularis]
          Length = 120

 Score =  175 bits (443), Expect = 4e-046
 Identities = 77/95 (81%), Positives = 83/95 (87%)
 Frame = +1

Query: 1   NGTRPASEENREGCDYYCWNAETKSWDKYFFGNGERCFYNNGDEGLCQNGECHLTPESGV 180
           NGTRPASEE REGCDYYCWN ETKSWDK+FFGNGERCFYN+GD G CQNGECHLT  SG 
Sbjct: 26  NGTRPASEEKREGCDYYCWNTETKSWDKFFFGNGERCFYNSGDHGTCQNGECHLTNNSGG 85

Query: 181 PNDSEF*TPAPTEKPKQKKKKPKKSKKPKGKSKKD 285
           PN+++  T APTEKPKQKKKK KK+KKPK KSKKD
Sbjct: 86  PNETDDYTAAPTEKPKQKKKKTKKTKKPKRKSKKD 120


==> gi|67083142|gb|AAY66507.1| putative secreted protein with basic
           tail [Ixodes scapularis]
          Length = 121

 Score =  175 bits (443), Expect = 4e-046
 Identities = 76/95 (80%), Positives = 83/95 (87%)
 Frame = +1

Query: 1   NGTRPASEENREGCDYYCWNAETKSWDKYFFGNGERCFYNNGDEGLCQNGECHLTPESGV 180
           NGTRPASEE REGCDYYCWN ETKSWDK+FFGNGERCFY+ G+ G CQNGECHLT  SG 
Sbjct: 26  NGTRPASEEKREGCDYYCWNTETKSWDKFFFGNGERCFYSTGENGKCQNGECHLTTSSGG 85

Query: 181 PNDSEF*TPAPTEKPKQKKKKPKKSKKPKGKSKKD 285
           P+D++  TP PTEKPKQKKKKPKK+KKPK KSKKD
Sbjct: 86  PDDTDDNTPPPTEKPKQKKKKPKKTKKPKRKSKKD 120
