# Supplementary material for: Insight into the sialome of the castor bean tick, Ixodes ricinus
Source: BMC Genomics. 2008 May 20;9:233. doi: 10.1186/1471-2164-9-233 (PMC2410133; doi:10.1186/1471-2164-9-233)
Supplement: Additional file 1 — Supplemental table. Zip file contains MS Office Excel table with links to text files, containing additional information on all ESTs. [file 1471-2164-9-233-S1.zip › Supplement/links/ACARI/IR_ALL-contig_1141-ACARI.txt]

>IR_ALL-contig_1141

gi|67083238|gb|AAY66555.1| putative secreted salivary protein [I...    40   6e-005
gi|67083178|gb|AAY66525.1| secreted protein [Ixodes scapularis]        37   3e-004


==> gi|67083238|gb|AAY66555.1| putative secreted salivary protein
           [Ixodes scapularis]
          Length = 178

 Score = 39.7 bits (91), Expect = 6e-005
 Identities = 17/33 (51%), Positives = 21/33 (63%)
 Frame = +3

Query: 81  MAKALFFLFFGLFGNVMCKFFDSRICTTDSYQA 179
           M +ALF+LF GLFG+VMC + D   C    Y A
Sbjct: 1   MGRALFYLFVGLFGDVMCNYNDPGACGQPDYPA 33


==> gi|67083178|gb|AAY66525.1| secreted protein [Ixodes scapularis]
          Length = 178

 Score = 37.4 bits (85), Expect = 3e-004
 Identities = 15/30 (50%), Positives = 19/30 (63%)
 Frame = +3

Query: 81  MAKALFFLFFGLFGNVMCKFFDSRICTTDS 170
           M  A FF F GLFG+VMC+  D  +C  D+
Sbjct: 1   MTSAFFFFFVGLFGHVMCRENDPNVCRPDN 30
