# Supplementary material for: Insight into the sialome of the castor bean tick, Ixodes ricinus
Source: BMC Genomics. 2008 May 20;9:233. doi: 10.1186/1471-2164-9-233 (PMC2410133; doi:10.1186/1471-2164-9-233)
Supplement: Additional file 1 — Supplemental table. Zip file contains MS Office Excel table with links to text files, containing additional information on all ESTs. [file 1471-2164-9-233-S1.zip › Supplement/links/ACARI/IR_ALL-contig_1144-ACARI.txt]

>IR_ALL-contig_1144

gi|67077802|dbj|BAD99498.1| NADH dehydrogenase subunit 1 [Leptot...    34   0.003


==> gi|67077802|dbj|BAD99498.1| NADH dehydrogenase subunit 1
           [Leptotrombidium pallidum]
          Length = 293

 Score = 33.9 bits (76), Expect = 0.003
 Identities = 31/136 (22%), Positives = 44/136 (32%), Gaps = 24/136 (17%)
 Frame = +1

Query: 85  FFLFFAIIAQSVLSNLELRECVPYLQVFIGMLLAIGFERCL------------------- 207
           F +F +I      S  EL E  P L +   +LL I    CL                   
Sbjct: 147 FIIFSSIFFVKTFSIWELSEETPMLSLIHPILLLIWIFSCLAESNRTPFDLTEGESELVS 206

Query: 208 ----QLEAAKLSFFFFPLLIFFSFXXXXXXFFFFGEKIL-KKGSPFFGFFFLKKNFEPPF 372
               + +   LSFFF     F  F       FF  +++   K      FF   ++  P  
Sbjct: 207 GFNTEFQGGLLSFFFITEYAFMIFLSFLTIIFFMNQEMFWLKQMLMISFFIFTRSAYPRM 266

Query: 373 SKIWEKKKIWAKFFPL 420
              W  K +W    P+
Sbjct: 267 RFDWLMKIMWKNILPI 282
