# Supplementary material for: Insight into the sialome of the castor bean tick, Ixodes ricinus
Source: BMC Genomics. 2008 May 20;9:233. doi: 10.1186/1471-2164-9-233 (PMC2410133; doi:10.1186/1471-2164-9-233)
Supplement: Additional file 1 — Supplemental table. Zip file contains MS Office Excel table with links to text files, containing additional information on all ESTs. [file 1471-2164-9-233-S1.zip › Supplement/links/ACARI/IR_ALL-contig_115-ACARI.txt]

>IR_ALL-contig_115

gi|51011570|gb|AAT92194.1| 18_3 putative 19 kDa secreted protein...   301   1e-083
gi|51011468|gb|AAT92143.1| 18_1 putative 18.9 kDa secreted prote...   297   2e-082
gi|51011470|gb|AAT92144.1| 18_2 putative 19 kDa secreted protein...   293   2e-081
gi|67083619|gb|AAY66745.1| putative secreted protein [Ixodes sca...   267   2e-073
gi|22164316|gb|AAM93663.1|AF483741_1 putative 18.7 kDa secreted ...   154   2e-039
gi|67083315|gb|AAY66593.1| putative secreted protein [Ixodes sca...   138   1e-034
gi|67083222|gb|AAY66547.1| putative 18.7 kDa secreted protein-li...   135   1e-033
gi|67083405|gb|AAY66638.1| putative 18.7 kDa secreted protein-li...   127   2e-031
gi|67083537|gb|AAY66704.1| putative salivary secreted protein [I...    91   2e-020
gi|67083238|gb|AAY66555.1| putative secreted salivary protein [I...    89   1e-019
gi|67083178|gb|AAY66525.1| secreted protein [Ixodes scapularis]        80   4e-017
gi|67083180|gb|AAY66526.1| putative salivary protein [Ixodes sca...    35   0.002
gi|67083688|gb|AAY66779.1| putative salivary protein with polyly...    35   0.002
gi|67083481|gb|AAY66676.1| putative salivary protein with polyly...    34   0.003
gi|51011432|gb|AAT92125.1| BTSP-11 [Ixodes pacificus]                  33   0.007


==> gi|51011570|gb|AAT92194.1| 18_3 putative 19 kDa secreted protein
           [Ixodes pacificus]
          Length = 190

 Score =  301 bits (771), Expect = 1e-083
 Identities = 135/194 (69%), Positives = 156/194 (80%)
 Frame = +2

Query: 95  MLAATFIGVFIACFAGEITCDLLHQTPKSCNDDEFHEPGYAPGCKYPCTTGNAGEDSIQR 274
           MLAATF GVFI CFAGEITCD+LHQ  K+CND+EFHEPGYAPGC YPCTTGN GE +IQR
Sbjct: 1   MLAATFFGVFIVCFAGEITCDVLHQFAKNCNDNEFHEPGYAPGCTYPCTTGNVGESNIQR 60

Query: 275 KEYRNATVCVRFKDNVDTELDHVGVCFSGLCLDHKQRCPDCTKSELEQRWSQLPELNKEF 454
           KEY+NATVC  F+DN DT+LDHVGVCF+G CL+HK+RCPDCT+S+LEQRWS LPEL  +F
Sbjct: 61  KEYKNATVCAEFQDNDDTKLDHVGVCFNGECLEHKERCPDCTESDLEQRWSSLPELAAQF 120

Query: 455 HRCETRNQSSPVKNCLYVCTAPHYFDSHSLVKTGYFYGIYVDGNPCELEGDSTGVCKSGW 634
           HRC T NQS+PV +CLYVC   +      + K GYFYGIY DGNPC LE  + GVC+SGW
Sbjct: 121 HRCPTLNQSTPVVSCLYVCKDIY----DEVEKEGYFYGIYKDGNPCTLENGNEGVCRSGW 176

Query: 635 CYSKGVNSPRS*RD 676
           CY K V +P S R+
Sbjct: 177 CYRKEVINPHSVRN 190


==> gi|51011468|gb|AAT92143.1| 18_1 putative 18.9 kDa secreted protein
           [Ixodes pacificus]
          Length = 190

 Score =  297 bits (760), Expect = 2e-082
 Identities = 134/194 (69%), Positives = 155/194 (79%)
 Frame = +2

Query: 95  MLAATFIGVFIACFAGEITCDLLHQTPKSCNDDEFHEPGYAPGCKYPCTTGNAGEDSIQR 274
           MLAATF GVFI CFAGEITCD+L Q  K+CND+EFHEPGYAPGC YPCTTGN GE +IQR
Sbjct: 1   MLAATFFGVFIVCFAGEITCDVLLQFAKNCNDNEFHEPGYAPGCTYPCTTGNVGESNIQR 60

Query: 275 KEYRNATVCVRFKDNVDTELDHVGVCFSGLCLDHKQRCPDCTKSELEQRWSQLPELNKEF 454
           KEY+NATVC  F+DN DT+LDHVGVCF+G CL+HK+RCPDCT+S+LEQRWS LPEL  +F
Sbjct: 61  KEYKNATVCAEFQDNGDTKLDHVGVCFNGECLEHKERCPDCTESDLEQRWSSLPELAAQF 120

Query: 455 HRCETRNQSSPVKNCLYVCTAPHYFDSHSLVKTGYFYGIYVDGNPCELEGDSTGVCKSGW 634
           HRC T NQS+PV +CLYVC   +      + K GYFYGIY DGNPC LE  + GVC+SGW
Sbjct: 121 HRCPTLNQSTPVVSCLYVCKDIY----DEVEKEGYFYGIYKDGNPCTLENGNEGVCRSGW 176

Query: 635 CYSKGVNSPRS*RD 676
           CY K V +P S R+
Sbjct: 177 CYRKEVINPHSVRN 190


==> gi|51011470|gb|AAT92144.1| 18_2 putative 19 kDa secreted protein
           [Ixodes pacificus]
          Length = 190

 Score =  293 bits (751), Expect = 2e-081
 Identities = 131/194 (67%), Positives = 154/194 (79%)
 Frame = +2

Query: 95  MLAATFIGVFIACFAGEITCDLLHQTPKSCNDDEFHEPGYAPGCKYPCTTGNAGEDSIQR 274
           MLAATF GVFI CFAGEITCD+LHQ  K+CND+EFHEPGYAPGC YPCTTGN GE +IQR
Sbjct: 1   MLAATFFGVFIVCFAGEITCDVLHQFAKNCNDNEFHEPGYAPGCTYPCTTGNVGESNIQR 60

Query: 275 KEYRNATVCVRFKDNVDTELDHVGVCFSGLCLDHKQRCPDCTKSELEQRWSQLPELNKEF 454
           KEY+NATVCV F+DN D +LDHVGVCF+G CL HK+RCPDCT+ +LEQRWS+LPEL  EF
Sbjct: 61  KEYKNATVCVEFQDNDDAKLDHVGVCFNGECLGHKERCPDCTEYDLEQRWSRLPELAGEF 120

Query: 455 HRCETRNQSSPVKNCLYVCTAPHYFDSHSLVKTGYFYGIYVDGNPCELEGDSTGVCKSGW 634
           HRC T ++S+PV+ CLY+C   +      + K GYFYGIY DGNPC+L     GVC+SGW
Sbjct: 121 HRCPTLDESTPVEKCLYICKDTY----DEVEKVGYFYGIYGDGNPCKLADGKEGVCRSGW 176

Query: 635 CYSKGVNSPRS*RD 676
           CY K V +P S R+
Sbjct: 177 CYRKEVLNPPSVRN 190


==> gi|67083619|gb|AAY66745.1| putative secreted protein [Ixodes
           scapularis]
          Length = 182

 Score =  267 bits (683), Expect = 2e-073
 Identities = 122/187 (65%), Positives = 138/187 (73%), Gaps = 3/187 (1%)
 Frame = +2

Query: 95  MLAATFIGVFIACFAGEITCDLLHQTPK---SCNDDEFHEPGYAPGCKYPCTTGNAGEDS 265
           MLA+TF+GV  ACFAGEITC  L Q  +    CND+EFHEPGYA GC YPCT+G  GE+S
Sbjct: 1   MLASTFVGVIFACFAGEITCKELKQLGQYLQGCNDNEFHEPGYALGCTYPCTSGTEGENS 60

Query: 266 IQRKEYRNATVCVRFKDNVDTELDHVGVCFSGLCLDHKQRCPDCTKSELEQRWSQLPELN 445
           IQ  EYRNATVCV F DN DT LDHVG+C SG+C  H++RCPDCT+SEL+QRWSQLPEL 
Sbjct: 61  IQTNEYRNATVCVEFNDNDDTNLDHVGICLSGVCRGHRERCPDCTESELQQRWSQLPELA 120

Query: 446 KEFHRCETRNQSSPVKNCLYVCTAPHYFDSHSLVKTGYFYGIYVDGNPCELEGDSTGVCK 625
            EFHRC   ++S PVKNCLYVC A     +H   K GYFYGIY DGNPC   G   G C+
Sbjct: 121 AEFHRCPDLSESDPVKNCLYVCKA-----THDNGKEGYFYGIYKDGNPCTPAGGDEGTCR 175

Query: 626 SGWCYSK 646
           SGWCY K
Sbjct: 176 SGWCYKK 182


==> gi|22164316|gb|AAM93663.1|AF483741_1 putative 18.7 kDa secreted
           protein [Ixodes scapularis]
          Length = 186

 Score =  154 bits (390), Expect = 2e-039
 Identities = 72/182 (39%), Positives = 100/182 (54%)
 Frame = +2

Query: 95  MLAATFIGVFIACFAGEITCDLLHQTPKSCNDDEFHEPGYAPGCKYPCTTGNAGEDSIQR 274
           MLAA  + V +AC AG+ITC  L    K C D  F +PGY+ GC Y C  GN  +D++  
Sbjct: 1   MLAAQLLIVIVACLAGQITCAELDPALKRCEDKVFEDPGYSLGCTYTCENGNTSDDTVYW 60

Query: 275 KEYRNATVCVRFKDNVDTELDHVGVCFSGLCLDHKQRCPDCTKSELEQRWSQLPELNKEF 454
             Y++ATVCV  +D    + +H+G C SG C+++K+         ++Q WS LPE   +F
Sbjct: 61  GIYKDATVCVDLQDGDPNQFNHIGTCKSGTCVEYKE-------ENIQQVWSTLPETQAQF 113

Query: 455 HRCETRNQSSPVKNCLYVCTAPHYFDSHSLVKTGYFYGIYVDGNPCELEGDSTGVCKSGW 634
           H C   +   PV +CLY+C   H+       K  YFYG Y D N C L+    GVC S +
Sbjct: 114 HHCLRMSSKDPVDSCLYICKKHHH------GKERYFYGAYEDSNKCNLKNGDIGVCLSAF 167

Query: 635 CY 640
           C+
Sbjct: 168 CH 169


==> gi|67083315|gb|AAY66593.1| putative secreted protein [Ixodes
           scapularis]
          Length = 178

 Score =  138 bits (348), Expect = 1e-034
 Identities = 66/181 (36%), Positives = 106/181 (58%)
 Frame = +2

Query: 95  MLAATFIGVFIACFAGEITCDLLHQTPKSCNDDEFHEPGYAPGCKYPCTTGNAGEDSIQR 274
           MLAAT + V IA F G++ C  +    + C D +F +PGY+ GC Y C +GN G++    
Sbjct: 1   MLAATLLPVIIAAF-GQVMCAEIPSEWR-CPDKQFDDPGYSLGCTYTCVSGNQGDNRTYY 58

Query: 275 KEYRNATVCVRFKDNVDTELDHVGVCFSGLCLDHKQRCPDCTKSELEQRWSQLPELNKEF 454
             Y++ATVCV   D+   + +H+G C  G C+++K       K+ +E+ W++LP+ + +F
Sbjct: 59  GYYKDATVCVDLTDDDPEKFNHIGTCEKGKCVEYK-------KANIEEVWNRLPQTHGQF 111

Query: 455 HRCETRNQSSPVKNCLYVCTAPHYFDSHSLVKTGYFYGIYVDGNPCELEGDSTGVCKSGW 634
           H+C+ ++   PV+ C+++C      +  S  K GYF+GIY+D   C L    TG C+SG 
Sbjct: 112 HKCKPKSSMKPVEKCMHICK-----EYQSSEKYGYFFGIYLDYTVCNLADGKTGECRSGL 166

Query: 635 C 637
           C
Sbjct: 167 C 167


==> gi|67083222|gb|AAY66547.1| putative 18.7 kDa secreted protein-like
           [Ixodes scapularis]
          Length = 179

 Score =  135 bits (339), Expect = 1e-033
 Identities = 72/188 (38%), Positives = 99/188 (52%), Gaps = 2/188 (1%)
 Frame = +2

Query: 95  MLAATFIGVFIACFAGEITCDLLHQTPK--SCNDDEFHEPGYAPGCKYPCTTGNAGEDSI 268
           MLA T   V IA F G I CD   + P    C D  F +PGY+ GC YPC  GN  + + 
Sbjct: 1   MLATTLFTVIIATF-GPIMCD---EVPPFWGCPDKSFDDPGYSLGCTYPCKNGNPQDPNT 56

Query: 269 QRKEYRNATVCVRFKDNVDTELDHVGVCFSGLCLDHKQRCPDCTKSELEQRWSQLPELNK 448
               Y + TVCV  + +   +LDH+G C  G+C+++KQ         +   WS+LPE   
Sbjct: 57  YWGRYSDGTVCVVLEGDDSDKLDHIGTCEKGICVEYKQ-------ENIHDVWSKLPETQP 109

Query: 449 EFHRCETRNQSSPVKNCLYVCTAPHYFDSHSLVKTGYFYGIYVDGNPCELEGDSTGVCKS 628
           EF  CE ++   PVK CL++C       +HS+ K G F GIY+D  PC+ E    G C+S
Sbjct: 110 EFRDCEDKSSKEPVKKCLHICN-----KTHSVGKYGLFLGIYLDHTPCKFE-TGPGRCRS 163

Query: 629 GWCYSKGV 652
           G C  + +
Sbjct: 164 GLCIDEKI 171


==> gi|67083405|gb|AAY66638.1| putative 18.7 kDa secreted protein-like
           [Ixodes scapularis]
          Length = 179

 Score =  127 bits (320), Expect = 2e-031
 Identities = 70/184 (38%), Positives = 96/184 (52%), Gaps = 3/184 (1%)
 Frame = +2

Query: 95  MLAATFIGVFIACFAGEITCDLLHQTPKS--CNDDEFHEPGYAPGCKYPCTTGNAGEDSI 268
           MLAAT   V IA F G IT     + P    C D EF +PGY+ GC Y C  G+  ++  
Sbjct: 1   MLAATLFMVIIATF-GLIT---YAEVPSDWRCPDKEFDDPGYSLGCIYTCVNGDQADNRT 56

Query: 269 QRKEYRNATVCVRFKDNVDTELDHVGVCFSGLCLDHKQRCPDCTKSELEQRWSQLPELNK 448
               Y++ATVCV   D+     +++G C  G C+++       TK  ++  WS LPE   
Sbjct: 57  YWGRYKDATVCVNLTDDKPENFNNIGTCKDGECVEY-------TKENIQDVWSTLPETQS 109

Query: 449 EFHRCETRNQSSPVKNCLYVCTAPHYFDSHSLVKTGYFYGIYVDGNPCEL-EGDSTGVCK 625
           +FH C+ ++   PV  CLY+C  P   +     KTGYF+GIY D + C L  G   G C+
Sbjct: 110 QFHNCDPKSSKEPVDKCLYICRKPQPDN-----KTGYFFGIYQDYHSCNLGGGGGNGQCR 164

Query: 626 SGWC 637
           SG C
Sbjct: 165 SGLC 168


==> gi|67083537|gb|AAY66704.1| putative salivary secreted protein
           [Ixodes scapularis]
          Length = 177

 Score = 91.3 bits (225), Expect = 2e-020
 Identities = 55/171 (32%), Positives = 77/171 (45%), Gaps = 2/171 (1%)
 Frame = +2

Query: 131 CFAGEITCDLLHQTPKSCNDDEFHE-PGYAPGCKYPCTTGNAGEDSIQRKEYRNATVCVR 307
           CF G I CD     P  C  D +   PG+APGC   CT     E +   + Y +   C  
Sbjct: 11  CFFGAIICD----DPPRCTSDAYDNYPGFAPGCTRNCTNNYEVEPA---RRYNDGVFC-- 61

Query: 308 FKDNVDTELDHVGVCFSGLCLDHKQRCPDCTKSELEQRWSQLPELNKEFHRCETRNQ-SS 484
           F  N D    H+G C+ G+C    Q  P     +L  +W+       E+H C +    ++
Sbjct: 62  FASNPDGSFKHLGACYEGVC----QEEPRGPNGQLPNQWAD------EYHMCASNTSLNT 111

Query: 485 PVKNCLYVCTAPHYFDSHSLVKTGYFYGIYVDGNPCELEGDSTGVCKSGWC 637
           PV NC ++C      + H  +  GYF+GI+   + CEL     GVC SG C
Sbjct: 112 PVTNCAFICKMKR--EQH--LPEGYFFGIFKHPSKCELGNGKIGVCASGHC 158


==> gi|67083238|gb|AAY66555.1| putative secreted salivary protein
           [Ixodes scapularis]
          Length = 178

 Score = 89.0 bits (219), Expect = 1e-019
 Identities = 53/177 (29%), Positives = 83/177 (46%), Gaps = 1/177 (0%)
 Frame = +2

Query: 110 FIGVFIACFAGEITCDLLHQTPKSCNDDEFHEPGYAPGCKYPCTTGNAGEDSIQRKEYRN 289
           F+G+F     G++ C+  +  P +C   ++  PGYAP C   C  G+  E   Q + Y  
Sbjct: 9   FVGLF-----GDVMCN--YNDPGACGQPDYPAPGYAPSCDRKCRDGDGVE---QTENYAC 58

Query: 290 ATVC-VRFKDNVDTELDHVGVCFSGLCLDHKQRCPDCTKSELEQRWSQLPELNKEFHRCE 466
            T C V++ D+ D  L ++G C  G CL   +            +W      + E+H+C 
Sbjct: 59  GTFCFVKYSDDDDDALYYLGHCNDGKCLPDNRDAD----GRPPHQW------DAEYHKCL 108

Query: 467 TRNQSSPVKNCLYVCTAPHYFDSHSLVKTGYFYGIYVDGNPCELEGDSTGVCKSGWC 637
            +   +PVKNC Y+C      +  S     Y+YGIY     C+     TG+C+SG+C
Sbjct: 109 DKRSETPVKNCTYICQV----EKESYRPIEYYYGIY-RHTGCKYGDGKTGICRSGFC 160
