# Supplementary material for: Insight into the sialome of the castor bean tick, Ixodes ricinus
Source: BMC Genomics. 2008 May 20;9:233. doi: 10.1186/1471-2164-9-233 (PMC2410133; doi:10.1186/1471-2164-9-233)
Supplement: Additional file 1 — Supplemental table. Zip file contains MS Office Excel table with links to text files, containing additional information on all ESTs. [file 1471-2164-9-233-S1.zip › Supplement/links/ACARI/IR_ALL-contig_1155-ACARI.txt]

>IR_ALL-contig_1155

gi|39656309|ref|NP_945235.1| NADH dehydrogenase subunit 4 [Ixode...    30   0.020
gi|38678035|dbj|BAD04004.1| NADH dehydrogenase 4 [Ixodes holocyc...    30   0.020


==> gi|39656309|ref|NP_945235.1| NADH dehydrogenase subunit 4 [Ixodes
           holocyclus]
          Length = 440

 Score = 29.6 bits (65), Expect = 0.020
 Identities = 16/43 (37%), Positives = 22/43 (51%)
 Frame = +1

Query: 4   LACMSSVFESVTSIVTFHFGKCVYCWHLQMAIFLMNIFCFYFF 132
           L  MSSVF+ + +   F     +  + L M  F MN+  FYFF
Sbjct: 70  LMMMSSVFDELWNNKMFMMYVSLMLFFLFMCFFSMNLLSFYFF 112


==> gi|38678035|dbj|BAD04004.1| NADH dehydrogenase 4 [Ixodes
           holocyclus]
          Length = 440

 Score = 29.6 bits (65), Expect = 0.020
 Identities = 16/43 (37%), Positives = 22/43 (51%)
 Frame = +1

Query: 4   LACMSSVFESVTSIVTFHFGKCVYCWHLQMAIFLMNIFCFYFF 132
           L  MSSVF+ + +   F     +  + L M  F MN+  FYFF
Sbjct: 70  LMMMSSVFDELWNNKMFMMYVSLMLFFLFMCFFSMNLLSFYFF 112
