# Supplementary material for: Insight into the sialome of the castor bean tick, Ixodes ricinus
Source: BMC Genomics. 2008 May 20;9:233. doi: 10.1186/1471-2164-9-233 (PMC2410133; doi:10.1186/1471-2164-9-233)
Supplement: Additional file 1 — Supplemental table. Zip file contains MS Office Excel table with links to text files, containing additional information on all ESTs. [file 1471-2164-9-233-S1.zip › Supplement/links/ACARI/IR_ALL-contig_116-ACARI.txt]

>IR_ALL-contig_116

gi|51011570|gb|AAT92194.1| 18_3 putative 19 kDa secreted protein...   294   1e-081
gi|51011470|gb|AAT92144.1| 18_2 putative 19 kDa secreted protein...   288   1e-079
gi|51011468|gb|AAT92143.1| 18_1 putative 18.9 kDa secreted prote...   287   2e-079
gi|67083619|gb|AAY66745.1| putative secreted protein [Ixodes sca...   253   3e-069
gi|22164316|gb|AAM93663.1|AF483741_1 putative 18.7 kDa secreted ...   155   7e-040
gi|67083315|gb|AAY66593.1| putative secreted protein [Ixodes sca...   137   3e-034
gi|67083222|gb|AAY66547.1| putative 18.7 kDa secreted protein-li...   129   7e-032
gi|67083405|gb|AAY66638.1| putative 18.7 kDa secreted protein-li...   124   2e-030
gi|67083238|gb|AAY66555.1| putative secreted salivary protein [I...    86   1e-018
gi|67083178|gb|AAY66525.1| secreted protein [Ixodes scapularis]        83   8e-018
gi|67083537|gb|AAY66704.1| putative salivary secreted protein [I...    82   1e-017
gi|67083180|gb|AAY66526.1| putative salivary protein [Ixodes sca...    35   0.003
gi|67083688|gb|AAY66779.1| putative salivary protein with polyly...    35   0.003
gi|67083481|gb|AAY66676.1| putative salivary protein with polyly...    34   0.003
gi|51011432|gb|AAT92125.1| BTSP-11 [Ixodes pacificus]                  33   0.007
gi|51011596|gb|AAT92207.1| THR2 [Ixodes pacificus]                     30   0.081
gi|67083313|gb|AAY66592.1| putative early secreted salivary prot...    30   0.081


==> gi|51011570|gb|AAT92194.1| 18_3 putative 19 kDa secreted protein
           [Ixodes pacificus]
          Length = 190

 Score =  294 bits (753), Expect = 1e-081
 Identities = 133/194 (68%), Positives = 155/194 (79%)
 Frame = +2

Query: 95  MLAATFIGVFIACFAGEITRDLLHQTPKSCNDDVFHEPGYAPGCKFPCTTGNVGEDSIQR 274
           MLAATF GVFI CFAGEIT D+LHQ  K+CND+ FHEPGYAPGC +PCTTGNVGE +IQR
Sbjct: 1   MLAATFFGVFIVCFAGEITCDVLHQFAKNCNDNEFHEPGYAPGCTYPCTTGNVGESNIQR 60

Query: 275 KEYENATVCVEFKDNDGTELDHVGVCFSGECLDHKKQCPGCTEPELEQRWSQLPELNKEF 454
           KEY+NATVC EF+DND T+LDHVGVCF+GECL+HK++CP CTE +LEQRWS LPEL  +F
Sbjct: 61  KEYKNATVCAEFQDNDDTKLDHVGVCFNGECLEHKERCPDCTESDLEQRWSSLPELAAQF 120

Query: 455 HRCETRNQSSPVKNCLYVCTAPHYFDSHSLVKTGYFYGIYVDGNPCELEGDSTGVCKSGW 634
           HRC T NQS+PV +CLYVC   +      + K GYFYGIY DGNPC LE  + GVC+SGW
Sbjct: 121 HRCPTLNQSTPVVSCLYVCKDIY----DEVEKEGYFYGIYKDGNPCTLENGNEGVCRSGW 176

Query: 635 CYSKGVNSPRS*RD 676
           CY K V +P S R+
Sbjct: 177 CYRKEVINPHSVRN 190


==> gi|51011470|gb|AAT92144.1| 18_2 putative 19 kDa secreted protein
           [Ixodes pacificus]
          Length = 190

 Score =  288 bits (737), Expect = 1e-079
 Identities = 130/194 (67%), Positives = 154/194 (79%)
 Frame = +2

Query: 95  MLAATFIGVFIACFAGEITRDLLHQTPKSCNDDVFHEPGYAPGCKFPCTTGNVGEDSIQR 274
           MLAATF GVFI CFAGEIT D+LHQ  K+CND+ FHEPGYAPGC +PCTTGNVGE +IQR
Sbjct: 1   MLAATFFGVFIVCFAGEITCDVLHQFAKNCNDNEFHEPGYAPGCTYPCTTGNVGESNIQR 60

Query: 275 KEYENATVCVEFKDNDGTELDHVGVCFSGECLDHKKQCPGCTEPELEQRWSQLPELNKEF 454
           KEY+NATVCVEF+DND  +LDHVGVCF+GECL HK++CP CTE +LEQRWS+LPEL  EF
Sbjct: 61  KEYKNATVCVEFQDNDDAKLDHVGVCFNGECLGHKERCPDCTEYDLEQRWSRLPELAGEF 120

Query: 455 HRCETRNQSSPVKNCLYVCTAPHYFDSHSLVKTGYFYGIYVDGNPCELEGDSTGVCKSGW 634
           HRC T ++S+PV+ CLY+C   +      + K GYFYGIY DGNPC+L     GVC+SGW
Sbjct: 121 HRCPTLDESTPVEKCLYICKDTY----DEVEKVGYFYGIYGDGNPCKLADGKEGVCRSGW 176

Query: 635 CYSKGVNSPRS*RD 676
           CY K V +P S R+
Sbjct: 177 CYRKEVLNPPSVRN 190


==> gi|51011468|gb|AAT92143.1| 18_1 putative 18.9 kDa secreted protein
           [Ixodes pacificus]
          Length = 190

 Score =  287 bits (735), Expect = 2e-079
 Identities = 131/194 (67%), Positives = 153/194 (78%)
 Frame = +2

Query: 95  MLAATFIGVFIACFAGEITRDLLHQTPKSCNDDVFHEPGYAPGCKFPCTTGNVGEDSIQR 274
           MLAATF GVFI CFAGEIT D+L Q  K+CND+ FHEPGYAPGC +PCTTGNVGE +IQR
Sbjct: 1   MLAATFFGVFIVCFAGEITCDVLLQFAKNCNDNEFHEPGYAPGCTYPCTTGNVGESNIQR 60

Query: 275 KEYENATVCVEFKDNDGTELDHVGVCFSGECLDHKKQCPGCTEPELEQRWSQLPELNKEF 454
           KEY+NATVC EF+DN  T+LDHVGVCF+GECL+HK++CP CTE +LEQRWS LPEL  +F
Sbjct: 61  KEYKNATVCAEFQDNGDTKLDHVGVCFNGECLEHKERCPDCTESDLEQRWSSLPELAAQF 120

Query: 455 HRCETRNQSSPVKNCLYVCTAPHYFDSHSLVKTGYFYGIYVDGNPCELEGDSTGVCKSGW 634
           HRC T NQS+PV +CLYVC   +      + K GYFYGIY DGNPC LE  + GVC+SGW
Sbjct: 121 HRCPTLNQSTPVVSCLYVCKDIY----DEVEKEGYFYGIYKDGNPCTLENGNEGVCRSGW 176

Query: 635 CYSKGVNSPRS*RD 676
           CY K V +P S R+
Sbjct: 177 CYRKEVINPHSVRN 190


==> gi|67083619|gb|AAY66745.1| putative secreted protein [Ixodes
           scapularis]
          Length = 182

 Score =  253 bits (646), Expect = 3e-069
 Identities = 118/187 (63%), Positives = 136/187 (72%), Gaps = 3/187 (1%)
 Frame = +2

Query: 95  MLAATFIGVFIACFAGEIT-RDL--LHQTPKSCNDDVFHEPGYAPGCKFPCTTGNVGEDS 265
           MLA+TF+GV  ACFAGEIT ++L  L Q  + CND+ FHEPGYA GC +PCT+G  GE+S
Sbjct: 1   MLASTFVGVIFACFAGEITCKELKQLGQYLQGCNDNEFHEPGYALGCTYPCTSGTEGENS 60

Query: 266 IQRKEYENATVCVEFKDNDGTELDHVGVCFSGECLDHKKQCPGCTEPELEQRWSQLPELN 445
           IQ  EY NATVCVEF DND T LDHVG+C SG C  H+++CP CTE EL+QRWSQLPEL 
Sbjct: 61  IQTNEYRNATVCVEFNDNDDTNLDHVGICLSGVCRGHRERCPDCTESELQQRWSQLPELA 120

Query: 446 KEFHRCETRNQSSPVKNCLYVCTAPHYFDSHSLVKTGYFYGIYVDGNPCELEGDSTGVCK 625
            EFHRC   ++S PVKNCLYVC A     +H   K GYFYGIY DGNPC   G   G C+
Sbjct: 121 AEFHRCPDLSESDPVKNCLYVCKA-----THDNGKEGYFYGIYKDGNPCTPAGGDEGTCR 175

Query: 626 SGWCYSK 646
           SGWCY K
Sbjct: 176 SGWCYKK 182


==> gi|22164316|gb|AAM93663.1|AF483741_1 putative 18.7 kDa secreted
           protein [Ixodes scapularis]
          Length = 186

 Score =  155 bits (393), Expect = 7e-040
 Identities = 73/182 (40%), Positives = 102/182 (56%)
 Frame = +2

Query: 95  MLAATFIGVFIACFAGEITRDLLHQTPKSCNDDVFHEPGYAPGCKFPCTTGNVGEDSIQR 274
           MLAA  + V +AC AG+IT   L    K C D VF +PGY+ GC + C  GN  +D++  
Sbjct: 1   MLAAQLLIVIVACLAGQITCAELDPALKRCEDKVFEDPGYSLGCTYTCENGNTSDDTVYW 60

Query: 275 KEYENATVCVEFKDNDGTELDHVGVCFSGECLDHKKQCPGCTEPELEQRWSQLPELNKEF 454
             Y++ATVCV+ +D D  + +H+G C SG C+++K       E  ++Q WS LPE   +F
Sbjct: 61  GIYKDATVCVDLQDGDPNQFNHIGTCKSGTCVEYK-------EENIQQVWSTLPETQAQF 113

Query: 455 HRCETRNQSSPVKNCLYVCTAPHYFDSHSLVKTGYFYGIYVDGNPCELEGDSTGVCKSGW 634
           H C   +   PV +CLY+C   H+       K  YFYG Y D N C L+    GVC S +
Sbjct: 114 HHCLRMSSKDPVDSCLYICKKHHH------GKERYFYGAYEDSNKCNLKNGDIGVCLSAF 167

Query: 635 CY 640
           C+
Sbjct: 168 CH 169


==> gi|67083315|gb|AAY66593.1| putative secreted protein [Ixodes
           scapularis]
          Length = 178

 Score =  137 bits (345), Expect = 3e-034
 Identities = 64/181 (35%), Positives = 105/181 (58%)
 Frame = +2

Query: 95  MLAATFIGVFIACFAGEITRDLLHQTPKSCNDDVFHEPGYAPGCKFPCTTGNVGEDSIQR 274
           MLAAT + V IA F   +  ++  +    C D  F +PGY+ GC + C +GN G++    
Sbjct: 1   MLAATLLPVIIAAFGQVMCAEIPSEW--RCPDKQFDDPGYSLGCTYTCVSGNQGDNRTYY 58

Query: 275 KEYENATVCVEFKDNDGTELDHVGVCFSGECLDHKKQCPGCTEPELEQRWSQLPELNKEF 454
             Y++ATVCV+  D+D  + +H+G C  G+C+++KK         +E+ W++LP+ + +F
Sbjct: 59  GYYKDATVCVDLTDDDPEKFNHIGTCEKGKCVEYKK-------ANIEEVWNRLPQTHGQF 111

Query: 455 HRCETRNQSSPVKNCLYVCTAPHYFDSHSLVKTGYFYGIYVDGNPCELEGDSTGVCKSGW 634
           H+C+ ++   PV+ C+++C      +  S  K GYF+GIY+D   C L    TG C+SG 
Sbjct: 112 HKCKPKSSMKPVEKCMHICK-----EYQSSEKYGYFFGIYLDYTVCNLADGKTGECRSGL 166

Query: 635 C 637
           C
Sbjct: 167 C 167


==> gi|67083222|gb|AAY66547.1| putative 18.7 kDa secreted protein-like
           [Ixodes scapularis]
          Length = 179

 Score =  129 bits (324), Expect = 7e-032
 Identities = 70/188 (37%), Positives = 99/188 (52%), Gaps = 2/188 (1%)
 Frame = +2

Query: 95  MLAATFIGVFIACFAGEITRDLLHQTPK--SCNDDVFHEPGYAPGCKFPCTTGNVGEDSI 268
           MLA T   V IA F G I  D   + P    C D  F +PGY+ GC +PC  GN  + + 
Sbjct: 1   MLATTLFTVIIATF-GPIMCD---EVPPFWGCPDKSFDDPGYSLGCTYPCKNGNPQDPNT 56

Query: 269 QRKEYENATVCVEFKDNDGTELDHVGVCFSGECLDHKKQCPGCTEPELEQRWSQLPELNK 448
               Y + TVCV  + +D  +LDH+G C  G C+++K++        +   WS+LPE   
Sbjct: 57  YWGRYSDGTVCVVLEGDDSDKLDHIGTCEKGICVEYKQE-------NIHDVWSKLPETQP 109

Query: 449 EFHRCETRNQSSPVKNCLYVCTAPHYFDSHSLVKTGYFYGIYVDGNPCELEGDSTGVCKS 628
           EF  CE ++   PVK CL++C       +HS+ K G F GIY+D  PC+ E    G C+S
Sbjct: 110 EFRDCEDKSSKEPVKKCLHICN-----KTHSVGKYGLFLGIYLDHTPCKFE-TGPGRCRS 163

Query: 629 GWCYSKGV 652
           G C  + +
Sbjct: 164 GLCIDEKI 171


==> gi|67083405|gb|AAY66638.1| putative 18.7 kDa secreted protein-like
           [Ixodes scapularis]
          Length = 179

 Score =  124 bits (311), Expect = 2e-030
 Identities = 68/184 (36%), Positives = 96/184 (52%), Gaps = 3/184 (1%)
 Frame = +2

Query: 95  MLAATFIGVFIACFAGEITRDLLHQTPKS--CNDDVFHEPGYAPGCKFPCTTGNVGEDSI 268
           MLAAT   V IA F G IT     + P    C D  F +PGY+ GC + C  G+  ++  
Sbjct: 1   MLAATLFMVIIATF-GLIT---YAEVPSDWRCPDKEFDDPGYSLGCIYTCVNGDQADNRT 56

Query: 269 QRKEYENATVCVEFKDNDGTELDHVGVCFSGECLDHKKQCPGCTEPELEQRWSQLPELNK 448
               Y++ATVCV   D+     +++G C  GEC+++ K+        ++  WS LPE   
Sbjct: 57  YWGRYKDATVCVNLTDDKPENFNNIGTCKDGECVEYTKE-------NIQDVWSTLPETQS 109

Query: 449 EFHRCETRNQSSPVKNCLYVCTAPHYFDSHSLVKTGYFYGIYVDGNPCEL-EGDSTGVCK 625
           +FH C+ ++   PV  CLY+C  P   +     KTGYF+GIY D + C L  G   G C+
Sbjct: 110 QFHNCDPKSSKEPVDKCLYICRKPQPDN-----KTGYFFGIYQDYHSCNLGGGGGNGQCR 164

Query: 626 SGWC 637
           SG C
Sbjct: 165 SGLC 168


==> gi|67083238|gb|AAY66555.1| putative secreted salivary protein
           [Ixodes scapularis]
          Length = 178

 Score = 85.9 bits (211), Expect = 1e-018
 Identities = 53/177 (29%), Positives = 83/177 (46%), Gaps = 1/177 (0%)
 Frame = +2

Query: 110 FIGVFIACFAGEITRDLLHQTPKSCNDDVFHEPGYAPGCKFPCTTGNVGEDSIQRKEYEN 289
           F+G+F     G++  +  +  P +C    +  PGYAP C   C  G+  E   Q + Y  
Sbjct: 9   FVGLF-----GDVMCN--YNDPGACGQPDYPAPGYAPSCDRKCRDGDGVE---QTENYAC 58

Query: 290 ATVC-VEFKDNDGTELDHVGVCFSGECLDHKKQCPGCTEPELEQRWSQLPELNKEFHRCE 466
            T C V++ D+D   L ++G C  G+CL   +   G        +W      + E+H+C 
Sbjct: 59  GTFCFVKYSDDDDDALYYLGHCNDGKCLPDNRDADG----RPPHQW------DAEYHKCL 108

Query: 467 TRNQSSPVKNCLYVCTAPHYFDSHSLVKTGYFYGIYVDGNPCELEGDSTGVCKSGWC 637
            +   +PVKNC Y+C      +  S     Y+YGIY     C+     TG+C+SG+C
Sbjct: 109 DKRSETPVKNCTYICQV----EKESYRPIEYYYGIY-RHTGCKYGDGKTGICRSGFC 160


==> gi|67083178|gb|AAY66525.1| secreted protein [Ixodes scapularis]
          Length = 178

 Score = 82.8 bits (203), Expect = 8e-018
 Identities = 54/184 (29%), Positives = 81/184 (44%), Gaps = 2/184 (1%)
 Frame = +2

Query: 98  LAATFIGVFIACFAGEITRDLLHQTPKSCN-DDVFHEPGYAPGCKFPCTTGNVGEDSIQR 274
           + + F   F+  F   + R+     P  C  D+ +   GYA  CK+ C+ G       + 
Sbjct: 1   MTSAFFFFFVGLFGHVMCRE---NDPNVCRPDNGYPAEGYARSCKYLCSNGL----GYET 53

Query: 275 KEYENATVCVEFKDNDGTELDHVGVCFSGECLDHKKQCPGCTEPELEQRWSQLPELNKEF 454
           + Y++AT C  F     T L H+G C +GEC    +   G     L  +W  +      +
Sbjct: 54  RNYDDATFCFVFYGEGNTTLHHLGKCVNGECEPENRAADG----TLPHQWDDI------Y 103

Query: 455 HRC-ETRNQSSPVKNCLYVCTAPHYFDSHSLVKTGYFYGIYVDGNPCELEGDSTGVCKSG 631
           H+C +  +   PV NC Y+C      +  S     Y+YGIY   + C L G   GVC SG
Sbjct: 104 HQCKDLESYQEPVVNCTYICVK----EQASYELQEYYYGIYRIPSKCWL-GSEVGVCVSG 158

Query: 632 WCYS 643
            C+S
Sbjct: 159 ICHS 162
