# Supplementary material for: Insight into the sialome of the castor bean tick, Ixodes ricinus
Source: BMC Genomics. 2008 May 20;9:233. doi: 10.1186/1471-2164-9-233 (PMC2410133; doi:10.1186/1471-2164-9-233)
Supplement: Additional file 1 — Supplemental table. Zip file contains MS Office Excel table with links to text files, containing additional information on all ESTs. [file 1471-2164-9-233-S1.zip › Supplement/links/ACARI/IR_ALL-contig_1163-ACARI.txt]

>IR_ALL-contig_1163

gi|51011574|gb|AAT92196.1| CLSP-10 [Ixodes pacificus]                  31   0.014
gi|51011456|gb|AAT92137.1| CLSP-6 [Ixodes pacificus]                   31   0.018
gi|51011458|gb|AAT92138.1| CLSP-7 [Ixodes pacificus]                   31   0.018
gi|51011454|gb|AAT92136.1| CLSP-5 [Ixodes pacificus]                   30   0.024
gi|51011460|gb|AAT92139.1| CLSP-8 [Ixodes pacificus]                   30   0.024
gi|67083367|gb|AAY66619.1| putative secreted protein [Ixodes sca...    29   0.054


==> gi|51011574|gb|AAT92196.1| CLSP-10 [Ixodes pacificus]
          Length = 75

 Score = 31.2 bits (69), Expect = 0.014
 Identities = 16/49 (32%), Positives = 20/49 (40%), Gaps = 8/49 (16%)
 Frame = +1

Query: 328 GPPPPKGGEGSPPCEKGRGPF--------FPKTPGAWGTPLPQKKRPPP 450
           G PPP       PC  G GP         +P+  G   +P P K + PP
Sbjct: 23  GKPPPCSSPPGKPCPPGEGPQGPSSSPRPYPQPQGPAPSPQPPKDQSPP 71


==> gi|51011456|gb|AAT92137.1| CLSP-6 [Ixodes pacificus]
          Length = 75

 Score = 30.8 bits (68), Expect = 0.018
 Identities = 15/41 (36%), Positives = 18/41 (43%)
 Frame = +1

Query: 328 GPPPPKGGEGSPPCEKGRGPFFPKTPGAWGTPLPQKKRPPP 450
           G PPP       PC  G G   P+ P +   P PQ + P P
Sbjct: 23  GKPPPCSSPPGQPCPPGEG---PQGPSSSPRPYPQPEGPSP 60


==> gi|51011458|gb|AAT92138.1| CLSP-7 [Ixodes pacificus]
          Length = 75

 Score = 30.8 bits (68), Expect = 0.018
 Identities = 15/41 (36%), Positives = 18/41 (43%)
 Frame = +1

Query: 328 GPPPPKGGEGSPPCEKGRGPFFPKTPGAWGTPLPQKKRPPP 450
           G PPP       PC  G G   P+ P +   P PQ + P P
Sbjct: 23  GKPPPCSSPPGKPCPPGEG---PQGPSSSPRPYPQPEGPSP 60


==> gi|51011454|gb|AAT92136.1| CLSP-5 [Ixodes pacificus]
          Length = 75

 Score = 30.4 bits (67), Expect = 0.024
 Identities = 16/49 (32%), Positives = 20/49 (40%), Gaps = 8/49 (16%)
 Frame = +1

Query: 328 GPPPPKGGEGSPPCEKGRGPF--------FPKTPGAWGTPLPQKKRPPP 450
           G PPP       PC  G GP         +P+  G   +P P K + PP
Sbjct: 23  GQPPPCTSPPGEPCPPGEGPQGPPSSPRPYPRPHGPAPSPQPPKDQSPP 71


==> gi|51011460|gb|AAT92139.1| CLSP-8 [Ixodes pacificus]
          Length = 75

 Score = 30.4 bits (67), Expect = 0.024
 Identities = 15/41 (36%), Positives = 18/41 (43%)
 Frame = +1

Query: 328 GPPPPKGGEGSPPCEKGRGPFFPKTPGAWGTPLPQKKRPPP 450
           G PPP       PC  G G   P+ P +   P PQ + P P
Sbjct: 23  GNPPPCSSPPGQPCPPGEG---PQGPSSSPRPYPQPQGPAP 60


==> gi|67083367|gb|AAY66619.1| putative secreted protein [Ixodes
           scapularis]
          Length = 74

 Score = 29.3 bits (64), Expect = 0.054
 Identities = 18/50 (36%), Positives = 20/50 (40%), Gaps = 6/50 (12%)
 Frame = -1

Query: 449 GGGLFFWGKGVPHAPGVLGKKGPRPFSQGGLPSPPLGG------GGPSPG 318
           G G    G    H PG+ G     P SQ G+  PP  G      G P PG
Sbjct: 25  GRGPIMGGSNPSHLPGLEGGGAGAPASQIGVAGPPRPGAETYEAGAPLPG 74
