# Supplementary material for: Insight into the sialome of the castor bean tick, Ixodes ricinus
Source: BMC Genomics. 2008 May 20;9:233. doi: 10.1186/1471-2164-9-233 (PMC2410133; doi:10.1186/1471-2164-9-233)
Supplement: Additional file 1 — Supplemental table. Zip file contains MS Office Excel table with links to text files, containing additional information on all ESTs. [file 1471-2164-9-233-S1.zip › Supplement/links/ACARI/IR_ALL-contig_117-ACARI.txt]

>IR_ALL-contig_117

gi|67083447|gb|AAY66659.1| putative salivary secreted protein [I...   117   1e-028
gi|67083150|gb|AAY66511.1| putative secreted protein with Kunitz...   112   5e-027
gi|22164204|gb|AAM93607.1|AF483685_1 putative secreted protein [...   111   7e-027
gi|67083569|gb|AAY66720.1| putative secreted salivary protein [I...   103   1e-024
gi|67083563|gb|AAY66717.1| putative secreted salivary protein [I...   101   9e-024
gi|67083441|gb|AAY66656.1| putative secreted protein [Ixodes sca...   100   1e-023
gi|51011560|gb|AAT92189.1| KUN-6 [Ixodes pacificus]                    89   4e-020
gi|67083365|gb|AAY66618.1| putative secreted protein [Ixodes sca...    89   4e-020
gi|67083503|gb|AAY66687.1| putative secreted protein [Ixodes sca...    88   8e-020
gi|67083359|gb|AAY66615.1| putative secreted protein [Ixodes sca...    88   1e-019
gi|22164212|gb|AAM93611.1|AF483689_1 putative secreted protein [...    87   2e-019
gi|67083559|gb|AAY66715.1| putative secreted salivary protein [I...    83   3e-018
gi|67083657|gb|AAY66764.1| putative secreted salivary protein [I...    83   3e-018
gi|67083593|gb|AAY66732.1| putative secreted salivary protein [I...    82   6e-018
gi|22164216|gb|AAM93613.1|AF483691_1 putative secreted protein [...    82   8e-018
gi|22164210|gb|AAM93610.1|AF483688_1 putative secreted protein [...    78   1e-016
gi|67083549|gb|AAY66710.1| putative secreted salivary protein [I...    77   1e-016
gi|22164208|gb|AAM93609.1|AF483687_1 putative secreted protein [...    77   2e-016
gi|67083557|gb|AAY66714.1| putative secreted salivary protein [I...    73   4e-015
gi|67083489|gb|AAY66680.1| putative salivary protein with polyly...    72   8e-015
gi|22164218|gb|AAM93614.1|AF483692_1 putative secreted protein [...    70   2e-014
gi|22164198|gb|AAM93604.1|AF483682_1 putative secreted protein [...    70   3e-014
gi|22164202|gb|AAM93606.1|AF483684_1 putative secreted protein [...    69   7e-014
gi|22164214|gb|AAM93612.1|AF483690_1 putative secreted protein [...    69   7e-014
gi|22164200|gb|AAM93605.1|AF483683_1 putative secreted protein [...    66   4e-013


==> gi|67083447|gb|AAY66659.1| putative salivary secreted protein
           [Ixodes scapularis]
          Length = 86

 Score =  117 bits (294), Expect = 1e-028
 Identities = 50/74 (67%), Positives = 64/74 (86%), Gaps = 1/74 (1%)
 Frame = +2

Query: 38  FFSAIMLISA-ITREECQAQRPFSSCAPDVSPKVTYYFNNGTGQCEEDFGCGGGKNDFPS 214
           F SAIMLISA +TRE+C+A  P S CAPDV+P+ TYY+NN TGQCE+ FGCGGG+NDFP+
Sbjct: 10  FVSAIMLISAALTREQCEAPHPESICAPDVAPRYTYYYNNHTGQCEQTFGCGGGRNDFPN 69

Query: 215 LEECKTKCPYGKYA 256
           +E+C+ +CPYGK+A
Sbjct: 70  IEDCQNECPYGKHA 83


==> gi|67083150|gb|AAY66511.1| putative secreted protein with Kunitz
           domain [Ixodes scapularis]
          Length = 85

 Score =  112 bits (279), Expect = 5e-027
 Identities = 45/73 (61%), Positives = 58/73 (79%)
 Frame = +2

Query: 41  FSAIMLISAITREECQAQRPFSSCAPDVSPKVTYYFNNGTGQCEEDFGCGGGKNDFPSLE 220
           FSA++LIS +++E C+A      CAPDV P+VTYYFNNGTG+CE D+GCG G+NDF + +
Sbjct: 11  FSAVVLISGLSKEVCEAPHAMPQCAPDVPPRVTYYFNNGTGRCESDYGCGSGQNDFATAK 70

Query: 221 ECKTKCPYGKYAL 259
           EC+  CPYGKYAL
Sbjct: 71  ECRDACPYGKYAL 83


==> gi|22164204|gb|AAM93607.1|AF483685_1 putative secreted protein
           [Ixodes scapularis]
          Length = 85

 Score =  111 bits (278), Expect = 7e-027
 Identities = 45/72 (62%), Positives = 58/72 (80%)
 Frame = +2

Query: 41  FSAIMLISAITREECQAQRPFSSCAPDVSPKVTYYFNNGTGQCEEDFGCGGGKNDFPSLE 220
           FSA++LISA++RE C+A      CAP V+P+VTYYFNNGTG+CE D+GCG G+NDFP+ E
Sbjct: 11  FSAVVLISALSREVCEAPHAMPQCAPGVTPRVTYYFNNGTGRCESDYGCGNGRNDFPTAE 70

Query: 221 ECKTKCPYGKYA 256
           +C+  CPYG YA
Sbjct: 71  KCRDACPYGIYA 82


==> gi|67083569|gb|AAY66720.1| putative secreted salivary protein
           [Ixodes scapularis]
          Length = 84

 Score =  103 bits (258), Expect = 1e-024
 Identities = 47/73 (64%), Positives = 57/73 (78%)
 Frame = +2

Query: 38  FFSAIMLISAITREECQAQRPFSSCAPDVSPKVTYYFNNGTGQCEEDFGCGGGKNDFPSL 217
           F SAI+L+SAIT++EC+A    S CAP V  + TYY+NNGT QCE+DFGC    N+FPSL
Sbjct: 10  FVSAILLVSAITQKECEAPHASSLCAPGVPLEDTYYYNNGTLQCEKDFGCEKRGNNFPSL 69

Query: 218 EECKTKCPYGKYA 256
           EECK +CPYGKYA
Sbjct: 70  EECKNECPYGKYA 82


==> gi|67083563|gb|AAY66717.1| putative secreted salivary protein
           [Ixodes scapularis]
          Length = 85

 Score =  101 bits (251), Expect = 9e-024
 Identities = 43/72 (59%), Positives = 53/72 (73%)
 Frame = +2

Query: 41  FSAIMLISAITREECQAQRPFSSCAPDVSPKVTYYFNNGTGQCEEDFGCGGGKNDFPSLE 220
           FSA++LISA++ E+C+A    S CA   +PK TYYFNNGT QCE +FGC  G  DFP+LE
Sbjct: 11  FSAVVLISALSEEKCRAPHASSICATGTTPKTTYYFNNGTDQCESEFGCASGPYDFPTLE 70

Query: 221 ECKTKCPYGKYA 256
           +CK  CPYG YA
Sbjct: 71  KCKENCPYGIYA 82


==> gi|67083441|gb|AAY66656.1| putative secreted protein [Ixodes
           scapularis]
          Length = 82

 Score =  100 bits (250), Expect = 1e-023
 Identities = 41/73 (56%), Positives = 57/73 (78%)
 Frame = +2

Query: 38  FFSAIMLISAITREECQAQRPFSSCAPDVSPKVTYYFNNGTGQCEEDFGCGGGKNDFPSL 217
           F +A++LISA+ ++ C+A R F+SCA DV+P   YY+NN TG+CE+DFGCG G N+FP+ 
Sbjct: 10  FSTAVVLISALPKQVCEAPRAFASCASDVTPVTLYYYNNHTGKCEKDFGCGNGPNNFPTE 69

Query: 218 EECKTKCPYGKYA 256
             CK++CPYG YA
Sbjct: 70  GVCKSECPYGSYA 82


==> gi|51011560|gb|AAT92189.1| KUN-6 [Ixodes pacificus]
          Length = 85

 Score = 89.4 bits (220), Expect = 4e-020
 Identities = 38/72 (52%), Positives = 50/72 (69%)
 Frame = +2

Query: 41  FSAIMLISAITREECQAQRPFSSCAPDVSPKVTYYFNNGTGQCEEDFGCGGGKNDFPSLE 220
           FSA++LISA+++E+C+A      CAP+     TYY+NNGT +CEED+ C  G  DF + E
Sbjct: 11  FSAVVLISALSKEDCEAPHATPQCAPNAILVTTYYYNNGTHKCEEDYNCAKGPMDFTTEE 70

Query: 221 ECKTKCPYGKYA 256
           ECK  CPYG YA
Sbjct: 71  ECKKACPYGIYA 82


==> gi|67083365|gb|AAY66618.1| putative secreted protein [Ixodes
           scapularis]
          Length = 85

 Score = 89.4 bits (220), Expect = 4e-020
 Identities = 37/72 (51%), Positives = 48/72 (66%)
 Frame = +2

Query: 41  FSAIMLISAITREECQAQRPFSSCAPDVSPKVTYYFNNGTGQCEEDFGCGGGKNDFPSLE 220
           FSA++LISA+ ++ C+A  P   C      ++TYYFNNGTG+CE  FGC  G  DF S E
Sbjct: 11  FSAVVLISALEKDVCEAPHPTPHCDDQAPLRITYYFNNGTGKCESQFGCSNGPTDFSSEE 70

Query: 221 ECKTKCPYGKYA 256
           +C+  CPYG YA
Sbjct: 71  DCRGACPYGIYA 82


==> gi|67083503|gb|AAY66687.1| putative secreted protein [Ixodes
           scapularis]
          Length = 86

 Score = 88.2 bits (217), Expect = 8e-020
 Identities = 32/64 (50%), Positives = 50/64 (78%)
 Frame = +2

Query: 65  AITREECQAQRPFSSCAPDVSPKVTYYFNNGTGQCEEDFGCGGGKNDFPSLEECKTKCPY 244
           A+++++C+A      CAP+ + + TYY+NNGTG+CE ++GCG G+NDF + +EC+ +CPY
Sbjct: 21  ALSKDKCEAPHATPQCAPNATLQTTYYYNNGTGKCEGEYGCGNGENDFSTEDECRRECPY 80

Query: 245 GKYA 256
           GKYA
Sbjct: 81  GKYA 84


==> gi|67083359|gb|AAY66615.1| putative secreted protein [Ixodes
           scapularis]
          Length = 85

 Score = 87.8 bits (216), Expect = 1e-019
 Identities = 37/72 (51%), Positives = 48/72 (66%)
 Frame = +2

Query: 41  FSAIMLISAITREECQAQRPFSSCAPDVSPKVTYYFNNGTGQCEEDFGCGGGKNDFPSLE 220
           FSA++LISA+T++ C+A  P  SC      + +YYFNNGTG+CE + GC  G  DF S  
Sbjct: 11  FSAVVLISALTKDVCEAPHPTPSCDGQAPLRTSYYFNNGTGKCESEIGCSNGTTDFSSEG 70

Query: 221 ECKTKCPYGKYA 256
           +CK  CPYG YA
Sbjct: 71  DCKRACPYGIYA 82
