# Supplementary material for: Insight into the sialome of the castor bean tick, Ixodes ricinus
Source: BMC Genomics. 2008 May 20;9:233. doi: 10.1186/1471-2164-9-233 (PMC2410133; doi:10.1186/1471-2164-9-233)
Supplement: Additional file 1 — Supplemental table. Zip file contains MS Office Excel table with links to text files, containing additional information on all ESTs. [file 1471-2164-9-233-S1.zip › Supplement/links/ACARI/IR_ALL-contig_1171-ACARI.txt]

>IR_ALL-contig_1171

gi|50363176|gb|AAT75324.1| HSP70 [Ixodes scapularis]                  218   8e-059
gi|666007|dbj|BAA04556.1| Mag29 [Dermatophagoides farinae]             90   3e-020
gi|729970|sp|P39674|MAG29_DERFA Allergen MAG29                         90   3e-020
gi|625532|pir||JX0313 dnaK-type molecular chaperone mag29 - hous...    90   3e-020


==> gi|50363176|gb|AAT75324.1| HSP70 [Ixodes scapularis]
          Length = 460

 Score =  218 bits (554), Expect = 8e-059
 Identities = 107/111 (96%), Positives = 108/111 (97%)
 Frame = +2

Query: 2   MLADAEKYNR*DELQKEKVTARNGLESYVYGVKQAAEEAGDRLSPSDKQSVLDKCKDTIS 181
           MLADAEKY R DELQ+EKVTARNGLESYVYGVKQAAEEAGDRLSPSDKQSVLDKCKDTIS
Sbjct: 350 MLADAEKYKREDELQREKVTARNGLESYVYGVKQAAEEAGDRLSPSDKQSVLDKCKDTIS 409

Query: 182 WIDSNTLAEKEEYEHRLKELQQHCSPIMSKLHQGTKQSAPSHGGPTIEEVD 334
           WIDSNTLAEKEEYEHRLKELQ HCSPIMSKLHQGTKQSAPSHGGPTIEEVD
Sbjct: 410 WIDSNTLAEKEEYEHRLKELQTHCSPIMSKLHQGTKQSAPSHGGPTIEEVD 460


==> gi|666007|dbj|BAA04556.1| Mag29 [Dermatophagoides farinae]
          Length = 145

 Score = 89.7 bits (221), Expect = 3e-020
 Identities = 46/139 (33%), Positives = 74/139 (53%), Gaps = 28/139 (20%)
 Frame = +2

Query: 2   MLADAEKYNR*DELQKEKVTARNGLESYVYGVKQAAEEAG--DRLSPSDKQSVLDKCKDT 175
           M+ +AE Y   D+ Q++++ A+N LE Y + +K   +E     ++S  D++ +LDK  + 
Sbjct: 7   MVKEAESYKEEDDKQRDRIAAKNSLEGYAFQMKATLDEEAIKSKVSEEDRKKILDKVDEV 66

Query: 176 ISWIDSNTLAEKEEYEHRLKELQQHCSPIMSKLHQ------------------------- 280
           + W+D+N LAEK+E+EH+ KEL+  C+PI++KL+Q                         
Sbjct: 67  LKWLDANALAEKDEFEHQRKELESVCNPIITKLYQQAGGAGAGGMPGGFPGGFPGTDGSG 126

Query: 281 -GTKQSAPSHGGPTIEEVD 334
            G         GPTIEEVD
Sbjct: 127 GGAAGGDGGKSGPTIEEVD 145


==> gi|729970|sp|P39674|MAG29_DERFA Allergen MAG29
          Length = 145

 Score = 89.7 bits (221), Expect = 3e-020
 Identities = 46/139 (33%), Positives = 74/139 (53%), Gaps = 28/139 (20%)
 Frame = +2

Query: 2   MLADAEKYNR*DELQKEKVTARNGLESYVYGVKQAAEEAG--DRLSPSDKQSVLDKCKDT 175
           M+ +AE Y   D+ Q++++ A+N LE Y + +K   +E     ++S  D++ +LDK  + 
Sbjct: 7   MVKEAESYKEEDDKQRDRIAAKNSLEGYAFQMKATLDEEAIKSKVSEEDRKKILDKVDEV 66

Query: 176 ISWIDSNTLAEKEEYEHRLKELQQHCSPIMSKLHQ------------------------- 280
           + W+D+N LAEK+E+EH+ KEL+  C+PI++KL+Q                         
Sbjct: 67  LKWLDANALAEKDEFEHQRKELESVCNPIITKLYQQAGGAGAGGMPGGFPGGFPGTDGSG 126

Query: 281 -GTKQSAPSHGGPTIEEVD 334
            G         GPTIEEVD
Sbjct: 127 GGAAGGDGGKSGPTIEEVD 145


==> gi|625532|pir||JX0313 dnaK-type molecular chaperone mag29 -
           house-dust mite  (Dermatophagoides farinae)
          Length = 145

 Score = 89.7 bits (221), Expect = 3e-020
 Identities = 46/139 (33%), Positives = 74/139 (53%), Gaps = 28/139 (20%)
 Frame = +2

Query: 2   MLADAEKYNR*DELQKEKVTARNGLESYVYGVKQAAEEAG--DRLSPSDKQSVLDKCKDT 175
           M+ +AE Y   D+ Q++++ A+N LE Y + +K   +E     ++S  D++ +LDK  + 
Sbjct: 7   MVKEAESYKEEDDKQRDRIAAKNSLEGYAFQMKATLDEEAIKSKVSEEDRKKILDKVDEV 66

Query: 176 ISWIDSNTLAEKEEYEHRLKELQQHCSPIMSKLHQ------------------------- 280
           + W+D+N LAEK+E+EH+ KEL+  C+PI++KL+Q                         
Sbjct: 67  LKWLDANALAEKDEFEHQRKELESVCNPIITKLYQQAGGAGAGGMPGGFPGGFPGTDGSG 126

Query: 281 -GTKQSAPSHGGPTIEEVD 334
            G         GPTIEEVD
Sbjct: 127 GGAAGGDGGKSGPTIEEVD 145
