# Supplementary material for: Insight into the sialome of the castor bean tick, Ixodes ricinus
Source: BMC Genomics. 2008 May 20;9:233. doi: 10.1186/1471-2164-9-233 (PMC2410133; doi:10.1186/1471-2164-9-233)
Supplement: Additional file 1 — Supplemental table. Zip file contains MS Office Excel table with links to text files, containing additional information on all ESTs. [file 1471-2164-9-233-S1.zip › Supplement/links/ACARI/IR_ALL-contig_1177-ACARI.txt]

>IR_ALL-contig_1177

gi|3928766|dbj|BAA34704.1| cathepsin L-like tick cysteine protei...    33   0.004
gi|51011458|gb|AAT92138.1| CLSP-7 [Ixodes pacificus]                   33   0.005
gi|51011456|gb|AAT92137.1| CLSP-6 [Ixodes pacificus]                   33   0.006
gi|51011460|gb|AAT92139.1| CLSP-8 [Ixodes pacificus]                   32   0.008
gi|51011574|gb|AAT92196.1| CLSP-10 [Ixodes pacificus]                  30   0.032
gi|51011454|gb|AAT92136.1| CLSP-5 [Ixodes pacificus]                   30   0.041


==> gi|3928766|dbj|BAA34704.1| cathepsin L-like tick cysteine
           proteinase B [Haemaphysalis longicornis]
          Length = 332

 Score = 33.5 bits (75), Expect = 0.004
 Identities = 32/98 (32%), Positives = 39/98 (39%)
 Frame = +3

Query: 231 TCPRRMTCASTWCAAPWPRRRARSPDPRPPRSSDLSPPRCCSTSATASPSRRGAPSSARR 410
           TC RR  C   W +  W    AR+P       S  +  R  S +  +S SR    S+ R 
Sbjct: 153 TCARR--CWYRWASRTW--WTARNP-------SATTAARAASWTTPSSTSRPTRASTPRS 201

Query: 411 RRPTTPACLRRGPRRPRRRGRTRSGGAALPRRDRASRR 524
             PTT    R   RRP   G   +G    PR  R S R
Sbjct: 202 ATPTTARTARATSRRP-PWGPPTAGTLTSPRETRRSCR 238


==> gi|51011458|gb|AAT92138.1| CLSP-7 [Ixodes pacificus]
          Length = 75

 Score = 33.1 bits (74), Expect = 0.005
 Identities = 21/57 (36%), Positives = 26/57 (45%)
 Frame = +3

Query: 174 RPCRADWGPSGPARSASCTTCPRRMTCASTWCAAPWPRRRARSPDPRPPRSSDLSPP 344
           +PC    GP GP+ S      PR           P+P+    SP P+PPR  D SPP
Sbjct: 34  KPCPPGEGPQGPSSS------PR-----------PYPQPEGPSPSPQPPR--DQSPP 71


==> gi|51011456|gb|AAT92137.1| CLSP-6 [Ixodes pacificus]
          Length = 75

 Score = 32.7 bits (73), Expect = 0.006
 Identities = 21/57 (36%), Positives = 26/57 (45%)
 Frame = +3

Query: 174 RPCRADWGPSGPARSASCTTCPRRMTCASTWCAAPWPRRRARSPDPRPPRSSDLSPP 344
           +PC    GP GP+ S      PR           P+P+    SP P+PPR  D SPP
Sbjct: 34  QPCPPGEGPQGPSSS------PR-----------PYPQPEGPSPSPQPPR--DQSPP 71


==> gi|51011460|gb|AAT92139.1| CLSP-8 [Ixodes pacificus]
          Length = 75

 Score = 32.3 bits (72), Expect = 0.008
 Identities = 20/57 (35%), Positives = 28/57 (49%)
 Frame = +3

Query: 174 RPCRADWGPSGPARSASCTTCPRRMTCASTWCAAPWPRRRARSPDPRPPRSSDLSPP 344
           +PC    GP GP+ S      PR           P+P+ +  +P+P+PPR  D SPP
Sbjct: 34  QPCPPGEGPQGPSSS------PR-----------PYPQPQGPAPNPQPPR--DQSPP 71


==> gi|51011574|gb|AAT92196.1| CLSP-10 [Ixodes pacificus]
          Length = 75

 Score = 30.4 bits (67), Expect = 0.032
 Identities = 19/57 (33%), Positives = 26/57 (45%)
 Frame = +3

Query: 174 RPCRADWGPSGPARSASCTTCPRRMTCASTWCAAPWPRRRARSPDPRPPRSSDLSPP 344
           +PC    GP GP+ S      PR           P+P+ +  +P P+PP   D SPP
Sbjct: 34  KPCPPGEGPQGPSSS------PR-----------PYPQPQGPAPSPQPP--KDQSPP 71


==> gi|51011454|gb|AAT92136.1| CLSP-5 [Ixodes pacificus]
          Length = 75

 Score = 30.0 bits (66), Expect = 0.041
 Identities = 20/56 (35%), Positives = 23/56 (41%)
 Frame = +3

Query: 177 PCRADWGPSGPARSASCTTCPRRMTCASTWCAAPWPRRRARSPDPRPPRSSDLSPP 344
           PC    GP GP  S      PR           P+PR    +P P+PP   D SPP
Sbjct: 35  PCPPGEGPQGPPSS------PR-----------PYPRPHGPAPSPQPP--KDQSPP 71
