# Supplementary material for: Insight into the sialome of the castor bean tick, Ixodes ricinus
Source: BMC Genomics. 2008 May 20;9:233. doi: 10.1186/1471-2164-9-233 (PMC2410133; doi:10.1186/1471-2164-9-233)
Supplement: Additional file 1 — Supplemental table. Zip file contains MS Office Excel table with links to text files, containing additional information on all ESTs. [file 1471-2164-9-233-S1.zip › Supplement/links/ACARI/IR_ALL-contig_1178-ACARI.txt]

>IR_ALL-contig_1178

gi|4755118|gb|AAD23600.2| putative sodium channel [Boophilus mic...    33   0.003


==> gi|4755118|gb|AAD23600.2| putative sodium channel [Boophilus
            microplus]
          Length = 1130

 Score = 33.1 bits (74), Expect = 0.003
 Identities = 13/22 (59%), Positives = 17/22 (77%)
 Frame = -1

Query: 180  SKQFFSGKGHPIGEPPFFFSVP 115
            ++ FF+ KGH I EPP FFS+P
Sbjct: 1106 TRDFFARKGHAIEEPPRFFSLP 1127
