# Supplementary material for: Insight into the sialome of the castor bean tick, Ixodes ricinus
Source: BMC Genomics. 2008 May 20;9:233. doi: 10.1186/1471-2164-9-233 (PMC2410133; doi:10.1186/1471-2164-9-233)
Supplement: Additional file 1 — Supplemental table. Zip file contains MS Office Excel table with links to text files, containing additional information on all ESTs. [file 1471-2164-9-233-S1.zip › Supplement/links/ACARI/IR_ALL-contig_118-ACARI.txt]

>IR_ALL-contig_118

gi|24430382|dbj|BAC22607.1| cytochrome b [Ixodes persulcatus]         335   7e-094
gi|25057198|ref|NP_739605.1| cytochrome b [Ixodes persulcatus]        335   7e-094
gi|4164554|gb|AAD05515.1| cytochrome b [Ixodes hexagonus]             308   7e-086
gi|5835692|ref|NP_008508.1|CYTB_15044 cytochrome b [Ixodes hexag...   308   7e-086
gi|7430532|pir||T11271 ubiquinol-cytochrome-c reductase (EC 1.10...   308   7e-086
gi|39656312|ref|NP_945238.1| cytochrome b [Ixodes holocyclus]         296   2e-082
gi|38678038|dbj|BAD04007.1| cytochrome b protein [Ixodes holocyc...   296   2e-082
gi|49659428|dbj|BAD27252.1| cytochrome b protein [Ixodes uriae]       287   1e-079
gi|50812157|ref|YP_054516.1| cytochrome b [Ixodes uriae]              287   1e-079
gi|38678025|dbj|BAD03995.1| cytochrome b protein [Haemaphysalis ...   273   2e-075
gi|39653775|ref|NP_945226.1| cytochrome b [Haemaphysalis flava]       273   2e-075
gi|49387256|dbj|BAD24963.1| cytochrome b protein [Amblyomma trig...   269   3e-074
gi|49619225|ref|YP_044790.1| cytochrome b [Amblyomma triguttatum]     269   3e-074
gi|4164569|gb|AAD05529.1| cytochrome b [Rhipicephalus sanguineus]     267   1e-073
gi|5835707|ref|NP_008522.1|CYTB_15045 cytochrome b [Rhipicephalu...   267   1e-073
gi|8469214|sp|O99828|CYB_RHISA Cytochrome b                           267   1e-073
gi|38678010|dbj|BAD03981.1| cytochrome b protein [Carios capensis]    263   2e-072
gi|39653760|ref|NP_945212.1| cytochrome b [Carios capensis]           263   2e-072
gi|45381981|dbj|BAD12480.1| cytochrome b protein [Ornithodoros p...   252   6e-069
gi|45544576|ref|NP_996550.1| cytochrome b [Ornithodoros porcinus]     252   6e-069
gi|24421108|dbj|BAC22591.1| cytochrome b [Ornithodoros moubata]       249   3e-068
gi|28263060|ref|NP_722573.1| cytochrome b [Ornithodoros moubata]      249   3e-068
gi|27311164|ref|NP_758884.1| cytochrome b [Varroa destructor]         248   6e-068
gi|26801242|emb|CAD38004.1| cytochrome b [Varroa destructor]          248   6e-068
gi|27262543|gb|AAN87163.1| cytochrome b [Varroa destructor]           240   2e-065


==> gi|24430382|dbj|BAC22607.1| cytochrome b [Ixodes persulcatus]
          Length = 360

 Score =  335 bits (858), Expect = 7e-094
 Identities = 163/190 (85%), Positives = 180/190 (94%)
 Frame = +2

Query: 14  FSLHFILPFILLLIVIIHIIIIHEKGSRNPLGLNLNIDKIPFHPYFTVKDILGFLITLFI 193
           FSLHFILPF+LLL+V+IHI++IHEKGS NPLGLNLNIDKIPFHPYFTVKDILG L+TL  
Sbjct: 171 FSLHFILPFMLLLMVMIHIMMIHEKGSSNPLGLNLNIDKIPFHPYFTVKDILGCLVTLLF 230

Query: 194 FSIVVLIIPYILNDAENFNIANPLVTPPHIQPE*YFLFAYAILRSIPNKFGGVIALVISI 373
           FSI+VLI+PYILND+ENFN+ANPLVTPPHIQPE YFLFAYAILRSIPNKFGGVIALV+SI
Sbjct: 231 FSIIVLIMPYILNDSENFNVANPLVTPPHIQPEWYFLFAYAILRSIPNKFGGVIALVMSI 290

Query: 374 LIIITLPFSIKNKFSSFYFFPFKKIIF*IIVNLFFLLTFLGACPVEYPFVIISQILTILY 553
           LIIITLPFS+KNKFSSFYFFP KK++F  +VNLF LLTFLGACPVEYPFVI SQILTI+Y
Sbjct: 291 LIIITLPFSMKNKFSSFYFFPTKKLLFWTMVNLFLLLTFLGACPVEYPFVITSQILTIMY 350

Query: 554 FSFFLIIPLI 583
           FSFFLIIPL+
Sbjct: 351 FSFFLIIPLL 360


==> gi|25057198|ref|NP_739605.1| cytochrome b [Ixodes persulcatus]
          Length = 360

 Score =  335 bits (858), Expect = 7e-094
 Identities = 163/190 (85%), Positives = 180/190 (94%)
 Frame = +2

Query: 14  FSLHFILPFILLLIVIIHIIIIHEKGSRNPLGLNLNIDKIPFHPYFTVKDILGFLITLFI 193
           FSLHFILPF+LLL+V+IHI++IHEKGS NPLGLNLNIDKIPFHPYFTVKDILG L+TL  
Sbjct: 171 FSLHFILPFMLLLMVMIHIMMIHEKGSSNPLGLNLNIDKIPFHPYFTVKDILGCLVTLLF 230

Query: 194 FSIVVLIIPYILNDAENFNIANPLVTPPHIQPE*YFLFAYAILRSIPNKFGGVIALVISI 373
           FSI+VLI+PYILND+ENFN+ANPLVTPPHIQPE YFLFAYAILRSIPNKFGGVIALV+SI
Sbjct: 231 FSIIVLIMPYILNDSENFNVANPLVTPPHIQPEWYFLFAYAILRSIPNKFGGVIALVMSI 290

Query: 374 LIIITLPFSIKNKFSSFYFFPFKKIIF*IIVNLFFLLTFLGACPVEYPFVIISQILTILY 553
           LIIITLPFS+KNKFSSFYFFP KK++F  +VNLF LLTFLGACPVEYPFVI SQILTI+Y
Sbjct: 291 LIIITLPFSMKNKFSSFYFFPTKKLLFWTMVNLFLLLTFLGACPVEYPFVITSQILTIMY 350

Query: 554 FSFFLIIPLI 583
           FSFFLIIPL+
Sbjct: 351 FSFFLIIPLL 360


==> gi|4164554|gb|AAD05515.1| cytochrome b [Ixodes hexagonus]
          Length = 366

 Score =  308 bits (789), Expect = 7e-086
 Identities = 145/190 (76%), Positives = 170/190 (89%)
 Frame = +2

Query: 14  FSLHFILPFILLLIVIIHIIIIHEKGSRNPLGLNLNIDKIPFHPYFTVKDILGFLITLFI 193
           FSLHFILPFIL ++V+IHI++IHEKGS NPLG+NLNIDKIPFHPYFT+KDILGFL+TLF 
Sbjct: 171 FSLHFILPFILAMMVLIHIMLIHEKGSSNPLGVNLNIDKIPFHPYFTIKDILGFLMTLFF 230

Query: 194 FSIVVLIIPYILNDAENFNIANPLVTPPHIQPE*YFLFAYAILRSIPNKFGGVIALVISI 373
           FSI+VLI P +L DAENF +ANPLVTPPHIQPE YFLFAYAILRSIPNKFGGVIAL +SI
Sbjct: 231 FSIIVLIYPNLLIDAENFTMANPLVTPPHIQPEWYFLFAYAILRSIPNKFGGVIALAMSI 290

Query: 374 LIIITLPFSIKNKFSSFYFFPFKKIIF*IIVNLFFLLTFLGACPVEYPFVIISQILTILY 553
           +II  LPF++KNKFSSFYFFP KK++F +++N+F +LTFLGACPVE PF+ I Q LT LY
Sbjct: 291 MIICILPFTMKNKFSSFYFFPIKKVLFWLLINIFLMLTFLGACPVEPPFISIGQTLTALY 350

Query: 554 FSFFLIIPLI 583
           FSFF IIP++
Sbjct: 351 FSFFFIIPIL 360


==> gi|5835692|ref|NP_008508.1|CYTB_15044 cytochrome b [Ixodes
           hexagonus]
          Length = 366

 Score =  308 bits (789), Expect = 7e-086
 Identities = 145/190 (76%), Positives = 170/190 (89%)
 Frame = +2

Query: 14  FSLHFILPFILLLIVIIHIIIIHEKGSRNPLGLNLNIDKIPFHPYFTVKDILGFLITLFI 193
           FSLHFILPFIL ++V+IHI++IHEKGS NPLG+NLNIDKIPFHPYFT+KDILGFL+TLF 
Sbjct: 171 FSLHFILPFILAMMVLIHIMLIHEKGSSNPLGVNLNIDKIPFHPYFTIKDILGFLMTLFF 230

Query: 194 FSIVVLIIPYILNDAENFNIANPLVTPPHIQPE*YFLFAYAILRSIPNKFGGVIALVISI 373
           FSI+VLI P +L DAENF +ANPLVTPPHIQPE YFLFAYAILRSIPNKFGGVIAL +SI
Sbjct: 231 FSIIVLIYPNLLIDAENFTMANPLVTPPHIQPEWYFLFAYAILRSIPNKFGGVIALAMSI 290

Query: 374 LIIITLPFSIKNKFSSFYFFPFKKIIF*IIVNLFFLLTFLGACPVEYPFVIISQILTILY 553
           +II  LPF++KNKFSSFYFFP KK++F +++N+F +LTFLGACPVE PF+ I Q LT LY
Sbjct: 291 MIICILPFTMKNKFSSFYFFPIKKVLFWLLINIFLMLTFLGACPVEPPFISIGQTLTALY 350

Query: 554 FSFFLIIPLI 583
           FSFF IIP++
Sbjct: 351 FSFFFIIPIL 360


==> gi|7430532|pir||T11271 ubiquinol-cytochrome-c reductase (EC
           1.10.2.2) cytochrome b - hardbacked tick (Ixodes
           hexagonus) mitochondrion
          Length = 366

 Score =  308 bits (789), Expect = 7e-086
 Identities = 145/190 (76%), Positives = 170/190 (89%)
 Frame = +2

Query: 14  FSLHFILPFILLLIVIIHIIIIHEKGSRNPLGLNLNIDKIPFHPYFTVKDILGFLITLFI 193
           FSLHFILPFIL ++V+IHI++IHEKGS NPLG+NLNIDKIPFHPYFT+KDILGFL+TLF 
Sbjct: 171 FSLHFILPFILAMMVLIHIMLIHEKGSSNPLGVNLNIDKIPFHPYFTIKDILGFLMTLFF 230

Query: 194 FSIVVLIIPYILNDAENFNIANPLVTPPHIQPE*YFLFAYAILRSIPNKFGGVIALVISI 373
           FSI+VLI P +L DAENF +ANPLVTPPHIQPE YFLFAYAILRSIPNKFGGVIAL +SI
Sbjct: 231 FSIIVLIYPNLLIDAENFTMANPLVTPPHIQPEWYFLFAYAILRSIPNKFGGVIALAMSI 290

Query: 374 LIIITLPFSIKNKFSSFYFFPFKKIIF*IIVNLFFLLTFLGACPVEYPFVIISQILTILY 553
           +II  LPF++KNKFSSFYFFP KK++F +++N+F +LTFLGACPVE PF+ I Q LT LY
Sbjct: 291 MIICILPFTMKNKFSSFYFFPIKKVLFWLLINIFLMLTFLGACPVEPPFISIGQTLTALY 350

Query: 554 FSFFLIIPLI 583
           FSFF IIP++
Sbjct: 351 FSFFFIIPIL 360


==> gi|39656312|ref|NP_945238.1| cytochrome b [Ixodes holocyclus]
          Length = 360

 Score =  296 bits (759), Expect = 2e-082
 Identities = 135/190 (71%), Positives = 169/190 (88%)
 Frame = +2

Query: 14  FSLHFILPFILLLIVIIHIIIIHEKGSRNPLGLNLNIDKIPFHPYFTVKDILGFLITLFI 193
           FSLHF+LPF++ ++V+IHI+++HEKGS NPLG++LNIDKIPFHPYFT+KD+   LI LFI
Sbjct: 171 FSLHFLLPFLIAVLVMIHILLLHEKGSSNPLGVHLNIDKIPFHPYFTIKDLNMMLIVLFI 230

Query: 194 FSIVVLIIPYILNDAENFNIANPLVTPPHIQPE*YFLFAYAILRSIPNKFGGVIALVISI 373
           FS+V++I PY L D+ENF++ANPL+TPPHIQPE YFLFAYAILRSIPNK GGV+AL+ SI
Sbjct: 231 FSMVIMIYPYSLTDSENFSMANPLITPPHIQPEWYFLFAYAILRSIPNKLGGVVALIFSI 290

Query: 374 LIIITLPFSIKNKFSSFYFFPFKKIIF*IIVNLFFLLTFLGACPVEYPFVIISQILTILY 553
           +IIITLP ++ NKFSSFYF+PFKK++F   VN FFLLT+LGACPVE PF+ +SQILT++Y
Sbjct: 291 VIIITLPLTMNNKFSSFYFYPFKKLMFWTFVNTFFLLTYLGACPVEMPFIFMSQILTLIY 350

Query: 554 FSFFLIIPLI 583
           F FF+IIPLI
Sbjct: 351 FMFFMIIPLI 360


==> gi|38678038|dbj|BAD04007.1| cytochrome b protein [Ixodes
           holocyclus]
          Length = 360

 Score =  296 bits (759), Expect = 2e-082
 Identities = 135/190 (71%), Positives = 169/190 (88%)
 Frame = +2

Query: 14  FSLHFILPFILLLIVIIHIIIIHEKGSRNPLGLNLNIDKIPFHPYFTVKDILGFLITLFI 193
           FSLHF+LPF++ ++V+IHI+++HEKGS NPLG++LNIDKIPFHPYFT+KD+   LI LFI
Sbjct: 171 FSLHFLLPFLIAVLVMIHILLLHEKGSSNPLGVHLNIDKIPFHPYFTIKDLNMMLIVLFI 230

Query: 194 FSIVVLIIPYILNDAENFNIANPLVTPPHIQPE*YFLFAYAILRSIPNKFGGVIALVISI 373
           FS+V++I PY L D+ENF++ANPL+TPPHIQPE YFLFAYAILRSIPNK GGV+AL+ SI
Sbjct: 231 FSMVIMIYPYSLTDSENFSMANPLITPPHIQPEWYFLFAYAILRSIPNKLGGVVALIFSI 290

Query: 374 LIIITLPFSIKNKFSSFYFFPFKKIIF*IIVNLFFLLTFLGACPVEYPFVIISQILTILY 553
           +IIITLP ++ NKFSSFYF+PFKK++F   VN FFLLT+LGACPVE PF+ +SQILT++Y
Sbjct: 291 VIIITLPLTMNNKFSSFYFYPFKKLMFWTFVNTFFLLTYLGACPVEMPFIFMSQILTLIY 350

Query: 554 FSFFLIIPLI 583
           F FF+IIPLI
Sbjct: 351 FMFFMIIPLI 360


==> gi|49659428|dbj|BAD27252.1| cytochrome b protein [Ixodes uriae]
          Length = 360

 Score =  287 bits (735), Expect = 1e-079
 Identities = 130/190 (68%), Positives = 166/190 (87%)
 Frame = +2

Query: 14  FSLHFILPFILLLIVIIHIIIIHEKGSRNPLGLNLNIDKIPFHPYFTVKDILGFLITLFI 193
           FSLHF+LPF++ ++V+IHI+ +HEKGS NPLG++LNIDKIPFHPYFT KD++  L+ LF+
Sbjct: 171 FSLHFLLPFVIAMLVLIHILFLHEKGSSNPLGIHLNIDKIPFHPYFTYKDLVMMLLVLFM 230

Query: 194 FSIVVLIIPYILNDAENFNIANPLVTPPHIQPE*YFLFAYAILRSIPNKFGGVIALVISI 373
           FSI+VLI PY L D+ENF +ANPLVTPPHIQPE YFLFAYAILRSIPNK GGV+AL++SI
Sbjct: 231 FSIIVLIYPYSLTDSENFMMANPLVTPPHIQPEWYFLFAYAILRSIPNKLGGVMALLLSI 290

Query: 374 LIIITLPFSIKNKFSSFYFFPFKKIIF*IIVNLFFLLTFLGACPVEYPFVIISQILTILY 553
            IIITLP ++ NKFSSFYF+P KK ++ I +N+F LLT+LG+CPVE PF+++SQILT++Y
Sbjct: 291 FIIITLPLTMNNKFSSFYFYPSKKFMYWIFINIFLLLTYLGSCPVEMPFIMMSQILTMMY 350

Query: 554 FSFFLIIPLI 583
           F FF++IP I
Sbjct: 351 FMFFILIPFI 360


==> gi|50812157|ref|YP_054516.1| cytochrome b [Ixodes uriae]
          Length = 360

 Score =  287 bits (735), Expect = 1e-079
 Identities = 130/190 (68%), Positives = 166/190 (87%)
 Frame = +2

Query: 14  FSLHFILPFILLLIVIIHIIIIHEKGSRNPLGLNLNIDKIPFHPYFTVKDILGFLITLFI 193
           FSLHF+LPF++ ++V+IHI+ +HEKGS NPLG++LNIDKIPFHPYFT KD++  L+ LF+
Sbjct: 171 FSLHFLLPFVIAMLVLIHILFLHEKGSSNPLGIHLNIDKIPFHPYFTYKDLVMMLLVLFM 230

Query: 194 FSIVVLIIPYILNDAENFNIANPLVTPPHIQPE*YFLFAYAILRSIPNKFGGVIALVISI 373
           FSI+VLI PY L D+ENF +ANPLVTPPHIQPE YFLFAYAILRSIPNK GGV+AL++SI
Sbjct: 231 FSIIVLIYPYSLTDSENFMMANPLVTPPHIQPEWYFLFAYAILRSIPNKLGGVMALLLSI 290

Query: 374 LIIITLPFSIKNKFSSFYFFPFKKIIF*IIVNLFFLLTFLGACPVEYPFVIISQILTILY 553
            IIITLP ++ NKFSSFYF+P KK ++ I +N+F LLT+LG+CPVE PF+++SQILT++Y
Sbjct: 291 FIIITLPLTMNNKFSSFYFYPSKKFMYWIFINIFLLLTYLGSCPVEMPFIMMSQILTMMY 350

Query: 554 FSFFLIIPLI 583
           F FF++IP I
Sbjct: 351 FMFFILIPFI 360


==> gi|38678025|dbj|BAD03995.1| cytochrome b protein [Haemaphysalis
           flava]
          Length = 355

 Score =  273 bits (699), Expect = 2e-075
 Identities = 126/189 (66%), Positives = 162/189 (85%)
 Frame = +2

Query: 14  FSLHFILPFILLLIVIIHIIIIHEKGSRNPLGLNLNIDKIPFHPYFTVKDILGFLITLFI 193
           FSLHFILPFIL  +V+IHI++IHEKGS NPLG  LNIDKIPFH YF++KDILG L+ L I
Sbjct: 166 FSLHFILPFILTFLVMIHIMLIHEKGSSNPLGNTLNIDKIPFHSYFSIKDILGILLVLTI 225

Query: 194 FSIVVLIIPYILNDAENFNIANPLVTPPHIQPE*YFLFAYAILRSIPNKFGGVIALVISI 373
           FS++VL  PY+L DAENFN+ANP++TPPHIQPE YFLFAYAILRSIPNK GGVIAL++SI
Sbjct: 226 FSVIVLQYPYMLMDAENFNVANPMITPPHIQPEWYFLFAYAILRSIPNKLGGVIALLMSI 285

Query: 374 LIIITLPFSIKNKFSSFYFFPFKKIIF*IIVNLFFLLTFLGACPVEYPFVIISQILTILY 553
           +II +   ++KNKFSSFYF   KK+++ + +N+F +LTFLGA P+EYP+V++SQ++T +Y
Sbjct: 286 IIIASFSLTMKNKFSSFYFNLNKKLLYWMYINIFVILTFLGAMPIEYPYVMMSQVITFMY 345

Query: 554 FSFFLIIPL 580
           F FF++IP+
Sbjct: 346 FLFFILIPI 354
