# Supplementary material for: Insight into the sialome of the castor bean tick, Ixodes ricinus
Source: BMC Genomics. 2008 May 20;9:233. doi: 10.1186/1471-2164-9-233 (PMC2410133; doi:10.1186/1471-2164-9-233)
Supplement: Additional file 1 — Supplemental table. Zip file contains MS Office Excel table with links to text files, containing additional information on all ESTs. [file 1471-2164-9-233-S1.zip › Supplement/links/ACARI/IR_ALL-contig_119-ACARI.txt]

>IR_ALL-contig_119

gi|24430382|dbj|BAC22607.1| cytochrome b [Ixodes persulcatus]         503   e-144
gi|25057198|ref|NP_739605.1| cytochrome b [Ixodes persulcatus]        503   e-144
gi|4164554|gb|AAD05515.1| cytochrome b [Ixodes hexagonus]             476   e-136
gi|5835692|ref|NP_008508.1|CYTB_15044 cytochrome b [Ixodes hexag...   476   e-136
gi|7430532|pir||T11271 ubiquinol-cytochrome-c reductase (EC 1.10...   476   e-136
gi|39656312|ref|NP_945238.1| cytochrome b [Ixodes holocyclus]         453   e-129
gi|38678038|dbj|BAD04007.1| cytochrome b protein [Ixodes holocyc...   453   e-129
gi|49387256|dbj|BAD24963.1| cytochrome b protein [Amblyomma trig...   447   e-127
gi|49619225|ref|YP_044790.1| cytochrome b [Amblyomma triguttatum]     447   e-127
gi|49659428|dbj|BAD27252.1| cytochrome b protein [Ixodes uriae]       443   e-126
gi|50812157|ref|YP_054516.1| cytochrome b [Ixodes uriae]              443   e-126
gi|4164569|gb|AAD05529.1| cytochrome b [Rhipicephalus sanguineus]     439   e-125
gi|5835707|ref|NP_008522.1|CYTB_15045 cytochrome b [Rhipicephalu...   439   e-125
gi|8469214|sp|O99828|CYB_RHISA Cytochrome b                           439   e-125
gi|38678025|dbj|BAD03995.1| cytochrome b protein [Haemaphysalis ...   432   e-123
gi|39653775|ref|NP_945226.1| cytochrome b [Haemaphysalis flava]       432   e-123
gi|38678010|dbj|BAD03981.1| cytochrome b protein [Carios capensis]    392   e-111
gi|39653760|ref|NP_945212.1| cytochrome b [Carios capensis]           392   e-111
gi|24421108|dbj|BAC22591.1| cytochrome b [Ornithodoros moubata]       385   e-109
gi|28263060|ref|NP_722573.1| cytochrome b [Ornithodoros moubata]      385   e-109
gi|27311164|ref|NP_758884.1| cytochrome b [Varroa destructor]         384   e-108
gi|26801242|emb|CAD38004.1| cytochrome b [Varroa destructor]          384   e-108
gi|45381981|dbj|BAD12480.1| cytochrome b protein [Ornithodoros p...   380   e-107
gi|45544576|ref|NP_996550.1| cytochrome b [Ornithodoros porcinus]     380   e-107
gi|27262543|gb|AAN87163.1| cytochrome b [Varroa destructor]           371   e-104


==> gi|24430382|dbj|BAC22607.1| cytochrome b [Ixodes persulcatus]
          Length = 360

 Score =  503 bits (1294), Expect = e-144
 Identities = 253/304 (83%), Positives = 280/304 (92%)
 Frame = +1

Query: 1   LNPIFNLPTPSNISYI*NIGSILGICLGIQILRGLFLAINFSRDITTAFNIISHISRDVN 180
           +NPI NLPTPSNISY+ N+GS+LG+CL IQIL GLFLA+NFS DITTAFN++SHISRDVN
Sbjct: 7   MNPISNLPTPSNISYMWNMGSLLGMCLMIQILSGLFLAMNFSSDITTAFNMMSHISRDVN 66

Query: 181 NG*IIRSIHSNGASIFFIFIYLHIGRGIYYSSFFFLKT*ITGIIIIFILIATAFLGYVLP 360
           NG +IRSIHSNGAS+FFIF+YLHIGRGIYYSSFFFLKT +TGII+IFIL+ATAFLGYVLP
Sbjct: 67  NGWLIRSIHSNGASMFFIFMYLHIGRGIYYSSFFFLKTWMTGIIMIFILMATAFLGYVLP 126

Query: 361 *GQISF*GATVITNLFSAIPYFGSTLTY*I*GGFSVDNNTLTRFFSLHFILPFILLLIVI 540
            GQ+SF GATVITNLFSAIPY GS LTY I GGFSVDNNTLTRFFSLHFILPF+LLL+V+
Sbjct: 127 WGQMSFWGATVITNLFSAIPYIGSMLTYWIWGGFSVDNNTLTRFFSLHFILPFMLLLMVM 186

Query: 541 IHIIIIHEKGSRNPLGLNLNIDKIPFHPYFTVKDILGFLITLFIFSIVVLIIPYILNDAE 720
           IHI++IHEKGS NPLGLNLNIDKIPFHPYFTVKDILG L+TL  FSI+VLI+PYILND+E
Sbjct: 187 IHIMMIHEKGSSNPLGLNLNIDKIPFHPYFTVKDILGCLVTLLFFSIIVLIMPYILNDSE 246

Query: 721 NFNIANPLVTPPHIQPE*YFLFAYAILRSIPNKFGGVIALVISILIIITLPFSIKK*ILL 900
           NFN+ANPLVTPPHIQPE YFLFAYAILRSIPNKFGGVIALV+SILIIITLPFS+K     
Sbjct: 247 NFNVANPLVTPPHIQPEWYFLFAYAILRSIPNKFGGVIALVMSILIIITLPFSMKNKFSS 306

Query: 901 FLFF 912
           F FF
Sbjct: 307 FYFF 310


 Score =  106 bits (265), Expect = 8e-025
 Identities = 51/63 (80%), Positives = 56/63 (88%)
 Frame = +2

Query: 875  FQ*KNKFSSFYFFPFKKIIF*IIVNLFFLLTFLGACPVEYPFVIISQILTILYFSFFLII 1054
            F  KNKFSSFYFFP KK++F  +VNLF LLTFLGACPVEYPFVI SQILTI+YFSFFLII
Sbjct: 298  FSMKNKFSSFYFFPTKKLLFWTMVNLFLLLTFLGACPVEYPFVITSQILTIMYFSFFLII 357

Query: 1055 PLI 1063
            PL+
Sbjct: 358  PLL 360


==> gi|25057198|ref|NP_739605.1| cytochrome b [Ixodes persulcatus]
          Length = 360

 Score =  503 bits (1294), Expect = e-144
 Identities = 253/304 (83%), Positives = 280/304 (92%)
 Frame = +1

Query: 1   LNPIFNLPTPSNISYI*NIGSILGICLGIQILRGLFLAINFSRDITTAFNIISHISRDVN 180
           +NPI NLPTPSNISY+ N+GS+LG+CL IQIL GLFLA+NFS DITTAFN++SHISRDVN
Sbjct: 7   MNPISNLPTPSNISYMWNMGSLLGMCLMIQILSGLFLAMNFSSDITTAFNMMSHISRDVN 66

Query: 181 NG*IIRSIHSNGASIFFIFIYLHIGRGIYYSSFFFLKT*ITGIIIIFILIATAFLGYVLP 360
           NG +IRSIHSNGAS+FFIF+YLHIGRGIYYSSFFFLKT +TGII+IFIL+ATAFLGYVLP
Sbjct: 67  NGWLIRSIHSNGASMFFIFMYLHIGRGIYYSSFFFLKTWMTGIIMIFILMATAFLGYVLP 126

Query: 361 *GQISF*GATVITNLFSAIPYFGSTLTY*I*GGFSVDNNTLTRFFSLHFILPFILLLIVI 540
            GQ+SF GATVITNLFSAIPY GS LTY I GGFSVDNNTLTRFFSLHFILPF+LLL+V+
Sbjct: 127 WGQMSFWGATVITNLFSAIPYIGSMLTYWIWGGFSVDNNTLTRFFSLHFILPFMLLLMVM 186

Query: 541 IHIIIIHEKGSRNPLGLNLNIDKIPFHPYFTVKDILGFLITLFIFSIVVLIIPYILNDAE 720
           IHI++IHEKGS NPLGLNLNIDKIPFHPYFTVKDILG L+TL  FSI+VLI+PYILND+E
Sbjct: 187 IHIMMIHEKGSSNPLGLNLNIDKIPFHPYFTVKDILGCLVTLLFFSIIVLIMPYILNDSE 246

Query: 721 NFNIANPLVTPPHIQPE*YFLFAYAILRSIPNKFGGVIALVISILIIITLPFSIKK*ILL 900
           NFN+ANPLVTPPHIQPE YFLFAYAILRSIPNKFGGVIALV+SILIIITLPFS+K     
Sbjct: 247 NFNVANPLVTPPHIQPEWYFLFAYAILRSIPNKFGGVIALVMSILIIITLPFSMKNKFSS 306

Query: 901 FLFF 912
           F FF
Sbjct: 307 FYFF 310


 Score =  106 bits (265), Expect = 8e-025
 Identities = 51/63 (80%), Positives = 56/63 (88%)
 Frame = +2

Query: 875  FQ*KNKFSSFYFFPFKKIIF*IIVNLFFLLTFLGACPVEYPFVIISQILTILYFSFFLII 1054
            F  KNKFSSFYFFP KK++F  +VNLF LLTFLGACPVEYPFVI SQILTI+YFSFFLII
Sbjct: 298  FSMKNKFSSFYFFPTKKLLFWTMVNLFLLLTFLGACPVEYPFVITSQILTIMYFSFFLII 357

Query: 1055 PLI 1063
            PL+
Sbjct: 358  PLL 360


==> gi|4164554|gb|AAD05515.1| cytochrome b [Ixodes hexagonus]
          Length = 366

 Score =  476 bits (1226), Expect = e-136
 Identities = 250/358 (69%), Positives = 288/358 (80%), Gaps = 9/358 (2%)
 Frame = +1

Query: 1    LNPIFNLPTPSNISYI*NIGSILGICLGIQILRGLFLAINFSRDITTAFNIISHISRDVN 180
            ++PI NLPTPSNIS   N+ S+LG+CL IQIL GLFLA+NFS DI+TAFN++SHI+RDVN
Sbjct: 7    ISPISNLPTPSNISPFWNMRSLLGMCLSIQILSGLFLAMNFSSDISTAFNMMSHINRDVN 66

Query: 181  NG*IIRSIHSNGASIFFIFIYLHIGRGIYYSSFFFLKT*ITGIIIIFILIATAFLGYVLP 360
            NG +IRSIHSNGAS+FFIF+Y+H+GRGIYYSSFFF KT  +GI+IIF L+ATAFLGYVLP
Sbjct: 67   NGWLIRSIHSNGASMFFIFMYIHVGRGIYYSSFFFTKTWFSGILIIFTLMATAFLGYVLP 126

Query: 361  *GQISF*GATVITNLFSAIPYFGSTLTY*I*GGFSVDNNTLTRFFSLHFILPFILLLIVI 540
             GQ+SF GATVITNLFSAIPYFGSTLTY I GGFSVDNN LTRFFSLHFILPFIL ++V+
Sbjct: 127  WGQMSFWGATVITNLFSAIPYFGSTLTYWIWGGFSVDNNALTRFFSLHFILPFILAMMVL 186

Query: 541  IHIIIIHEKGSRNPLGLNLNIDKIPFHPYFTVKDILGFLITLFIFSIVVLIIPYILNDAE 720
            IHI++IHEKGS NPLG+NLNIDKIPFHPYFT+KDILGFL+TLF FSI+VLI P +L DAE
Sbjct: 187  IHIMLIHEKGSSNPLGVNLNIDKIPFHPYFTIKDILGFLMTLFFFSIIVLIYPNLLIDAE 246

Query: 721  NFNIANPLVTPPHIQPE*YFLFAYAILRSIPNKFGGVIALVISILIIITLPFSIKK*ILL 900
            NF +ANPLVTPPHIQPE YFLFAYAILRSIPNKFGGVIAL +SI+II  LPF++K     
Sbjct: 247  NFTMANPLVTPPHIQPEWYFLFAYAILRSIPNKFGGVIALAMSIMIICILPFTMKNKFSS 306

Query: 901  FLFFSI*KNNILNYSKFIFSFNIFRSLSC*IPFCNHQPNF---------NYFIFFFFL 1047
            F FF I K        F    NIF  L+  +  C  +P F          YF FFF +
Sbjct: 307  FYFFPIKK------VLFWLLINIFLMLTF-LGACPVEPPFISIGQTLTALYFSFFFII 357


 Score = 95.5 bits (236), Expect = 2e-021
 Identities = 42/63 (66%), Positives = 52/63 (82%)
 Frame = +2

Query: 875  FQ*KNKFSSFYFFPFKKIIF*IIVNLFFLLTFLGACPVEYPFVIISQILTILYFSFFLII 1054
            F  KNKFSSFYFFP KK++F +++N+F +LTFLGACPVE PF+ I Q LT LYFSFF II
Sbjct: 298  FTMKNKFSSFYFFPIKKVLFWLLINIFLMLTFLGACPVEPPFISIGQTLTALYFSFFFII 357

Query: 1055 PLI 1063
            P++
Sbjct: 358  PIL 360


==> gi|5835692|ref|NP_008508.1|CYTB_15044 cytochrome b [Ixodes hexagonus]
          Length = 366

 Score =  476 bits (1226), Expect = e-136
 Identities = 250/358 (69%), Positives = 288/358 (80%), Gaps = 9/358 (2%)
 Frame = +1

Query: 1    LNPIFNLPTPSNISYI*NIGSILGICLGIQILRGLFLAINFSRDITTAFNIISHISRDVN 180
            ++PI NLPTPSNIS   N+ S+LG+CL IQIL GLFLA+NFS DI+TAFN++SHI+RDVN
Sbjct: 7    ISPISNLPTPSNISPFWNMRSLLGMCLSIQILSGLFLAMNFSSDISTAFNMMSHINRDVN 66

Query: 181  NG*IIRSIHSNGASIFFIFIYLHIGRGIYYSSFFFLKT*ITGIIIIFILIATAFLGYVLP 360
            NG +IRSIHSNGAS+FFIF+Y+H+GRGIYYSSFFF KT  +GI+IIF L+ATAFLGYVLP
Sbjct: 67   NGWLIRSIHSNGASMFFIFMYIHVGRGIYYSSFFFTKTWFSGILIIFTLMATAFLGYVLP 126

Query: 361  *GQISF*GATVITNLFSAIPYFGSTLTY*I*GGFSVDNNTLTRFFSLHFILPFILLLIVI 540
             GQ+SF GATVITNLFSAIPYFGSTLTY I GGFSVDNN LTRFFSLHFILPFIL ++V+
Sbjct: 127  WGQMSFWGATVITNLFSAIPYFGSTLTYWIWGGFSVDNNALTRFFSLHFILPFILAMMVL 186

Query: 541  IHIIIIHEKGSRNPLGLNLNIDKIPFHPYFTVKDILGFLITLFIFSIVVLIIPYILNDAE 720
            IHI++IHEKGS NPLG+NLNIDKIPFHPYFT+KDILGFL+TLF FSI+VLI P +L DAE
Sbjct: 187  IHIMLIHEKGSSNPLGVNLNIDKIPFHPYFTIKDILGFLMTLFFFSIIVLIYPNLLIDAE 246

Query: 721  NFNIANPLVTPPHIQPE*YFLFAYAILRSIPNKFGGVIALVISILIIITLPFSIKK*ILL 900
            NF +ANPLVTPPHIQPE YFLFAYAILRSIPNKFGGVIAL +SI+II  LPF++K     
Sbjct: 247  NFTMANPLVTPPHIQPEWYFLFAYAILRSIPNKFGGVIALAMSIMIICILPFTMKNKFSS 306

Query: 901  FLFFSI*KNNILNYSKFIFSFNIFRSLSC*IPFCNHQPNF---------NYFIFFFFL 1047
            F FF I K        F    NIF  L+  +  C  +P F          YF FFF +
Sbjct: 307  FYFFPIKK------VLFWLLINIFLMLTF-LGACPVEPPFISIGQTLTALYFSFFFII 357


 Score = 95.5 bits (236), Expect = 2e-021
 Identities = 42/63 (66%), Positives = 52/63 (82%)
 Frame = +2

Query: 875  FQ*KNKFSSFYFFPFKKIIF*IIVNLFFLLTFLGACPVEYPFVIISQILTILYFSFFLII 1054
            F  KNKFSSFYFFP KK++F +++N+F +LTFLGACPVE PF+ I Q LT LYFSFF II
Sbjct: 298  FTMKNKFSSFYFFPIKKVLFWLLINIFLMLTFLGACPVEPPFISIGQTLTALYFSFFFII 357

Query: 1055 PLI 1063
            P++
Sbjct: 358  PIL 360


==> gi|7430532|pir||T11271 ubiquinol-cytochrome-c reductase (EC 1.10.2.2)
            cytochrome b - hardbacked tick (Ixodes hexagonus)
            mitochondrion
          Length = 366

 Score =  476 bits (1226), Expect = e-136
 Identities = 250/358 (69%), Positives = 288/358 (80%), Gaps = 9/358 (2%)
 Frame = +1

Query: 1    LNPIFNLPTPSNISYI*NIGSILGICLGIQILRGLFLAINFSRDITTAFNIISHISRDVN 180
            ++PI NLPTPSNIS   N+ S+LG+CL IQIL GLFLA+NFS DI+TAFN++SHI+RDVN
Sbjct: 7    ISPISNLPTPSNISPFWNMRSLLGMCLSIQILSGLFLAMNFSSDISTAFNMMSHINRDVN 66

Query: 181  NG*IIRSIHSNGASIFFIFIYLHIGRGIYYSSFFFLKT*ITGIIIIFILIATAFLGYVLP 360
            NG +IRSIHSNGAS+FFIF+Y+H+GRGIYYSSFFF KT  +GI+IIF L+ATAFLGYVLP
Sbjct: 67   NGWLIRSIHSNGASMFFIFMYIHVGRGIYYSSFFFTKTWFSGILIIFTLMATAFLGYVLP 126

Query: 361  *GQISF*GATVITNLFSAIPYFGSTLTY*I*GGFSVDNNTLTRFFSLHFILPFILLLIVI 540
             GQ+SF GATVITNLFSAIPYFGSTLTY I GGFSVDNN LTRFFSLHFILPFIL ++V+
Sbjct: 127  WGQMSFWGATVITNLFSAIPYFGSTLTYWIWGGFSVDNNALTRFFSLHFILPFILAMMVL 186

Query: 541  IHIIIIHEKGSRNPLGLNLNIDKIPFHPYFTVKDILGFLITLFIFSIVVLIIPYILNDAE 720
            IHI++IHEKGS NPLG+NLNIDKIPFHPYFT+KDILGFL+TLF FSI+VLI P +L DAE
Sbjct: 187  IHIMLIHEKGSSNPLGVNLNIDKIPFHPYFTIKDILGFLMTLFFFSIIVLIYPNLLIDAE 246

Query: 721  NFNIANPLVTPPHIQPE*YFLFAYAILRSIPNKFGGVIALVISILIIITLPFSIKK*ILL 900
            NF +ANPLVTPPHIQPE YFLFAYAILRSIPNKFGGVIAL +SI+II  LPF++K     
Sbjct: 247  NFTMANPLVTPPHIQPEWYFLFAYAILRSIPNKFGGVIALAMSIMIICILPFTMKNKFSS 306

Query: 901  FLFFSI*KNNILNYSKFIFSFNIFRSLSC*IPFCNHQPNF---------NYFIFFFFL 1047
            F FF I K        F    NIF  L+  +  C  +P F          YF FFF +
Sbjct: 307  FYFFPIKK------VLFWLLINIFLMLTF-LGACPVEPPFISIGQTLTALYFSFFFII 357


 Score = 95.5 bits (236), Expect = 2e-021
 Identities = 42/63 (66%), Positives = 52/63 (82%)
 Frame = +2

Query: 875  FQ*KNKFSSFYFFPFKKIIF*IIVNLFFLLTFLGACPVEYPFVIISQILTILYFSFFLII 1054
            F  KNKFSSFYFFP KK++F +++N+F +LTFLGACPVE PF+ I Q LT LYFSFF II
Sbjct: 298  FTMKNKFSSFYFFPIKKVLFWLLINIFLMLTFLGACPVEPPFISIGQTLTALYFSFFFII 357

Query: 1055 PLI 1063
            P++
Sbjct: 358  PIL 360


==> gi|39656312|ref|NP_945238.1| cytochrome b [Ixodes holocyclus]
          Length = 360

 Score =  453 bits (1165), Expect = e-129
 Identities = 224/349 (64%), Positives = 275/349 (78%)
 Frame = +1

Query: 1    LNPIFNLPTPSNISYI*NIGSILGICLGIQILRGLFLAINFSRDITTAFNIISHISRDVN 180
            +NPI NLPTPSNISY+ N+GS+LG+CLGIQIL GLFLA+NFS DITTAFN++SHI RDVN
Sbjct: 7    MNPIINLPTPSNISYMWNMGSLLGMCLGIQILTGLFLAMNFSSDITTAFNMMSHIMRDVN 66

Query: 181  NG*IIRSIHSNGASIFFIFIYLHIGRGIYYSSFFFLKT*ITGIIIIFILIATAFLGYVLP 360
            NG +IRSIH+NGAS+FFI IYLHIGRGIYYSSFFF K   +G+II+F+L+ATAFLGYVLP
Sbjct: 67   NGWMIRSIHANGASLFFIMIYLHIGRGIYYSSFFFFKPWASGLIILFMLMATAFLGYVLP 126

Query: 361  *GQISF*GATVITNLFSAIPYFGSTLTY*I*GGFSVDNNTLTRFFSLHFILPFILLLIVI 540
             GQ+SF GATVITNL +AIPY G+ +T  I GGFSVDN+TL RFFSLHF+LPF++ ++V+
Sbjct: 127  WGQMSFWGATVITNLLTAIPYVGTMMTQWIWGGFSVDNSTLNRFFSLHFLLPFLIAVLVM 186

Query: 541  IHIIIIHEKGSRNPLGLNLNIDKIPFHPYFTVKDILGFLITLFIFSIVVLIIPYILNDAE 720
            IHI+++HEKGS NPLG++LNIDKIPFHPYFT+KD+   LI LFIFS+V++I PY L D+E
Sbjct: 187  IHILLLHEKGSSNPLGVHLNIDKIPFHPYFTIKDLNMMLIVLFIFSMVIMIYPYSLTDSE 246

Query: 721  NFNIANPLVTPPHIQPE*YFLFAYAILRSIPNKFGGVIALVISILIIITLPFSIKK*ILL 900
            NF++ANPL+TPPHIQPE YFLFAYAILRSIPNK GGV+AL+ SI+IIITLP ++      
Sbjct: 247  NFSMANPLITPPHIQPEWYFLFAYAILRSIPNKLGGVVALIFSIVIIITLPLTMNNKFSS 306

Query: 901  FLFFSI*KNNILNYSKFIFSFNIFRSLSC*IPFCNHQPNFNYFIFFFFL 1047
            F F+   K     +    F      +    +PF           F FF+
Sbjct: 307  FYFYPFKKLMFWTFVNTFFLLTYLGACPVEMPFIFMSQILTLIYFMFFM 355


 Score = 97.4 bits (241), Expect = 5e-022
 Identities = 43/59 (72%), Positives = 52/59 (88%)
 Frame = +2

Query: 887  NKFSSFYFFPFKKIIF*IIVNLFFLLTFLGACPVEYPFVIISQILTILYFSFFLIIPLI 1063
            NKFSSFYF+PFKK++F   VN FFLLT+LGACPVE PF+ +SQILT++YF FF+IIPLI
Sbjct: 302  NKFSSFYFYPFKKLMFWTFVNTFFLLTYLGACPVEMPFIFMSQILTLIYFMFFMIIPLI 360


==> gi|38678038|dbj|BAD04007.1| cytochrome b protein [Ixodes holocyclus]
          Length = 360

 Score =  453 bits (1165), Expect = e-129
 Identities = 224/349 (64%), Positives = 275/349 (78%)
 Frame = +1

Query: 1    LNPIFNLPTPSNISYI*NIGSILGICLGIQILRGLFLAINFSRDITTAFNIISHISRDVN 180
            +NPI NLPTPSNISY+ N+GS+LG+CLGIQIL GLFLA+NFS DITTAFN++SHI RDVN
Sbjct: 7    MNPIINLPTPSNISYMWNMGSLLGMCLGIQILTGLFLAMNFSSDITTAFNMMSHIMRDVN 66

Query: 181  NG*IIRSIHSNGASIFFIFIYLHIGRGIYYSSFFFLKT*ITGIIIIFILIATAFLGYVLP 360
            NG +IRSIH+NGAS+FFI IYLHIGRGIYYSSFFF K   +G+II+F+L+ATAFLGYVLP
Sbjct: 67   NGWMIRSIHANGASLFFIMIYLHIGRGIYYSSFFFFKPWASGLIILFMLMATAFLGYVLP 126

Query: 361  *GQISF*GATVITNLFSAIPYFGSTLTY*I*GGFSVDNNTLTRFFSLHFILPFILLLIVI 540
             GQ+SF GATVITNL +AIPY G+ +T  I GGFSVDN+TL RFFSLHF+LPF++ ++V+
Sbjct: 127  WGQMSFWGATVITNLLTAIPYVGTMMTQWIWGGFSVDNSTLNRFFSLHFLLPFLIAVLVM 186

Query: 541  IHIIIIHEKGSRNPLGLNLNIDKIPFHPYFTVKDILGFLITLFIFSIVVLIIPYILNDAE 720
            IHI+++HEKGS NPLG++LNIDKIPFHPYFT+KD+   LI LFIFS+V++I PY L D+E
Sbjct: 187  IHILLLHEKGSSNPLGVHLNIDKIPFHPYFTIKDLNMMLIVLFIFSMVIMIYPYSLTDSE 246

Query: 721  NFNIANPLVTPPHIQPE*YFLFAYAILRSIPNKFGGVIALVISILIIITLPFSIKK*ILL 900
            NF++ANPL+TPPHIQPE YFLFAYAILRSIPNK GGV+AL+ SI+IIITLP ++      
Sbjct: 247  NFSMANPLITPPHIQPEWYFLFAYAILRSIPNKLGGVVALIFSIVIIITLPLTMNNKFSS 306

Query: 901  FLFFSI*KNNILNYSKFIFSFNIFRSLSC*IPFCNHQPNFNYFIFFFFL 1047
            F F+   K     +    F      +    +PF           F FF+
Sbjct: 307  FYFYPFKKLMFWTFVNTFFLLTYLGACPVEMPFIFMSQILTLIYFMFFM 355


 Score = 97.4 bits (241), Expect = 5e-022
 Identities = 43/59 (72%), Positives = 52/59 (88%)
 Frame = +2

Query: 887  NKFSSFYFFPFKKIIF*IIVNLFFLLTFLGACPVEYPFVIISQILTILYFSFFLIIPLI 1063
            NKFSSFYF+PFKK++F   VN FFLLT+LGACPVE PF+ +SQILT++YF FF+IIPLI
Sbjct: 302  NKFSSFYFYPFKKLMFWTFVNTFFLLTYLGACPVEMPFIFMSQILTLIYFMFFMIIPLI 360


==> gi|49387256|dbj|BAD24963.1| cytochrome b protein [Amblyomma
           triguttatum]
          Length = 358

 Score =  447 bits (1151), Expect = e-127
 Identities = 226/312 (72%), Positives = 260/312 (83%)
 Frame = +1

Query: 1   LNPIFNLPTPSNISYI*NIGSILGICLGIQILRGLFLAINFSRDITTAFNIISHISRDVN 180
           LNP  NLP+PSNISY+ N GS+LG+CL  QI+ GLFLA+NFS DITTAFN+ISHI RDV 
Sbjct: 5   LNPFINLPSPSNISYMWNFGSLLGVCLMTQIISGLFLAMNFSSDITTAFNMISHIQRDVE 64

Query: 181 NG*IIRSIHSNGASIFFIFIYLHIGRGIYYSSFFFLKT*ITGIIIIFILIATAFLGYVLP 360
           NG +IRSIH+NGAS+FFIFIY+HIGRGIYYSSF F+K  ++G++IIFIL+ATAFLGY+LP
Sbjct: 65  NGWLIRSIHANGASLFFIFIYIHIGRGIYYSSFHFIKVWLSGLMIIFILMATAFLGYILP 124

Query: 361 *GQISF*GATVITNLFSAIPYFGSTLTY*I*GGFSVDNNTLTRFFSLHFILPFILLLIVI 540
            GQ+SF GATVITNL SAIPY G T+T+ I GGFSVDNNTL RFFS HFI PFILL+  +
Sbjct: 125 WGQMSFWGATVITNLISAIPYIGQTITFWIWGGFSVDNNTLIRFFSFHFIFPFILLMFSM 184

Query: 541 IHIIIIHEKGSRNPLGLNLNIDKIPFHPYFTVKDILGFLITLFIFSIVVLIIPYILNDAE 720
           IHII+IHEKGS NPLG  LNIDKI FHPYFT+KDILG L T  IFS  V + PY L DAE
Sbjct: 185 IHIILIHEKGSSNPLGTPLNIDKISFHPYFTIKDILGILTTFSIFSFTVFLFPYSLMDAE 244

Query: 721 NFNIANPLVTPPHIQPE*YFLFAYAILRSIPNKFGGVIALVISILIIITLPFSIKK*ILL 900
           NFN+ANP++TPPHIQPE YFLFAYAILRSIPNK GGVIAL++SI+IIITL FS+K   LL
Sbjct: 245 NFNMANPMITPPHIQPEWYFLFAYAILRSIPNKLGGVIALIMSIVIIITLSFSMKN-KLL 303

Query: 901 FLFFSI*KNNIL 936
             +F I  N IL
Sbjct: 304 SSYFKI-SNKIL 314


 Score = 73.6 bits (179), Expect = 8e-015
 Identities = 34/63 (53%), Positives = 46/63 (73%)
 Frame = +2

Query: 875  FQ*KNKFSSFYFFPFKKIIF*IIVNLFFLLTFLGACPVEYPFVIISQILTILYFSFFLII 1054
            F  KNK  S YF    KI+F  ++N+F LLTFLGA P+EYP+ I+S+++T++YF  FLI 
Sbjct: 296  FSMKNKLLSSYFKISNKILFWTLINMFILLTFLGAKPIEYPYEIVSKLITLIYFLIFLIF 355

Query: 1055 PLI 1063
            PLI
Sbjct: 356  PLI 358


==> gi|49619225|ref|YP_044790.1| cytochrome b [Amblyomma triguttatum]
          Length = 358

 Score =  447 bits (1151), Expect = e-127
 Identities = 226/312 (72%), Positives = 260/312 (83%)
 Frame = +1

Query: 1   LNPIFNLPTPSNISYI*NIGSILGICLGIQILRGLFLAINFSRDITTAFNIISHISRDVN 180
           LNP  NLP+PSNISY+ N GS+LG+CL  QI+ GLFLA+NFS DITTAFN+ISHI RDV 
Sbjct: 5   LNPFINLPSPSNISYMWNFGSLLGVCLMTQIISGLFLAMNFSSDITTAFNMISHIQRDVE 64

Query: 181 NG*IIRSIHSNGASIFFIFIYLHIGRGIYYSSFFFLKT*ITGIIIIFILIATAFLGYVLP 360
           NG +IRSIH+NGAS+FFIFIY+HIGRGIYYSSF F+K  ++G++IIFIL+ATAFLGY+LP
Sbjct: 65  NGWLIRSIHANGASLFFIFIYIHIGRGIYYSSFHFIKVWLSGLMIIFILMATAFLGYILP 124

Query: 361 *GQISF*GATVITNLFSAIPYFGSTLTY*I*GGFSVDNNTLTRFFSLHFILPFILLLIVI 540
            GQ+SF GATVITNL SAIPY G T+T+ I GGFSVDNNTL RFFS HFI PFILL+  +
Sbjct: 125 WGQMSFWGATVITNLISAIPYIGQTITFWIWGGFSVDNNTLIRFFSFHFIFPFILLMFSM 184

Query: 541 IHIIIIHEKGSRNPLGLNLNIDKIPFHPYFTVKDILGFLITLFIFSIVVLIIPYILNDAE 720
           IHII+IHEKGS NPLG  LNIDKI FHPYFT+KDILG L T  IFS  V + PY L DAE
Sbjct: 185 IHIILIHEKGSSNPLGTPLNIDKISFHPYFTIKDILGILTTFSIFSFTVFLFPYSLMDAE 244

Query: 721 NFNIANPLVTPPHIQPE*YFLFAYAILRSIPNKFGGVIALVISILIIITLPFSIKK*ILL 900
           NFN+ANP++TPPHIQPE YFLFAYAILRSIPNK GGVIAL++SI+IIITL FS+K   LL
Sbjct: 245 NFNMANPMITPPHIQPEWYFLFAYAILRSIPNKLGGVIALIMSIVIIITLSFSMKN-KLL 303

Query: 901 FLFFSI*KNNIL 936
             +F I  N IL
Sbjct: 304 SSYFKI-SNKIL 314


 Score = 73.6 bits (179), Expect = 8e-015
 Identities = 34/63 (53%), Positives = 46/63 (73%)
 Frame = +2

Query: 875  FQ*KNKFSSFYFFPFKKIIF*IIVNLFFLLTFLGACPVEYPFVIISQILTILYFSFFLII 1054
            F  KNK  S YF    KI+F  ++N+F LLTFLGA P+EYP+ I+S+++T++YF  FLI 
Sbjct: 296  FSMKNKLLSSYFKISNKILFWTLINMFILLTFLGAKPIEYPYEIVSKLITLIYFLIFLIF 355

Query: 1055 PLI 1063
            PLI
Sbjct: 356  PLI 358


==> gi|49659428|dbj|BAD27252.1| cytochrome b protein [Ixodes uriae]
          Length = 360

 Score =  443 bits (1140), Expect = e-126
 Identities = 223/353 (63%), Positives = 270/353 (76%)
 Frame = +1

Query: 1    LNPIFNLPTPSNISYI*NIGSILGICLGIQILRGLFLAINFSRDITTAFNIISHISRDVN 180
            +NPI NLPTPSNISY+ N+GS+LG+CL IQIL GLFLA+NFS D++TAFN+ISHI RDVN
Sbjct: 7    INPIINLPTPSNISYMWNMGSLLGMCLMIQILTGLFLAMNFSSDVSTAFNMISHIMRDVN 66

Query: 181  NG*IIRSIHSNGASIFFIFIYLHIGRGIYYSSFFFLKT*ITGIIIIFILIATAFLGYVLP 360
            NG +IRSIH+NGAS+FFI IYLHIGRGIYYSSFFF K  I+G++I+  L+ATAFLGYVLP
Sbjct: 67   NGWMIRSIHANGASLFFILIYLHIGRGIYYSSFFFFKPWISGLMILLALMATAFLGYVLP 126

Query: 361  *GQISF*GATVITNLFSAIPYFGSTLTY*I*GGFSVDNNTLTRFFSLHFILPFILLLIVI 540
             GQ+SF GATVITNL +AIPY G  +T  I GGFSVDN+TL RFFSLHF+LPF++ ++V+
Sbjct: 127  WGQMSFWGATVITNLLTAIPYIGDIMTQWIWGGFSVDNSTLNRFFSLHFLLPFVIAMLVL 186

Query: 541  IHIIIIHEKGSRNPLGLNLNIDKIPFHPYFTVKDILGFLITLFIFSIVVLIIPYILNDAE 720
            IHI+ +HEKGS NPLG++LNIDKIPFHPYFT KD++  L+ LF+FSI+VLI PY L D+E
Sbjct: 187  IHILFLHEKGSSNPLGIHLNIDKIPFHPYFTYKDLVMMLLVLFMFSIIVLIYPYSLTDSE 246

Query: 721  NFNIANPLVTPPHIQPE*YFLFAYAILRSIPNKFGGVIALVISILIIITLPFSIKK*ILL 900
            NF +ANPLVTPPHIQPE YFLFAYAILRSIPNK GGV+AL++SI IIITLP ++      
Sbjct: 247  NFMMANPLVTPPHIQPEWYFLFAYAILRSIPNKLGGVMALLLSIFIIITLPLTMNNKFSS 306

Query: 901  FLFFSI*KNNILNYSKFIFSFNIFRSLSC*IPFCNHQPNFNYFIFFFFLNYSF 1059
            F F+   K     +           S    +PF           F FF+   F
Sbjct: 307  FYFYPSKKFMYWIFINIFLLLTYLGSCPVEMPFIMMSQILTMMYFMFFILIPF 359


 Score = 89.4 bits (220), Expect = 1e-019
 Identities = 37/59 (62%), Positives = 51/59 (86%)
 Frame = +2

Query: 887  NKFSSFYFFPFKKIIF*IIVNLFFLLTFLGACPVEYPFVIISQILTILYFSFFLIIPLI 1063
            NKFSSFYF+P KK ++ I +N+F LLT+LG+CPVE PF+++SQILT++YF FF++IP I
Sbjct: 302  NKFSSFYFYPSKKFMYWIFINIFLLLTYLGSCPVEMPFIMMSQILTMMYFMFFILIPFI 360
