# Supplementary material for: Insight into the sialome of the castor bean tick, Ixodes ricinus
Source: BMC Genomics. 2008 May 20;9:233. doi: 10.1186/1471-2164-9-233 (PMC2410133; doi:10.1186/1471-2164-9-233)
Supplement: Additional file 1 — Supplemental table. Zip file contains MS Office Excel table with links to text files, containing additional information on all ESTs. [file 1471-2164-9-233-S1.zip › Supplement/links/ACARI/IR_ALL-contig_1190-ACARI.txt]

>IR_ALL-contig_1190

gi|67083633|gb|AAY66752.1| ixodegrin-2A RGD containing protein [...    28   0.044


==> gi|67083633|gb|AAY66752.1| ixodegrin-2A RGD containing protein
           [Ixodes scapularis]
          Length = 110

 Score = 28.5 bits (62), Expect = 0.044
 Identities = 20/67 (29%), Positives = 27/67 (40%), Gaps = 14/67 (20%)
 Frame = +3

Query: 33  CEDEIKKNSAKDCLETEPG-------APAMGAKSLCI-------PFEQPAKIEAGDKCIN 170
           C  +   NS + CLET  G       +P  G  + C        P++     E G +CIN
Sbjct: 38  CSSKQDCNSGQCCLETFRGDMVLVTCSPLAGPGASCSNSTEGDEPYQNACPCEPGLECIN 97

Query: 171 PGCTRKP 191
             CT  P
Sbjct: 98  NVCTALP 104
