# Supplementary material for: Insight into the sialome of the castor bean tick, Ixodes ricinus
Source: BMC Genomics. 2008 May 20;9:233. doi: 10.1186/1471-2164-9-233 (PMC2410133; doi:10.1186/1471-2164-9-233)
Supplement: Additional file 1 — Supplemental table. Zip file contains MS Office Excel table with links to text files, containing additional information on all ESTs. [file 1471-2164-9-233-S1.zip › Supplement/links/ACARI/IR_ALL-contig_1191-ACARI.txt]

>IR_ALL-contig_1191

gi|67083423|gb|AAY66647.1| putative secreted collagen-like pepti...    31   0.006
gi|67083361|gb|AAY66616.1| putative secreted protein [Ixodes sca...    29   0.030
gi|22164232|gb|AAM93621.1|AF483699_1 putative secreted protein [...    28   0.040
gi|22164234|gb|AAM93622.1|AF483700_1 putative secreted protein [...    28   0.052
gi|22164240|gb|AAM93625.1|AF483703_1 putative protein [Ixodes sc...    28   0.052
gi|51011464|gb|AAT92141.1| CLSP-2 [Ixodes pacificus]                   28   0.052
gi|51011514|gb|AAT92166.1| CLSP-11 [Ixodes pacificus]                  28   0.052
gi|67083535|gb|AAY66703.1| putative salivary secreted protein [I...    28   0.052
gi|22164236|gb|AAM93623.1|AF483701_1 putative secreted protein [...    28   0.068
gi|67083212|gb|AAY66542.1| putative secreted collagen-like pepti...    28   0.068


==> gi|67083423|gb|AAY66647.1| putative secreted collagen-like peptide
           [Ixodes scapularis]
          Length = 81

 Score = 31.2 bits (69), Expect = 0.006
 Identities = 18/40 (45%), Positives = 18/40 (45%)
 Frame = +3

Query: 33  GGGISLFFRAQKTPPPPTGGGRGPPG*GGAPTPPKGRPPG 152
           GGGIS     Q   P       G  G  GAP PP GR PG
Sbjct: 34  GGGIS----GQNQGPQTVEEDTGESGQAGAPAPPHGRLPG 69


==> gi|67083361|gb|AAY66616.1| putative secreted protein [Ixodes
           scapularis]
          Length = 86

 Score = 28.9 bits (63), Expect = 0.030
 Identities = 17/43 (39%), Positives = 19/43 (44%)
 Frame = -3

Query: 150 PGASPWGGWGPPPTPGGPFPPPLGGGGFFGP*KKGKSPPPPPK 22
           PG  P G   P P P  P  P   G G  GP +  +  P PPK
Sbjct: 38  PGQRPQGR--PTPCPNPPGEPCTPGEGPQGPSQNQQPSPQPPK 78


==> gi|22164232|gb|AAM93621.1|AF483699_1 putative secreted protein
           [Ixodes scapularis]
          Length = 65

 Score = 28.5 bits (62), Expect = 0.040
 Identities = 13/32 (40%), Positives = 15/32 (46%), Gaps = 2/32 (6%)
 Frame = +2

Query: 59  GPKNPPPPNGGGKGPPGVGGGP--HPPQGEAP 148
           G    P  NG    PP  G GP  HPP+  +P
Sbjct: 30  GAPGEPCQNGNPSKPPAPGSGPNVHPPRNTSP 61


 Score = 28.1 bits (61), Expect = 0.052
 Identities = 15/45 (33%), Positives = 21/45 (46%), Gaps = 1/45 (2%)
 Frame = -1

Query: 161 KNFSRGPPLGGGGGPPLPRGAPS-PPRWGGGGFLGPKKKGNPPPR 30
           +++    P  G  G P   G PS PP  G G  + P +  +PP R
Sbjct: 20  ESWGSSTPCPGAPGEPCQNGNPSKPPAPGSGPNVHPPRNTSPPGR 64


==> gi|22164234|gb|AAM93622.1|AF483700_1 putative secreted protein
           [Ixodes scapularis]
          Length = 65

 Score = 28.1 bits (61), Expect = 0.052
 Identities = 15/45 (33%), Positives = 21/45 (46%), Gaps = 1/45 (2%)
 Frame = -1

Query: 161 KNFSRGPPLGGGGGPPLPRGAPS-PPRWGGGGFLGPKKKGNPPPR 30
           +++    P  G  G P   G PS PP  G G  + P +  +PP R
Sbjct: 20  ESWGSSTPCPGAPGEPCQNGQPSQPPAPGSGPNVHPPENTSPPGR 64


 Score = 28.1 bits (61), Expect = 0.052
 Identities = 13/32 (40%), Positives = 15/32 (46%), Gaps = 2/32 (6%)
 Frame = +2

Query: 59  GPKNPPPPNGGGKGPPGVGGGP--HPPQGEAP 148
           G    P  NG    PP  G GP  HPP+  +P
Sbjct: 30  GAPGEPCQNGQPSQPPAPGSGPNVHPPENTSP 61


==> gi|22164240|gb|AAM93625.1|AF483703_1 putative protein [Ixodes
           scapularis]
          Length = 65

 Score = 28.1 bits (61), Expect = 0.052
 Identities = 15/45 (33%), Positives = 21/45 (46%), Gaps = 1/45 (2%)
 Frame = -1

Query: 161 KNFSRGPPLGGGGGPPLPRGAPS-PPRWGGGGFLGPKKKGNPPPR 30
           +++    P  G  G P   G PS PP  G G  + P +  +PP R
Sbjct: 20  ESWGSSTPCPGAPGEPCQNGQPSQPPAPGSGPNVHPPQSTSPPGR 64


==> gi|51011464|gb|AAT92141.1| CLSP-2 [Ixodes pacificus]
          Length = 65

 Score = 28.1 bits (61), Expect = 0.052
 Identities = 12/29 (41%), Positives = 15/29 (51%)
 Frame = +2

Query: 62  PKNPPPPNGGGKGPPGVGGGPHPPQGEAP 148
           P  P  P G G+GP G   GP    G++P
Sbjct: 29  PNPPGQPCGPGQGPQGPPSGPSHQPGKSP 57


==> gi|51011514|gb|AAT92166.1| CLSP-11 [Ixodes pacificus]
          Length = 79

 Score = 28.1 bits (61), Expect = 0.052
 Identities = 12/29 (41%), Positives = 15/29 (51%)
 Frame = +2

Query: 62  PKNPPPPNGGGKGPPGVGGGPHPPQGEAP 148
           P  P  P G G+GP G   GP    G++P
Sbjct: 29  PNPPGQPCGPGQGPQGPPSGPSHQPGKSP 57


==> gi|67083535|gb|AAY66703.1| putative salivary secreted protein
           [Ixodes scapularis]
          Length = 65

 Score = 28.1 bits (61), Expect = 0.052
 Identities = 15/45 (33%), Positives = 21/45 (46%), Gaps = 1/45 (2%)
 Frame = -1

Query: 161 KNFSRGPPLGGGGGPPLPRGAPS-PPRWGGGGFLGPKKKGNPPPR 30
           +++    P  G  G P   G PS PP  G G  + P +  +PP R
Sbjct: 20  ESWGSSTPCPGAPGEPCQNGQPSQPPAPGSGPNVHPPQNTSPPGR 64


==> gi|22164236|gb|AAM93623.1|AF483701_1 putative secreted protein
           [Ixodes scapularis]
          Length = 65

 Score = 27.7 bits (60), Expect = 0.068
 Identities = 15/45 (33%), Positives = 21/45 (46%), Gaps = 1/45 (2%)
 Frame = -1

Query: 161 KNFSRGPPLGGGGGPPLPRGAPS-PPRWGGGGFLGPKKKGNPPPR 30
           +++    P  G  G P   G PS PP  G G  + P +  +PP R
Sbjct: 20  ESWGSSTPCPGAPGEPCQNGNPSQPPAPGSGPNVRPPQNTSPPGR 64


 Score = 27.3 bits (59), Expect = 0.088
 Identities = 13/32 (40%), Positives = 15/32 (46%), Gaps = 2/32 (6%)
 Frame = +2

Query: 59  GPKNPPPPNGGGKGPPGVGGGPH--PPQGEAP 148
           G    P  NG    PP  G GP+  PPQ  +P
Sbjct: 30  GAPGEPCQNGNPSQPPAPGSGPNVRPPQNTSP 61


==> gi|67083212|gb|AAY66542.1| putative secreted collagen-like peptide
           [Ixodes scapularis]
          Length = 81

 Score = 27.7 bits (60), Expect = 0.068
 Identities = 17/40 (42%), Positives = 19/40 (47%)
 Frame = +3

Query: 33  GGGISLFFRAQKTPPPPTGGGRGPPG*GGAPTPPKGRPPG 152
           GGGIS   +  +T    TG      G  G P PP GR PG
Sbjct: 34  GGGISGHNQGPQTEVEDTGES----GQAGPPAPPGGRLPG 69
