# Supplementary material for: Insight into the sialome of the castor bean tick, Ixodes ricinus
Source: BMC Genomics. 2008 May 20;9:233. doi: 10.1186/1471-2164-9-233 (PMC2410133; doi:10.1186/1471-2164-9-233)
Supplement: Additional file 1 — Supplemental table. Zip file contains MS Office Excel table with links to text files, containing additional information on all ESTs. [file 1471-2164-9-233-S1.zip › Supplement/links/ACARI/IR_ALL-contig_1192-ACARI.txt]

>IR_ALL-contig_1192

gi|67083453|gb|AAY66662.1| salivary secreted protein [Ixodes sca...    29   0.024


==> gi|67083453|gb|AAY66662.1| salivary secreted protein [Ixodes
           scapularis]
          Length = 154

 Score = 29.3 bits (64), Expect = 0.024
 Identities = 16/50 (32%), Positives = 25/50 (50%)
 Frame = +2

Query: 8   THTSIICNIKARLCNRQHFFPLFFFCTNSSYPIESARGQHTYSFHVNIYL 157
           TH    CN+ A   NR+   P+  + +N  Y IE A G+  Y    N+++
Sbjct: 83  THLRKFCNMTAPKLNRKENLPMVTYDSNLGYCIE-APGRREYEGKENLFV 131
