# Supplementary material for: Insight into the sialome of the castor bean tick, Ixodes ricinus
Source: BMC Genomics. 2008 May 20;9:233. doi: 10.1186/1471-2164-9-233 (PMC2410133; doi:10.1186/1471-2164-9-233)
Supplement: Additional file 1 — Supplemental table. Zip file contains MS Office Excel table with links to text files, containing additional information on all ESTs. [file 1471-2164-9-233-S1.zip › Supplement/links/ACARI/IR_ALL-contig_1198-ACARI.txt]

>IR_ALL-contig_1198

gi|67083272|gb|AAY66572.1| putative secreted salivary protein [I...    32   0.006


==> gi|67083272|gb|AAY66572.1| putative secreted salivary protein
           [Ixodes scapularis]
          Length = 62

 Score = 32.3 bits (72), Expect = 0.006
 Identities = 24/67 (35%), Positives = 32/67 (47%), Gaps = 1/67 (1%)
 Frame = +1

Query: 124 HIFCLNVGIRFFMCRTLCLPSPFCPQTVYLLDCCMLRKRRCIV-YICPFYPAIICFVFCC 300
           HIFC      +   R LC  +    + V LL C  L  R+C V  I  +   ++C  FCC
Sbjct: 3   HIFC------WAYLRALCCTAS--ARDVNLLSC--LPARKCNVPEINGWISKVVCREFCC 52

Query: 301 LLCIIYS 321
            +C IYS
Sbjct: 53  RVCCIYS 59
