# Supplementary material for: Insight into the sialome of the castor bean tick, Ixodes ricinus
Source: BMC Genomics. 2008 May 20;9:233. doi: 10.1186/1471-2164-9-233 (PMC2410133; doi:10.1186/1471-2164-9-233)
Supplement: Additional file 1 — Supplemental table. Zip file contains MS Office Excel table with links to text files, containing additional information on all ESTs. [file 1471-2164-9-233-S1.zip › Supplement/links/ACARI/IR_ALL-contig_1200-ACARI.txt]

>IR_ALL-contig_1200

gi|49387252|dbj|BAD24959.1| NADH dehydrogenease subunit 5 [Ambly...    28   0.052
gi|49619221|ref|YP_044786.1| NADH dehydrogenase subunit 5 [Ambly...    28   0.052


==> gi|49387252|dbj|BAD24959.1| NADH dehydrogenease subunit 5
           [Amblyomma triguttatum]
          Length = 551

 Score = 28.1 bits (61), Expect = 0.052
 Identities = 21/57 (36%), Positives = 28/57 (49%), Gaps = 1/57 (1%)
 Frame = -1

Query: 205 VFLKGVKGGNPRFFSFFFFLKSGPLIF-FFFLFWGNFSKVFLICSGNKNLFSSKLHK 38
           +  KG+K      F+F FF+K    +  FF L  GNF   +LI S     F SK+ K
Sbjct: 391 MLFKGIKNLILIKFNFDFFMKFSIFVLCFFVLISGNF-MFWLISSNLSAFFISKISK 446


==> gi|49619221|ref|YP_044786.1| NADH dehydrogenase subunit 5
           [Amblyomma triguttatum]
          Length = 551

 Score = 28.1 bits (61), Expect = 0.052
 Identities = 21/57 (36%), Positives = 28/57 (49%), Gaps = 1/57 (1%)
 Frame = -1

Query: 205 VFLKGVKGGNPRFFSFFFFLKSGPLIF-FFFLFWGNFSKVFLICSGNKNLFSSKLHK 38
           +  KG+K      F+F FF+K    +  FF L  GNF   +LI S     F SK+ K
Sbjct: 391 MLFKGIKNLILIKFNFDFFMKFSIFVLCFFVLISGNF-MFWLISSNLSAFFISKISK 446
