# Supplementary material for: Insight into the sialome of the castor bean tick, Ixodes ricinus
Source: BMC Genomics. 2008 May 20;9:233. doi: 10.1186/1471-2164-9-233 (PMC2410133; doi:10.1186/1471-2164-9-233)
Supplement: Additional file 1 — Supplemental table. Zip file contains MS Office Excel table with links to text files, containing additional information on all ESTs. [file 1471-2164-9-233-S1.zip › Supplement/links/ACARI/IR_ALL-contig_1202-ACARI.txt]

>IR_ALL-contig_1202

gi|5081602|gb|AAD39461.1|AF134586_1 reverse transcriptase-like p...    83   3e-018


==> gi|5081602|gb|AAD39461.1|AF134586_1 reverse transcriptase-like
           protein [Amblyomma americanum]
          Length = 315

 Score = 83.2 bits (204), Expect = 3e-018
 Identities = 40/77 (51%), Positives = 55/77 (71%)
 Frame = +3

Query: 9   YVIDLISLPLAHIFNLCFINGVFPCQMQLAKVTVLYKKRNKNELGNHRPVSILSVFSKGL 188
           YVIDL++  L +I NLC  +GVFP Q+Q+AKV V++K    + L N+RP+SIL V SKG+
Sbjct: 138 YVIDLLAPILTYILNLCLNSGVFPKQIQIAKVIVIHKGGGTSGLSNYRPISILPVISKGI 197

Query: 189 EKVILLRMTTFADNHDL 239
           EK+I  R+T F D H +
Sbjct: 198 EKIIHTRITNFLDKHSV 214
