# Supplementary material for: Insight into the sialome of the castor bean tick, Ixodes ricinus
Source: BMC Genomics. 2008 May 20;9:233. doi: 10.1186/1471-2164-9-233 (PMC2410133; doi:10.1186/1471-2164-9-233)
Supplement: Additional file 1 — Supplemental table. Zip file contains MS Office Excel table with links to text files, containing additional information on all ESTs. [file 1471-2164-9-233-S1.zip › Supplement/links/ACARI/IR_ALL-contig_1203-ACARI.txt]

>IR_ALL-contig_1203

gi|67083983|gb|AAY66926.1| ribosomal protein L26b [Ixodes scapul...   128   4e-032
gi|67084043|gb|AAY66956.1| ribosomal protein L26 [Ixodes scapula...   107   5e-026
gi|23194338|gb|AAN15115.1| antigen B membrane protein [Boophilus...    28   0.069


==> gi|67083983|gb|AAY66926.1| ribosomal protein L26b [Ixodes
           scapularis]
          Length = 117

 Score =  128 bits (321), Expect = 4e-032
 Identities = 65/65 (100%), Positives = 65/65 (100%)
 Frame = +3

Query: 39  IERIQREKANGASVPVGIHPSKVLIVKLKMDRDRKKILERRGLGRQLKDKAMKGKHTEES 218
           IERIQREKANGASVPVGIHPSKVLIVKLKMDRDRKKILERRGLGRQLKDKAMKGKHTEES
Sbjct: 53  IERIQREKANGASVPVGIHPSKVLIVKLKMDRDRKKILERRGLGRQLKDKAMKGKHTEES 112

Query: 219 VAMES 233
           VAMES
Sbjct: 113 VAMES 117


==> gi|67084043|gb|AAY66956.1| ribosomal protein L26 [Ixodes
           scapularis]
          Length = 116

 Score =  107 bits (268), Expect = 5e-026
 Identities = 56/65 (86%), Positives = 60/65 (92%)
 Frame = +3

Query: 39  IERIQREKANGASVPVGIHPSKVLIVKLKMDRDRKKILERRGLGRQLKDKAMKGKHTEES 218
           IERIQREKANGASV VGIHPSKV+IVKLKMD+DRKKILERR  GRQLKDK  KGKHTEES
Sbjct: 53  IERIQREKANGASVYVGIHPSKVVIVKLKMDKDRKKILERRARGRQLKDKG-KGKHTEES 111

Query: 219 VAMES 233
           +AME+
Sbjct: 112 IAMET 116


==> gi|23194338|gb|AAN15115.1| antigen B membrane protein [Boophilus
           microplus]
          Length = 978

 Score = 27.7 bits (60), Expect = 0.069
 Identities = 19/74 (25%), Positives = 34/74 (45%), Gaps = 6/74 (8%)
 Frame = -3

Query: 218 ALLCVLALHCLVLELAPQSAAFEDLLAVPVHLELDDQDLGRVDS------HGHRSAVGLL 57
           ALLCV       L   P    F DL++   H++++  +  + +S      H   +  GLL
Sbjct: 8   ALLCVALTGVATLAQQPTYKGFPDLISKSYHVDVEITNPNKNESEFVREYHNRENGTGLL 67

Query: 56  TLDALDGTRNFLRY 15
            + A +G  +++ Y
Sbjct: 68  EILA-EGITSYMYY 80
