# Supplementary material for: Insight into the sialome of the castor bean tick, Ixodes ricinus
Source: BMC Genomics. 2008 May 20;9:233. doi: 10.1186/1471-2164-9-233 (PMC2410133; doi:10.1186/1471-2164-9-233)
Supplement: Additional file 1 — Supplemental table. Zip file contains MS Office Excel table with links to text files, containing additional information on all ESTs. [file 1471-2164-9-233-S1.zip › Supplement/links/ACARI/IR_ALL-contig_1206-ACARI.txt]

>IR_ALL-contig_1206

gi|67084025|gb|AAY66947.1| ribosomal protein L34 [Ixodes scapula...   103   7e-025


==> gi|67084025|gb|AAY66947.1| ribosomal protein L34 [Ixodes
           scapularis]
          Length = 119

 Score =  103 bits (258), Expect = 7e-025
 Identities = 51/52 (98%), Positives = 52/52 (100%)
 Frame = +2

Query: 2   RHKTVTRTYGGSRCGKCVRSRIIRAFLIEEQKIVAELRKAKQSEEPKKVSKK 157
           RHKTVTRTYGGSRCGKCVRSRIIRAFLIEEQKIVA+LRKAKQSEEPKKVSKK
Sbjct: 68  RHKTVTRTYGGSRCGKCVRSRIIRAFLIEEQKIVAKLRKAKQSEEPKKVSKK 119
