# Supplementary material for: Insight into the sialome of the castor bean tick, Ixodes ricinus
Source: BMC Genomics. 2008 May 20;9:233. doi: 10.1186/1471-2164-9-233 (PMC2410133; doi:10.1186/1471-2164-9-233)
Supplement: Additional file 1 — Supplemental table. Zip file contains MS Office Excel table with links to text files, containing additional information on all ESTs. [file 1471-2164-9-233-S1.zip › Supplement/links/ACARI/IR_ALL-contig_121-ACARI.txt]

>IR_ALL-contig_121

gi|22164176|gb|AAM93593.1|AF483671_1 putative secreted protein [...   203   2e-054
gi|22164188|gb|AAM93599.1|AF483677_1 putative secreted protein [...   201   8e-054
gi|22164186|gb|AAM93598.1|AF483676_1 salivary secreted protein [...   197   1e-052
gi|67083154|gb|AAY66513.1| putative salivary secreted protein wi...   197   1e-052
gi|22164164|gb|AAM93587.1|AF483665_1 putative secreted protein [...   196   3e-052
gi|51011462|gb|AAT92140.1| BTSP-6 [Ixodes pacificus]                  195   6e-052
gi|22164194|gb|AAM93602.1|AF483680_1 putative secreted protein [...   194   7e-052
gi|45593710|gb|AAS68352.1| secreted salivary gland protein 2 pre...   194   7e-052
gi|15428308|gb|AAK97824.1|AF209921_1 14 kDa salivary gland prote...   194   1e-051
gi|67083509|gb|AAY66690.1| putative salivary secreted protein wi...   193   2e-051
gi|51011492|gb|AAT92155.1| BTSP-10 [Ixodes pacificus]                 192   3e-051
gi|22164174|gb|AAM93592.1|AF483670_1 putative secreted protein [...   192   5e-051
gi|67083505|gb|AAY66688.1| putative salivary secreted protein wi...   192   5e-051
gi|67083733|gb|AAY66801.1| putative salivary secreted protein wi...   192   5e-051
gi|22164156|gb|AAM93583.1|AF483661_1 putative protein [Ixodes sc...   191   8e-051
gi|22164184|gb|AAM93597.1|AF483675_1 putative secreted protein [...   191   8e-051
gi|51011430|gb|AAT92124.1| BTSP-1 [Ixodes pacificus]                  191   1e-050
gi|67083142|gb|AAY66507.1| putative secreted protein with basic ...   191   1e-050
gi|67083694|gb|AAY66782.1| putative secreted protein of the basi...   191   1e-050
gi|67083134|gb|AAY66503.1| putative secreted protein with basic ...   190   1e-050
gi|51011572|gb|AAT92195.1| BTSP-2 [Ixodes pacificus]                  189   3e-050
gi|51011448|gb|AAT92133.1| BTSP-4 [Ixodes pacificus]                  189   4e-050
gi|67083371|gb|AAY66621.1| putative secreted protein with basic ...   189   4e-050
gi|67083723|gb|AAY66796.1| putative salivary secreted protein wi...   188   5e-050
gi|22164192|gb|AAM93601.1|AF483679_1 putative secreted salivary ...   187   9e-050


==> gi|22164176|gb|AAM93593.1|AF483671_1 putative secreted protein
           [Ixodes scapularis]
          Length = 121

 Score =  203 bits (516), Expect = 2e-054
 Identities = 91/120 (75%), Positives = 104/120 (86%)
 Frame = +1

Query: 22  MGSTGITLVLVSLAFFGSAAAHGCQNGTRPASEKEREGCDFYCWNDGTKSYDQFFFRDGE 201
           MG TG TLVLVSLAFFGSAAAH C+NGTRPASE+ REGCD+YCWNDGT S+DQFFF +GE
Sbjct: 1   MGLTGTTLVLVSLAFFGSAAAHNCKNGTRPASEENREGCDYYCWNDGTNSWDQFFFGNGE 60

Query: 202 KCFYNTGEKGLCQNGECHLTDDAGTHSNDDVETPAPTKKPKQKKKKPKKSKKPKNKSNKE 381
            CFYN+GEKG+CQNGECHLT+++G  +  D  TPAPT+KPKQKKKKPKK KKPK KS K+
Sbjct: 61  ICFYNSGEKGICQNGECHLTNNSGGPNETDDNTPAPTEKPKQKKKKPKKPKKPKRKSKKD 120


==> gi|22164188|gb|AAM93599.1|AF483677_1 putative secreted protein
           [Ixodes scapularis]
          Length = 120

 Score =  201 bits (511), Expect = 8e-054
 Identities = 91/120 (75%), Positives = 102/120 (85%)
 Frame = +1

Query: 22  MGSTGITLVLVSLAFFGSAAAHGCQNGTRPASEKEREGCDFYCWNDGTKSYDQFFFRDGE 201
           MG TG TLVLVSLAFFGSAAAH CQNGTRPASEK REGCD+YCWN  TK +DQFFF +GE
Sbjct: 1   MGLTGTTLVLVSLAFFGSAAAHNCQNGTRPASEKNREGCDYYCWNAETKLWDQFFFGNGE 60

Query: 202 KCFYNTGEKGLCQNGECHLTDDAGTHSNDDVETPAPTKKPKQKKKKPKKSKKPKNKSNKE 381
           KCFYNTG++G+CQNGECHLT  +G  +  D  TPAPT+KPKQKKKKPKK+KKPK KS K+
Sbjct: 61  KCFYNTGDRGICQNGECHLTTSSGGPNEADDNTPAPTEKPKQKKKKPKKTKKPKRKSKKD 120


==> gi|22164186|gb|AAM93598.1|AF483676_1 salivary secreted protein
           [Ixodes scapularis]
          Length = 121

 Score =  197 bits (501), Expect = 1e-052
 Identities = 89/120 (74%), Positives = 99/120 (82%)
 Frame = +1

Query: 22  MGSTGITLVLVSLAFFGSAAAHGCQNGTRPASEKEREGCDFYCWNDGTKSYDQFFFRDGE 201
           MG TG TLVLV +AFFGSAAAH CQNGTRPASEK REGCD+YCWN  TKS+DQFFF DGE
Sbjct: 1   MGLTGTTLVLVCVAFFGSAAAHNCQNGTRPASEKNREGCDYYCWNAETKSWDQFFFGDGE 60

Query: 202 KCFYNTGEKGLCQNGECHLTDDAGTHSNDDVETPAPTKKPKQKKKKPKKSKKPKNKSNKE 381
           +CFYNTGE G C+NGECHLT  +G  +  D  TP PT+KPKQKKKKPKK+KKPK KS K+
Sbjct: 61  RCFYNTGENGTCRNGECHLTTSSGGPNETDDNTPPPTEKPKQKKKKPKKTKKPKRKSRKD 120


==> gi|67083154|gb|AAY66513.1| putative salivary secreted protein with
           basic tail [Ixodes scapularis]
          Length = 121

 Score =  197 bits (500), Expect = 1e-052
 Identities = 88/120 (73%), Positives = 101/120 (84%)
 Frame = +1

Query: 22  MGSTGITLVLVSLAFFGSAAAHGCQNGTRPASEKEREGCDFYCWNDGTKSYDQFFFRDGE 201
           MG TG TLVLV +AFFGSAAAH CQNGTRPASE+ REGCD+YCWN GT  +DQFFF +GE
Sbjct: 1   MGLTGTTLVLVCVAFFGSAAAHNCQNGTRPASEENREGCDYYCWNSGTNLWDQFFFGNGE 60

Query: 202 KCFYNTGEKGLCQNGECHLTDDAGTHSNDDVETPAPTKKPKQKKKKPKKSKKPKNKSNKE 381
           KCFYNTGEKG+CQNGECHLT ++G  +  D  TPAPT+KPKQKKKK +K+KKPK KS K+
Sbjct: 61  KCFYNTGEKGICQNGECHLTTNSGGPNETDDNTPAPTEKPKQKKKKTEKTKKPKRKSRKD 120


==> gi|22164164|gb|AAM93587.1|AF483665_1 putative secreted protein
           [Ixodes scapularis]
          Length = 121

 Score =  196 bits (497), Expect = 3e-052
 Identities = 88/120 (73%), Positives = 101/120 (84%)
 Frame = +1

Query: 22  MGSTGITLVLVSLAFFGSAAAHGCQNGTRPASEKEREGCDFYCWNDGTKSYDQFFFRDGE 201
           MG TG TLVLVSL FFGSAAAH C+NGTRPASE+ REGCD+YCWNDGT S+DQFFF +GE
Sbjct: 1   MGLTGTTLVLVSLVFFGSAAAHNCKNGTRPASEENREGCDYYCWNDGTNSWDQFFFGNGE 60

Query: 202 KCFYNTGEKGLCQNGECHLTDDAGTHSNDDVETPAPTKKPKQKKKKPKKSKKPKNKSNKE 381
            CFYN+GEKG+CQNGECHLT+++G  +  D  TPA T+KPKQKKKK KK KKPK KS K+
Sbjct: 61  ICFYNSGEKGICQNGECHLTNNSGGPNETDENTPATTEKPKQKKKKTKKPKKPKRKSKKD 120


==> gi|51011462|gb|AAT92140.1| BTSP-6 [Ixodes pacificus]
          Length = 125

 Score =  195 bits (495), Expect = 6e-052
 Identities = 89/120 (74%), Positives = 100/120 (83%)
 Frame = +1

Query: 22  MGSTGITLVLVSLAFFGSAAAHGCQNGTRPASEKEREGCDFYCWNDGTKSYDQFFFRDGE 201
           MG TGITLVLVSLAFFGSAAAH CQNGTRPASE+ REGCDFYCWN GT S+D FFF +GE
Sbjct: 1   MGLTGITLVLVSLAFFGSAAAHNCQNGTRPASEENREGCDFYCWNAGTNSWDIFFFGNGE 60

Query: 202 KCFYNTGEKGLCQNGECHLTDDAGTHSNDDVETPAPTKKPKQKKKKPKKSKKPKNKSNKE 381
           KCFYN G++G CQ+G CHLT  +G  +  D  TPAPT+KPKQKKKKPKK+KKPK KS K+
Sbjct: 61  KCFYNNGDRGTCQDGACHLTTHSGGPNETDDYTPAPTEKPKQKKKKPKKTKKPKRKSKKD 120


==> gi|22164194|gb|AAM93602.1|AF483680_1 putative secreted protein
           [Ixodes scapularis]
          Length = 120

 Score =  194 bits (494), Expect = 7e-052
 Identities = 85/120 (70%), Positives = 101/120 (84%)
 Frame = +1

Query: 22  MGSTGITLVLVSLAFFGSAAAHGCQNGTRPASEKEREGCDFYCWNDGTKSYDQFFFRDGE 201
           MG TG  LVLVSLAFFGSAAAH CQNGTRPASE+ REGCD+YCWN  T+S+DQ+FF DGE
Sbjct: 1   MGLTGTALVLVSLAFFGSAAAHNCQNGTRPASEENREGCDYYCWNSETQSWDQYFFGDGE 60

Query: 202 KCFYNTGEKGLCQNGECHLTDDAGTHSNDDVETPAPTKKPKQKKKKPKKSKKPKNKSNKE 381
           +CFYN+G++G+CQNGECHLT  +G   + D  TP PT+KPKQKKKKPKK+K+PK KS K+
Sbjct: 61  RCFYNSGDRGICQNGECHLTTSSGGPDDTDENTPPPTEKPKQKKKKPKKTKEPKRKSKKD 120


==> gi|45593710|gb|AAS68352.1| secreted salivary gland protein 2
           precursor [Ixodes ricinus]
          Length = 120

 Score =  194 bits (494), Expect = 7e-052
 Identities = 86/120 (71%), Positives = 101/120 (84%)
 Frame = +1

Query: 22  MGSTGITLVLVSLAFFGSAAAHGCQNGTRPASEKEREGCDFYCWNDGTKSYDQFFFRDGE 201
           MG TG TLVL SLAFFGSAAAH C+NGTRPASE++REGCDFYCWN  T   DQFFFRDGE
Sbjct: 1   MGLTGTTLVLASLAFFGSAAAHNCKNGTRPASEEKREGCDFYCWNSDTSRCDQFFFRDGE 60

Query: 202 KCFYNTGEKGLCQNGECHLTDDAGTHSNDDVETPAPTKKPKQKKKKPKKSKKPKNKSNKE 381
            CFYN G++G CQNGECHL  ++G  +++D  TP+PT+KPKQKKKKPKK+KKPK +SNK+
Sbjct: 61  TCFYNNGDRGSCQNGECHLNTNSGVPTHNDDYTPSPTEKPKQKKKKPKKTKKPKRQSNKD 120


==> gi|15428308|gb|AAK97824.1|AF209921_1 14 kDa salivary gland protein
           [Ixodes scapularis]
          Length = 125

 Score =  194 bits (493), Expect = 1e-051
 Identities = 88/120 (73%), Positives = 102/120 (85%)
 Frame = +1

Query: 22  MGSTGITLVLVSLAFFGSAAAHGCQNGTRPASEKEREGCDFYCWNDGTKSYDQFFFRDGE 201
           MG TG  LVLVSLAFFGSAAAH CQNGTRPASE++REGCD+YCWN  TKS+DQFFF +GE
Sbjct: 1   MGLTGTMLVLVSLAFFGSAAAHNCQNGTRPASEQDREGCDYYCWNAETKSWDQFFFGNGE 60

Query: 202 KCFYNTGEKGLCQNGECHLTDDAGTHSNDDVETPAPTKKPKQKKKKPKKSKKPKNKSNKE 381
           KCFYN+G+ G CQNGECHLT+++G  +  D  TPAPT+KPKQKKKK KK+KKPK KS K+
Sbjct: 61  KCFYNSGDHGTCQNGECHLTNNSGGPNETDDYTPAPTEKPKQKKKKTKKTKKPKRKSKKD 120


==> gi|67083509|gb|AAY66690.1| putative salivary secreted protein with
           polyK tail [Ixodes scapularis]
          Length = 120

 Score =  193 bits (490), Expect = 2e-051
 Identities = 88/120 (73%), Positives = 101/120 (84%)
 Frame = +1

Query: 22  MGSTGITLVLVSLAFFGSAAAHGCQNGTRPASEKEREGCDFYCWNDGTKSYDQFFFRDGE 201
           MG TG TLVLVSLAFFGSAAAH CQNGTRPASE+ REGCD+YCWN  TKS+DQFFF +GE
Sbjct: 1   MGLTGTTLVLVSLAFFGSAAAHNCQNGTRPASEQNREGCDYYCWNAETKSWDQFFFGNGE 60

Query: 202 KCFYNTGEKGLCQNGECHLTDDAGTHSNDDVETPAPTKKPKQKKKKPKKSKKPKNKSNKE 381
           KCFYN+G++G CQNGECHLT ++G  +  D  T APT+KPKQKKKK KK+KKPK KS K+
Sbjct: 61  KCFYNSGDRGTCQNGECHLTTNSGGPNETDDYTAAPTEKPKQKKKKTKKTKKPKRKSKKD 120
