# Supplementary material for: Insight into the sialome of the castor bean tick, Ixodes ricinus
Source: BMC Genomics. 2008 May 20;9:233. doi: 10.1186/1471-2164-9-233 (PMC2410133; doi:10.1186/1471-2164-9-233)
Supplement: Additional file 1 — Supplemental table. Zip file contains MS Office Excel table with links to text files, containing additional information on all ESTs. [file 1471-2164-9-233-S1.zip › Supplement/links/ACARI/IR_ALL-contig_123-ACARI.txt]

>IR_ALL-contig_123

gi|22164176|gb|AAM93593.1|AF483671_1 putative secreted protein [...   213   2e-057
gi|22164164|gb|AAM93587.1|AF483665_1 putative secreted protein [...   206   2e-055
gi|22164188|gb|AAM93599.1|AF483677_1 putative secreted protein [...   206   3e-055
gi|22164194|gb|AAM93602.1|AF483680_1 putative secreted protein [...   204   9e-055
gi|67083154|gb|AAY66513.1| putative salivary secreted protein wi...   203   2e-054
gi|22164156|gb|AAM93583.1|AF483661_1 putative protein [Ixodes sc...   203   2e-054
gi|22164184|gb|AAM93597.1|AF483675_1 putative secreted protein [...   203   2e-054
gi|22164186|gb|AAM93598.1|AF483676_1 salivary secreted protein [...   202   3e-054
gi|67083694|gb|AAY66782.1| putative secreted protein of the basi...   202   3e-054
gi|22164174|gb|AAM93592.1|AF483670_1 putative secreted protein [...   200   1e-053
gi|67083723|gb|AAY66796.1| putative salivary secreted protein wi...   200   1e-053
gi|67083733|gb|AAY66801.1| putative salivary secreted protein wi...   200   1e-053
gi|45593710|gb|AAS68352.1| secreted salivary gland protein 2 pre...   200   2e-053
gi|15428308|gb|AAK97824.1|AF209921_1 14 kDa salivary gland prote...   199   3e-053
gi|67083505|gb|AAY66688.1| putative salivary secreted protein wi...   199   4e-053
gi|67083509|gb|AAY66690.1| putative salivary secreted protein wi...   198   7e-053
gi|51011462|gb|AAT92140.1| BTSP-6 [Ixodes pacificus]                  197   9e-053
gi|67083142|gb|AAY66507.1| putative secreted protein with basic ...   197   1e-052
gi|51011492|gb|AAT92155.1| BTSP-10 [Ixodes pacificus]                 197   2e-052
gi|67083371|gb|AAY66621.1| putative secreted protein with basic ...   197   2e-052
gi|67083134|gb|AAY66503.1| putative secreted protein with basic ...   196   2e-052
gi|51011430|gb|AAT92124.1| BTSP-1 [Ixodes pacificus]                  195   4e-052
gi|55736023|gb|AAV63538.1| fed tick salivary protein 4 [Ixodes s...   195   6e-052
gi|51011572|gb|AAT92195.1| BTSP-2 [Ixodes pacificus]                  194   1e-051
gi|22164192|gb|AAM93601.1|AF483679_1 putative secreted salivary ...   193   2e-051


==> gi|22164176|gb|AAM93593.1|AF483671_1 putative secreted protein
           [Ixodes scapularis]
          Length = 121

 Score =  213 bits (543), Expect = 2e-057
 Identities = 94/120 (78%), Positives = 108/120 (90%)
 Frame = +3

Query: 24  MGLTGTTLVLVSLAFFGSAAAHNCQNGSRPASEKEREGCDFYCWNDGTQSYDQFFFRDGE 203
           MGLTGTTLVLVSLAFFGSAAAHNC+NG+RPASE+ REGCD+YCWNDGT S+DQFFF +GE
Sbjct: 1   MGLTGTTLVLVSLAFFGSAAAHNCKNGTRPASEENREGCDYYCWNDGTNSWDQFFFGNGE 60

Query: 204 KCFYNTGEKGLCQNGECHLTDDTGTPSNNDVETPTPTKKPKQKKKKPMKPKKPKNKSKKE 383
            CFYN+GEKG+CQNGECHLT+++G P+  D  TP PT+KPKQKKKKP KPKKPK KSKK+
Sbjct: 61  ICFYNSGEKGICQNGECHLTNNSGGPNETDDNTPAPTEKPKQKKKKPKKPKKPKRKSKKD 120


==> gi|22164164|gb|AAM93587.1|AF483665_1 putative secreted protein
           [Ixodes scapularis]
          Length = 121

 Score =  206 bits (524), Expect = 2e-055
 Identities = 91/120 (75%), Positives = 105/120 (87%)
 Frame = +3

Query: 24  MGLTGTTLVLVSLAFFGSAAAHNCQNGSRPASEKEREGCDFYCWNDGTQSYDQFFFRDGE 203
           MGLTGTTLVLVSL FFGSAAAHNC+NG+RPASE+ REGCD+YCWNDGT S+DQFFF +GE
Sbjct: 1   MGLTGTTLVLVSLVFFGSAAAHNCKNGTRPASEENREGCDYYCWNDGTNSWDQFFFGNGE 60

Query: 204 KCFYNTGEKGLCQNGECHLTDDTGTPSNNDVETPTPTKKPKQKKKKPMKPKKPKNKSKKE 383
            CFYN+GEKG+CQNGECHLT+++G P+  D  TP  T+KPKQKKKK  KPKKPK KSKK+
Sbjct: 61  ICFYNSGEKGICQNGECHLTNNSGGPNETDENTPATTEKPKQKKKKTKKPKKPKRKSKKD 120


==> gi|22164188|gb|AAM93599.1|AF483677_1 putative secreted protein
           [Ixodes scapularis]
          Length = 120

 Score =  206 bits (523), Expect = 3e-055
 Identities = 92/120 (76%), Positives = 104/120 (86%)
 Frame = +3

Query: 24  MGLTGTTLVLVSLAFFGSAAAHNCQNGSRPASEKEREGCDFYCWNDGTQSYDQFFFRDGE 203
           MGLTGTTLVLVSLAFFGSAAAHNCQNG+RPASEK REGCD+YCWN  T+ +DQFFF +GE
Sbjct: 1   MGLTGTTLVLVSLAFFGSAAAHNCQNGTRPASEKNREGCDYYCWNAETKLWDQFFFGNGE 60

Query: 204 KCFYNTGEKGLCQNGECHLTDDTGTPSNNDVETPTPTKKPKQKKKKPMKPKKPKNKSKKE 383
           KCFYNTG++G+CQNGECHLT  +G P+  D  TP PT+KPKQKKKKP K KKPK KSKK+
Sbjct: 61  KCFYNTGDRGICQNGECHLTTSSGGPNEADDNTPAPTEKPKQKKKKPKKTKKPKRKSKKD 120


==> gi|22164194|gb|AAM93602.1|AF483680_1 putative secreted protein
           [Ixodes scapularis]
          Length = 120

 Score =  204 bits (519), Expect = 9e-055
 Identities = 89/120 (74%), Positives = 104/120 (86%)
 Frame = +3

Query: 24  MGLTGTTLVLVSLAFFGSAAAHNCQNGSRPASEKEREGCDFYCWNDGTQSYDQFFFRDGE 203
           MGLTGT LVLVSLAFFGSAAAHNCQNG+RPASE+ REGCD+YCWN  TQS+DQ+FF DGE
Sbjct: 1   MGLTGTALVLVSLAFFGSAAAHNCQNGTRPASEENREGCDYYCWNSETQSWDQYFFGDGE 60

Query: 204 KCFYNTGEKGLCQNGECHLTDDTGTPSNNDVETPTPTKKPKQKKKKPMKPKKPKNKSKKE 383
           +CFYN+G++G+CQNGECHLT  +G P + D  TP PT+KPKQKKKKP K K+PK KSKK+
Sbjct: 61  RCFYNSGDRGICQNGECHLTTSSGGPDDTDENTPPPTEKPKQKKKKPKKTKEPKRKSKKD 120


==> gi|67083154|gb|AAY66513.1| putative salivary secreted protein with
           basic tail [Ixodes scapularis]
          Length = 121

 Score =  203 bits (517), Expect = 2e-054
 Identities = 90/120 (75%), Positives = 103/120 (85%)
 Frame = +3

Query: 24  MGLTGTTLVLVSLAFFGSAAAHNCQNGSRPASEKEREGCDFYCWNDGTQSYDQFFFRDGE 203
           MGLTGTTLVLV +AFFGSAAAHNCQNG+RPASE+ REGCD+YCWN GT  +DQFFF +GE
Sbjct: 1   MGLTGTTLVLVCVAFFGSAAAHNCQNGTRPASEENREGCDYYCWNSGTNLWDQFFFGNGE 60

Query: 204 KCFYNTGEKGLCQNGECHLTDDTGTPSNNDVETPTPTKKPKQKKKKPMKPKKPKNKSKKE 383
           KCFYNTGEKG+CQNGECHLT ++G P+  D  TP PT+KPKQKKKK  K KKPK KS+K+
Sbjct: 61  KCFYNTGEKGICQNGECHLTTNSGGPNETDDNTPAPTEKPKQKKKKTEKTKKPKRKSRKD 120


==> gi|22164156|gb|AAM93583.1|AF483661_1 putative protein [Ixodes
           scapularis]
          Length = 121

 Score =  203 bits (516), Expect = 2e-054
 Identities = 90/120 (75%), Positives = 103/120 (85%)
 Frame = +3

Query: 24  MGLTGTTLVLVSLAFFGSAAAHNCQNGSRPASEKEREGCDFYCWNDGTQSYDQFFFRDGE 203
           MGLTGTTLVLV +AFFGSAAAHNCQNG+RPASE+ REGCD+YCWN+ T S+DQFFF +GE
Sbjct: 1   MGLTGTTLVLVCVAFFGSAAAHNCQNGTRPASEENREGCDYYCWNEVTNSWDQFFFGNGE 60

Query: 204 KCFYNTGEKGLCQNGECHLTDDTGTPSNNDVETPTPTKKPKQKKKKPMKPKKPKNKSKKE 383
           +CFYNTGE G CQNGECHLT ++  P+  D  TP PT+KPKQKKKKP KPKKPK KSKK+
Sbjct: 61  RCFYNTGENGKCQNGECHLTTNSDGPNETDDNTPPPTEKPKQKKKKPKKPKKPKRKSKKD 120


==> gi|22164184|gb|AAM93597.1|AF483675_1 putative secreted protein
           [Ixodes scapularis]
          Length = 121

 Score =  203 bits (516), Expect = 2e-054
 Identities = 89/120 (74%), Positives = 104/120 (86%)
 Frame = +3

Query: 24  MGLTGTTLVLVSLAFFGSAAAHNCQNGSRPASEKEREGCDFYCWNDGTQSYDQFFFRDGE 203
           MGLTGTTLVLV +AFFG+AAAHNC+NG+RPASE+ REGCD+YCWN+ T S+DQFFF +GE
Sbjct: 1   MGLTGTTLVLVCVAFFGTAAAHNCKNGTRPASEENREGCDYYCWNEVTNSWDQFFFGNGE 60

Query: 204 KCFYNTGEKGLCQNGECHLTDDTGTPSNNDVETPTPTKKPKQKKKKPMKPKKPKNKSKKE 383
           +CFYNTGE G CQNGECHLT ++G P + D  TP PT+KPKQKKKKP KPKKPK KSKK+
Sbjct: 61  RCFYNTGENGKCQNGECHLTTNSGGPDDTDDNTPPPTEKPKQKKKKPKKPKKPKRKSKKD 120


==> gi|22164186|gb|AAM93598.1|AF483676_1 salivary secreted protein
           [Ixodes scapularis]
          Length = 121

 Score =  202 bits (515), Expect = 3e-054
 Identities = 90/120 (75%), Positives = 102/120 (85%)
 Frame = +3

Query: 24  MGLTGTTLVLVSLAFFGSAAAHNCQNGSRPASEKEREGCDFYCWNDGTQSYDQFFFRDGE 203
           MGLTGTTLVLV +AFFGSAAAHNCQNG+RPASEK REGCD+YCWN  T+S+DQFFF DGE
Sbjct: 1   MGLTGTTLVLVCVAFFGSAAAHNCQNGTRPASEKNREGCDYYCWNAETKSWDQFFFGDGE 60

Query: 204 KCFYNTGEKGLCQNGECHLTDDTGTPSNNDVETPTPTKKPKQKKKKPMKPKKPKNKSKKE 383
           +CFYNTGE G C+NGECHLT  +G P+  D  TP PT+KPKQKKKKP K KKPK KS+K+
Sbjct: 61  RCFYNTGENGTCRNGECHLTTSSGGPNETDDNTPPPTEKPKQKKKKPKKTKKPKRKSRKD 120


==> gi|67083694|gb|AAY66782.1| putative secreted protein of the basic
           tail  family [Ixodes scapularis]
          Length = 121

 Score =  202 bits (515), Expect = 3e-054
 Identities = 91/120 (75%), Positives = 101/120 (84%)
 Frame = +3

Query: 24  MGLTGTTLVLVSLAFFGSAAAHNCQNGSRPASEKEREGCDFYCWNDGTQSYDQFFFRDGE 203
           MGLTGT LVLVSLAFFGSAAAHNCQNG+RPASE+ REGCD+YCWND T S+DQFFF +GE
Sbjct: 1   MGLTGTALVLVSLAFFGSAAAHNCQNGTRPASEENREGCDYYCWNDVTNSWDQFFFGNGE 60

Query: 204 KCFYNTGEKGLCQNGECHLTDDTGTPSNNDVETPTPTKKPKQKKKKPMKPKKPKNKSKKE 383
           +CFYNTGE G C NGECHLT  +G P +    TP PT+KPKQKKKKP KPKKPK KSKK+
Sbjct: 61  RCFYNTGENGKCLNGECHLTTSSGGPDDTGDNTPPPTEKPKQKKKKPKKPKKPKRKSKKD 120


==> gi|22164174|gb|AAM93592.1|AF483670_1 putative secreted protein
           [Ixodes scapularis]
          Length = 125

 Score =  200 bits (509), Expect = 1e-053
 Identities = 93/125 (74%), Positives = 101/125 (80%)
 Frame = +3

Query: 24  MGLTGTTLVLVSLAFFGSAAAHNCQNGSRPASEKEREGCDFYCWNDGTQSYDQFFFRDGE 203
           MGLTGTTLVLVSLAFFGSAAAHNCQNG+RP SEK REGCDFYCWN  T  +D+FFF +GE
Sbjct: 1   MGLTGTTLVLVSLAFFGSAAAHNCQNGTRPTSEKNREGCDFYCWNADTNLWDKFFFGNGE 60

Query: 204 KCFYNTGEKGLCQNGECHLTDDTGTPSNNDVETPTPTKKPKQKKKKPMKPKKPKNKSKKE 383
           KCFYNTGEKG C NGECHLT  +G P +    TP PT+KPKQKKKKP K KKPK KSKK+
Sbjct: 61  KCFYNTGEKGTCLNGECHLTTSSGGPDDTGDNTPPPTEKPKQKKKKPKKTKKPKRKSKKD 120

Query: 384 F**NF 398
              NF
Sbjct: 121 QKENF 125
