# Supplementary material for: Insight into the sialome of the castor bean tick, Ixodes ricinus
Source: BMC Genomics. 2008 May 20;9:233. doi: 10.1186/1471-2164-9-233 (PMC2410133; doi:10.1186/1471-2164-9-233)
Supplement: Additional file 1 — Supplemental table. Zip file contains MS Office Excel table with links to text files, containing additional information on all ESTs. [file 1471-2164-9-233-S1.zip › Supplement/links/ACARI/IR_ALL-contig_1239-ACARI.txt]

>IR_ALL-contig_1239

gi|67083815|gb|AAY66842.1| ribosomal protein S20 [Ixodes scapula...   122   2e-030
gi|37722081|gb|AAN65187.1| runt-like protein [Tetranychus urticae]     29   0.023


==> gi|67083815|gb|AAY66842.1| ribosomal protein S20 [Ixodes
           scapularis]
          Length = 121

 Score =  122 bits (307), Expect = 2e-030
 Identities = 60/61 (98%), Positives = 60/61 (98%)
 Frame = +2

Query: 2   KTLRITTRNTPCGEGSKTWDRYQMRIYKRVIDLHSPSEIVKQITSISIEPGVEVEVTIAD 181
           KTLRITTR TPCGEGSKTWDRYQMRIYKRVIDLHSPSEIVKQITSISIEPGVEVEVTIAD
Sbjct: 61  KTLRITTRKTPCGEGSKTWDRYQMRIYKRVIDLHSPSEIVKQITSISIEPGVEVEVTIAD 120

Query: 182 S 184
           S
Sbjct: 121 S 121


==> gi|37722081|gb|AAN65187.1| runt-like protein [Tetranychus urticae]
          Length = 283

 Score = 29.3 bits (64), Expect = 0.023
 Identities = 16/39 (41%), Positives = 21/39 (53%)
 Frame = +3

Query: 78  STSASSTSTPPPRSSSRSRPSALSLASRWR*PSQTPKWT 194
           STS  ++S+ PP SS    PS+ S  S     S + KWT
Sbjct: 205 STSTPNSSSAPPSSSLNLLPSSASSTSPSSSSSSSQKWT 243
