# Supplementary material for: Insight into the sialome of the castor bean tick, Ixodes ricinus
Source: BMC Genomics. 2008 May 20;9:233. doi: 10.1186/1471-2164-9-233 (PMC2410133; doi:10.1186/1471-2164-9-233)
Supplement: Additional file 1 — Supplemental table. Zip file contains MS Office Excel table with links to text files, containing additional information on all ESTs. [file 1471-2164-9-233-S1.zip › Supplement/links/ACARI/IR_ALL-contig_124-ACARI.txt]

>IR_ALL-contig_124

gi|22164176|gb|AAM93593.1|AF483671_1 putative secreted protein [...   207   1e-055
gi|22164194|gb|AAM93602.1|AF483680_1 putative secreted protein [...   206   2e-055
gi|22164188|gb|AAM93599.1|AF483677_1 putative secreted protein [...   203   2e-054
gi|22164164|gb|AAM93587.1|AF483665_1 putative secreted protein [...   201   1e-053
gi|22164186|gb|AAM93598.1|AF483676_1 salivary secreted protein [...   200   1e-053
gi|45593710|gb|AAS68352.1| secreted salivary gland protein 2 pre...   200   2e-053
gi|67083154|gb|AAY66513.1| putative salivary secreted protein wi...   200   2e-053
gi|67083694|gb|AAY66782.1| putative secreted protein of the basi...   200   2e-053
gi|15428308|gb|AAK97824.1|AF209921_1 14 kDa salivary gland prote...   199   4e-053
gi|22164174|gb|AAM93592.1|AF483670_1 putative secreted protein [...   198   7e-053
gi|67083134|gb|AAY66503.1| putative secreted protein with basic ...   198   7e-053
gi|67083733|gb|AAY66801.1| putative salivary secreted protein wi...   198   7e-053
gi|22164156|gb|AAM93583.1|AF483661_1 putative protein [Ixodes sc...   197   2e-052
gi|22164184|gb|AAM93597.1|AF483675_1 putative secreted protein [...   197   2e-052
gi|67083505|gb|AAY66688.1| putative salivary secreted protein wi...   196   2e-052
gi|67083509|gb|AAY66690.1| putative salivary secreted protein wi...   196   3e-052
gi|51011462|gb|AAT92140.1| BTSP-6 [Ixodes pacificus]                  195   4e-052
gi|67083142|gb|AAY66507.1| putative secreted protein with basic ...   195   6e-052
gi|67083371|gb|AAY66621.1| putative secreted protein with basic ...   194   7e-052
gi|67083723|gb|AAY66796.1| putative salivary secreted protein wi...   194   1e-051
gi|51011430|gb|AAT92124.1| BTSP-1 [Ixodes pacificus]                  193   2e-051
gi|55736023|gb|AAV63538.1| fed tick salivary protein 4 [Ixodes s...   192   3e-051
gi|51011572|gb|AAT92195.1| BTSP-2 [Ixodes pacificus]                  191   6e-051
gi|22164192|gb|AAM93601.1|AF483679_1 putative secreted salivary ...   191   1e-050
gi|51011492|gb|AAT92155.1| BTSP-10 [Ixodes pacificus]                 190   1e-050


==> gi|22164176|gb|AAM93593.1|AF483671_1 putative secreted protein
           [Ixodes scapularis]
          Length = 121

 Score =  207 bits (527), Expect = 1e-055
 Identities = 91/120 (75%), Positives = 105/120 (87%)
 Frame = +1

Query: 31  MGSTGTALVLVSLAFFGSAAAHGCQNGTRPASEKEREGCDFYCWNDGTQSYDQFFFRDGE 210
           MG TGT LVLVSLAFFGSAAAH C+NGTRPASE+ REGCD+YCWNDGT S+DQFFF +GE
Sbjct: 1   MGLTGTTLVLVSLAFFGSAAAHNCKNGTRPASEENREGCDYYCWNDGTNSWDQFFFGNGE 60

Query: 211 KCFYNTGEKGLCQNGECHLKDDAGTPSNNDEETPTPTKKPKQKKKKPKKSKKPKNKSKKE 390
            CFYN+GEKG+CQNGECHL +++G P+  D+ TP PT+KPKQKKKKPKK KKPK KSKK+
Sbjct: 61  ICFYNSGEKGICQNGECHLTNNSGGPNETDDNTPAPTEKPKQKKKKPKKPKKPKRKSKKD 120


==> gi|22164194|gb|AAM93602.1|AF483680_1 putative secreted protein
           [Ixodes scapularis]
          Length = 120

 Score =  206 bits (524), Expect = 2e-055
 Identities = 90/120 (75%), Positives = 105/120 (87%)
 Frame = +1

Query: 31  MGSTGTALVLVSLAFFGSAAAHGCQNGTRPASEKEREGCDFYCWNDGTQSYDQFFFRDGE 210
           MG TGTALVLVSLAFFGSAAAH CQNGTRPASE+ REGCD+YCWN  TQS+DQ+FF DGE
Sbjct: 1   MGLTGTALVLVSLAFFGSAAAHNCQNGTRPASEENREGCDYYCWNSETQSWDQYFFGDGE 60

Query: 211 KCFYNTGEKGLCQNGECHLKDDAGTPSNNDEETPTPTKKPKQKKKKPKKSKKPKNKSKKE 390
           +CFYN+G++G+CQNGECHL   +G P + DE TP PT+KPKQKKKKPKK+K+PK KSKK+
Sbjct: 61  RCFYNSGDRGICQNGECHLTTSSGGPDDTDENTPPPTEKPKQKKKKPKKTKEPKRKSKKD 120


==> gi|22164188|gb|AAM93599.1|AF483677_1 putative secreted protein
           [Ixodes scapularis]
          Length = 120

 Score =  203 bits (517), Expect = 2e-054
 Identities = 90/120 (75%), Positives = 103/120 (85%)
 Frame = +1

Query: 31  MGSTGTALVLVSLAFFGSAAAHGCQNGTRPASEKEREGCDFYCWNDGTQSYDQFFFRDGE 210
           MG TGT LVLVSLAFFGSAAAH CQNGTRPASEK REGCD+YCWN  T+ +DQFFF +GE
Sbjct: 1   MGLTGTTLVLVSLAFFGSAAAHNCQNGTRPASEKNREGCDYYCWNAETKLWDQFFFGNGE 60

Query: 211 KCFYNTGEKGLCQNGECHLKDDAGTPSNNDEETPTPTKKPKQKKKKPKKSKKPKNKSKKE 390
           KCFYNTG++G+CQNGECHL   +G P+  D+ TP PT+KPKQKKKKPKK+KKPK KSKK+
Sbjct: 61  KCFYNTGDRGICQNGECHLTTSSGGPNEADDNTPAPTEKPKQKKKKPKKTKKPKRKSKKD 120


==> gi|22164164|gb|AAM93587.1|AF483665_1 putative secreted protein
           [Ixodes scapularis]
          Length = 121

 Score =  201 bits (510), Expect = 1e-053
 Identities = 89/120 (74%), Positives = 102/120 (85%)
 Frame = +1

Query: 31  MGSTGTALVLVSLAFFGSAAAHGCQNGTRPASEKEREGCDFYCWNDGTQSYDQFFFRDGE 210
           MG TGT LVLVSL FFGSAAAH C+NGTRPASE+ REGCD+YCWNDGT S+DQFFF +GE
Sbjct: 1   MGLTGTTLVLVSLVFFGSAAAHNCKNGTRPASEENREGCDYYCWNDGTNSWDQFFFGNGE 60

Query: 211 KCFYNTGEKGLCQNGECHLKDDAGTPSNNDEETPTPTKKPKQKKKKPKKSKKPKNKSKKE 390
            CFYN+GEKG+CQNGECHL +++G P+  DE TP  T+KPKQKKKK KK KKPK KSKK+
Sbjct: 61  ICFYNSGEKGICQNGECHLTNNSGGPNETDENTPATTEKPKQKKKKTKKPKKPKRKSKKD 120


==> gi|22164186|gb|AAM93598.1|AF483676_1 salivary secreted protein
           [Ixodes scapularis]
          Length = 121

 Score =  200 bits (509), Expect = 1e-053
 Identities = 88/120 (73%), Positives = 101/120 (84%)
 Frame = +1

Query: 31  MGSTGTALVLVSLAFFGSAAAHGCQNGTRPASEKEREGCDFYCWNDGTQSYDQFFFRDGE 210
           MG TGT LVLV +AFFGSAAAH CQNGTRPASEK REGCD+YCWN  T+S+DQFFF DGE
Sbjct: 1   MGLTGTTLVLVCVAFFGSAAAHNCQNGTRPASEKNREGCDYYCWNAETKSWDQFFFGDGE 60

Query: 211 KCFYNTGEKGLCQNGECHLKDDAGTPSNNDEETPTPTKKPKQKKKKPKKSKKPKNKSKKE 390
           +CFYNTGE G C+NGECHL   +G P+  D+ TP PT+KPKQKKKKPKK+KKPK KS+K+
Sbjct: 61  RCFYNTGENGTCRNGECHLTTSSGGPNETDDNTPPPTEKPKQKKKKPKKTKKPKRKSRKD 120


==> gi|45593710|gb|AAS68352.1| secreted salivary gland protein 2
           precursor [Ixodes ricinus]
          Length = 120

 Score =  200 bits (508), Expect = 2e-053
 Identities = 87/120 (72%), Positives = 102/120 (85%)
 Frame = +1

Query: 31  MGSTGTALVLVSLAFFGSAAAHGCQNGTRPASEKEREGCDFYCWNDGTQSYDQFFFRDGE 210
           MG TGT LVL SLAFFGSAAAH C+NGTRPASE++REGCDFYCWN  T   DQFFFRDGE
Sbjct: 1   MGLTGTTLVLASLAFFGSAAAHNCKNGTRPASEEKREGCDFYCWNSDTSRCDQFFFRDGE 60

Query: 211 KCFYNTGEKGLCQNGECHLKDDAGTPSNNDEETPTPTKKPKQKKKKPKKSKKPKNKSKKE 390
            CFYN G++G CQNGECHL  ++G P++ND+ TP+PT+KPKQKKKKPKK+KKPK +S K+
Sbjct: 61  TCFYNNGDRGSCQNGECHLNTNSGVPTHNDDYTPSPTEKPKQKKKKPKKTKKPKRQSNKD 120


==> gi|67083154|gb|AAY66513.1| putative salivary secreted protein with
           basic tail [Ixodes scapularis]
          Length = 121

 Score =  200 bits (508), Expect = 2e-053
 Identities = 87/120 (72%), Positives = 102/120 (85%)
 Frame = +1

Query: 31  MGSTGTALVLVSLAFFGSAAAHGCQNGTRPASEKEREGCDFYCWNDGTQSYDQFFFRDGE 210
           MG TGT LVLV +AFFGSAAAH CQNGTRPASE+ REGCD+YCWN GT  +DQFFF +GE
Sbjct: 1   MGLTGTTLVLVCVAFFGSAAAHNCQNGTRPASEENREGCDYYCWNSGTNLWDQFFFGNGE 60

Query: 211 KCFYNTGEKGLCQNGECHLKDDAGTPSNNDEETPTPTKKPKQKKKKPKKSKKPKNKSKKE 390
           KCFYNTGEKG+CQNGECHL  ++G P+  D+ TP PT+KPKQKKKK +K+KKPK KS+K+
Sbjct: 61  KCFYNTGEKGICQNGECHLTTNSGGPNETDDNTPAPTEKPKQKKKKTEKTKKPKRKSRKD 120


==> gi|67083694|gb|AAY66782.1| putative secreted protein of the basic
           tail  family [Ixodes scapularis]
          Length = 121

 Score =  200 bits (508), Expect = 2e-053
 Identities = 90/120 (75%), Positives = 100/120 (83%)
 Frame = +1

Query: 31  MGSTGTALVLVSLAFFGSAAAHGCQNGTRPASEKEREGCDFYCWNDGTQSYDQFFFRDGE 210
           MG TGTALVLVSLAFFGSAAAH CQNGTRPASE+ REGCD+YCWND T S+DQFFF +GE
Sbjct: 1   MGLTGTALVLVSLAFFGSAAAHNCQNGTRPASEENREGCDYYCWNDVTNSWDQFFFGNGE 60

Query: 211 KCFYNTGEKGLCQNGECHLKDDAGTPSNNDEETPTPTKKPKQKKKKPKKSKKPKNKSKKE 390
           +CFYNTGE G C NGECHL   +G P +  + TP PT+KPKQKKKKPKK KKPK KSKK+
Sbjct: 61  RCFYNTGENGKCLNGECHLTTSSGGPDDTGDNTPPPTEKPKQKKKKPKKPKKPKRKSKKD 120


==> gi|15428308|gb|AAK97824.1|AF209921_1 14 kDa salivary gland protein
           [Ixodes scapularis]
          Length = 125

 Score =  199 bits (505), Expect = 4e-053
 Identities = 88/120 (73%), Positives = 104/120 (86%)
 Frame = +1

Query: 31  MGSTGTALVLVSLAFFGSAAAHGCQNGTRPASEKEREGCDFYCWNDGTQSYDQFFFRDGE 210
           MG TGT LVLVSLAFFGSAAAH CQNGTRPASE++REGCD+YCWN  T+S+DQFFF +GE
Sbjct: 1   MGLTGTMLVLVSLAFFGSAAAHNCQNGTRPASEQDREGCDYYCWNAETKSWDQFFFGNGE 60

Query: 211 KCFYNTGEKGLCQNGECHLKDDAGTPSNNDEETPTPTKKPKQKKKKPKKSKKPKNKSKKE 390
           KCFYN+G+ G CQNGECHL +++G P+  D+ TP PT+KPKQKKKK KK+KKPK KSKK+
Sbjct: 61  KCFYNSGDHGTCQNGECHLTNNSGGPNETDDYTPAPTEKPKQKKKKTKKTKKPKRKSKKD 120


==> gi|22164174|gb|AAM93592.1|AF483670_1 putative secreted protein
           [Ixodes scapularis]
          Length = 125

 Score =  198 bits (503), Expect = 7e-053
 Identities = 91/125 (72%), Positives = 100/125 (80%)
 Frame = +1

Query: 31  MGSTGTALVLVSLAFFGSAAAHGCQNGTRPASEKEREGCDFYCWNDGTQSYDQFFFRDGE 210
           MG TGT LVLVSLAFFGSAAAH CQNGTRP SEK REGCDFYCWN  T  +D+FFF +GE
Sbjct: 1   MGLTGTTLVLVSLAFFGSAAAHNCQNGTRPTSEKNREGCDFYCWNADTNLWDKFFFGNGE 60

Query: 211 KCFYNTGEKGLCQNGECHLKDDAGTPSNNDEETPTPTKKPKQKKKKPKKSKKPKNKSKKE 390
           KCFYNTGEKG C NGECHL   +G P +  + TP PT+KPKQKKKKPKK+KKPK KSKK+
Sbjct: 61  KCFYNTGEKGTCLNGECHLTTSSGGPDDTGDNTPPPTEKPKQKKKKPKKTKKPKRKSKKD 120

Query: 391 F**NF 405
              NF
Sbjct: 121 QKENF 125
