# Supplementary material for: Insight into the sialome of the castor bean tick, Ixodes ricinus
Source: BMC Genomics. 2008 May 20;9:233. doi: 10.1186/1471-2164-9-233 (PMC2410133; doi:10.1186/1471-2164-9-233)
Supplement: Additional file 1 — Supplemental table. Zip file contains MS Office Excel table with links to text files, containing additional information on all ESTs. [file 1471-2164-9-233-S1.zip › Supplement/links/ACARI/IR_ALL-contig_1263-ACARI.txt]

>IR_ALL-contig_1263

gi|41352541|gb|AAS01023.1| mucin/peritrophin-like protein precur...    30   0.019


==> gi|41352541|gb|AAS01023.1| mucin/peritrophin-like protein precursor
           [Ornithodoros moubata]
          Length = 194

 Score = 29.6 bits (65), Expect = 0.019
 Identities = 15/39 (38%), Positives = 19/39 (48%)
 Frame = +1

Query: 142 PRSPLASGPGRGWNPLPSAAPEPWSSLSLSSPPHSEASG 258
           P +P A GP  G    PS+ P    +L LSS P  +  G
Sbjct: 146 PGAPAAGGPSAGAGGQPSSGPGAKPNLKLSSNPAEKPEG 184
