# Supplementary material for: Insight into the sialome of the castor bean tick, Ixodes ricinus
Source: BMC Genomics. 2008 May 20;9:233. doi: 10.1186/1471-2164-9-233 (PMC2410133; doi:10.1186/1471-2164-9-233)
Supplement: Additional file 1 — Supplemental table. Zip file contains MS Office Excel table with links to text files, containing additional information on all ESTs. [file 1471-2164-9-233-S1.zip › Supplement/links/ACARI/IR_ALL-contig_127-ACARI.txt]

>IR_ALL-contig_127

gi|51011476|gb|AAT92147.1| putative salivary secreted peptide [I...    50   2e-008
gi|67083144|gb|AAY66508.1| putative salivary secreted protein [I...    45   5e-007
gi|67083138|gb|AAY66505.1| putative secreted protein with RGD do...    44   1e-006
gi|67083427|gb|AAY66649.1| putative RGD containing protein [Ixod...    44   1e-006
gi|67083403|gb|AAY66637.1| putative RGD containing protein [Ixod...    42   3e-006
gi|67083345|gb|AAY66608.1| putative secreted protein [Ixodes sca...    39   3e-005


==> gi|51011476|gb|AAT92147.1| putative salivary secreted peptide
           [Ixodes pacificus]
          Length = 60

 Score = 49.7 bits (117), Expect = 2e-008
 Identities = 31/69 (44%), Positives = 38/69 (55%)
 Frame = +3

Query: 24  MNAAFIAALVMLGTLEIDDVASDVHIVLKRYCEPKECTTDTDCDRRPPHLSYPPCKCLLH 203
           MNAAFIAAL +LG L +D +A          CE K C  +TDC  +  +L    C+C   
Sbjct: 1   MNAAFIAALFILGALTLDAMA------YSPTCEGKPCANNTDC--KGSNL----CQCRPP 48

Query: 204 RGDDSRKFC 230
           RGDD R FC
Sbjct: 49  RGDDWRNFC 57


==> gi|67083144|gb|AAY66508.1| putative salivary secreted protein
           [Ixodes scapularis]
          Length = 60

 Score = 45.1 bits (105), Expect = 5e-007
 Identities = 29/69 (42%), Positives = 34/69 (49%)
 Frame = +3

Query: 24  MNAAFIAALVMLGTLEIDDVASDVHIVLKRYCEPKECTTDTDCDRRPPHLSYPPCKCLLH 203
           MNAAFIAAL++LGTL +D  A+         C    C  D DC       S P C+C   
Sbjct: 1   MNAAFIAALLILGTLTLDATAN------WEQCPYSLCEEDKDCG------SIPLCRCFPP 48

Query: 204 RGDDSRKFC 230
           RGD   K C
Sbjct: 49  RGDLPGKRC 57


==> gi|67083138|gb|AAY66505.1| putative secreted protein with RGD
           domain [Ixodes scapularis]
          Length = 61

 Score = 43.9 bits (102), Expect = 1e-006
 Identities = 28/69 (40%), Positives = 36/69 (52%)
 Frame = +3

Query: 24  MNAAFIAALVMLGTLEIDDVASDVHIVLKRYCEPKECTTDTDCDRRPPHLSYPPCKCLLH 203
           MNAAFIAA ++LGTL +D +A ++       C    C T+ DC    P L    C C  H
Sbjct: 1   MNAAFIAAFLILGTLTLDAMAQEID-----KCLHSLCNTNEDCG--DPAL----CICSPH 49

Query: 204 RGDDSRKFC 230
           RGD    +C
Sbjct: 50  RGDFPGNWC 58


==> gi|67083427|gb|AAY66649.1| putative RGD containing protein [Ixodes
           scapularis]
          Length = 60

 Score = 43.9 bits (102), Expect = 1e-006
 Identities = 29/69 (42%), Positives = 35/69 (50%)
 Frame = +3

Query: 24  MNAAFIAALVMLGTLEIDDVASDVHIVLKRYCEPKECTTDTDCDRRPPHLSYPPCKCLLH 203
           MNAA IAAL++LG L +D  A          CE   CT ++DC    P L    C+C   
Sbjct: 1   MNAALIAALLILGALTLDATA------YSSTCERIPCTNNSDC--HGPDL----CQCRPP 48

Query: 204 RGDDSRKFC 230
           RGDD   FC
Sbjct: 49  RGDDFGYFC 57


==> gi|67083403|gb|AAY66637.1| putative RGD containing protein [Ixodes
           scapularis]
          Length = 60

 Score = 42.4 bits (98), Expect = 3e-006
 Identities = 27/69 (39%), Positives = 34/69 (49%)
 Frame = +3

Query: 24  MNAAFIAALVMLGTLEIDDVASDVHIVLKRYCEPKECTTDTDCDRRPPHLSYPPCKCLLH 203
           MNAAFIAAL++LG L +D +A          CE   CT ++DC           C+C   
Sbjct: 1   MNAAFIAALLILGALTLDAMAYSF------TCERIPCTNNSDCH------GSDLCQCRPP 48

Query: 204 RGDDSRKFC 230
           RGD    FC
Sbjct: 49  RGDGFSYFC 57


==> gi|67083345|gb|AAY66608.1| putative secreted protein [Ixodes
           scapularis]
          Length = 60

 Score = 39.3 bits (90), Expect = 3e-005
 Identities = 27/69 (39%), Positives = 31/69 (44%)
 Frame = +3

Query: 24  MNAAFIAALVMLGTLEIDDVASDVHIVLKRYCEPKECTTDTDCDRRPPHLSYPPCKCLLH 203
           MNA FIAAL++LGTL    +A          C    C  D DC         P C+CL  
Sbjct: 1   MNATFIAALLILGTLTFGAMAR------WEQCPDSLCEKDEDCG------YLPLCQCLPP 48

Query: 204 RGDDSRKFC 230
           RGD   K C
Sbjct: 49  RGDLPGKRC 57
