# Supplementary material for: Insight into the sialome of the castor bean tick, Ixodes ricinus
Source: BMC Genomics. 2008 May 20;9:233. doi: 10.1186/1471-2164-9-233 (PMC2410133; doi:10.1186/1471-2164-9-233)
Supplement: Additional file 1 — Supplemental table. Zip file contains MS Office Excel table with links to text files, containing additional information on all ESTs. [file 1471-2164-9-233-S1.zip › Supplement/links/ACARI/IR_ALL-contig_128-ACARI.txt]

>IR_ALL-contig_128

gi|51011476|gb|AAT92147.1| putative salivary secreted peptide [I...    53   2e-009
gi|67083144|gb|AAY66508.1| putative salivary secreted protein [I...    49   3e-008
gi|67083403|gb|AAY66637.1| putative RGD containing protein [Ixod...    49   3e-008
gi|67083427|gb|AAY66649.1| putative RGD containing protein [Ixod...    48   6e-008
gi|67083138|gb|AAY66505.1| putative secreted protein with RGD do...    45   4e-007
gi|67083345|gb|AAY66608.1| putative secreted protein [Ixodes sca...    45   5e-007


==> gi|51011476|gb|AAT92147.1| putative salivary secreted peptide
           [Ixodes pacificus]
          Length = 60

 Score = 53.1 bits (126), Expect = 2e-009
 Identities = 30/69 (43%), Positives = 36/69 (52%)
 Frame = +3

Query: 21  MNAAFIAALVMLGTLEIDGVASDVHIVLKRYCEPKECRTDADCDRRPLHPSYPPCKCIPR 200
           MNAAFIAAL +LG L +D +A          CE K C  + DC    L      C+C P 
Sbjct: 1   MNAAFIAALFILGALTLDAMA------YSPTCEGKPCANNTDCKGSNL------CQCRPP 48

Query: 201 RGDDYTKFC 227
           RGDD+  FC
Sbjct: 49  RGDDWRNFC 57


==> gi|67083144|gb|AAY66508.1| putative salivary secreted protein
           [Ixodes scapularis]
          Length = 60

 Score = 49.3 bits (116), Expect = 3e-008
 Identities = 30/69 (43%), Positives = 35/69 (50%)
 Frame = +3

Query: 21  MNAAFIAALVMLGTLEIDGVASDVHIVLKRYCEPKECRTDADCDRRPLHPSYPPCKCIPR 200
           MNAAFIAAL++LGTL +D  A+         C    C  D DC       S P C+C P 
Sbjct: 1   MNAAFIAALLILGTLTLDATAN------WEQCPYSLCEEDKDCG------SIPLCRCFPP 48

Query: 201 RGDDYTKFC 227
           RGD   K C
Sbjct: 49  RGDLPGKRC 57


==> gi|67083403|gb|AAY66637.1| putative RGD containing protein [Ixodes
           scapularis]
          Length = 60

 Score = 49.3 bits (116), Expect = 3e-008
 Identities = 28/69 (40%), Positives = 37/69 (53%)
 Frame = +3

Query: 21  MNAAFIAALVMLGTLEIDGVASDVHIVLKRYCEPKECRTDADCDRRPLHPSYPPCKCIPR 200
           MNAAFIAAL++LG L +D +A          CE   C  ++DC    L      C+C P 
Sbjct: 1   MNAAFIAALLILGALTLDAMAYSF------TCERIPCTNNSDCHGSDL------CQCRPP 48

Query: 201 RGDDYTKFC 227
           RGD ++ FC
Sbjct: 49  RGDGFSYFC 57


==> gi|67083427|gb|AAY66649.1| putative RGD containing protein [Ixodes
           scapularis]
          Length = 60

 Score = 48.1 bits (113), Expect = 6e-008
 Identities = 28/69 (40%), Positives = 35/69 (50%)
 Frame = +3

Query: 21  MNAAFIAALVMLGTLEIDGVASDVHIVLKRYCEPKECRTDADCDRRPLHPSYPPCKCIPR 200
           MNAA IAAL++LG L +D  A          CE   C  ++DC    L      C+C P 
Sbjct: 1   MNAALIAALLILGALTLDATA------YSSTCERIPCTNNSDCHGPDL------CQCRPP 48

Query: 201 RGDDYTKFC 227
           RGDD+  FC
Sbjct: 49  RGDDFGYFC 57


==> gi|67083138|gb|AAY66505.1| putative secreted protein with RGD
           domain [Ixodes scapularis]
          Length = 61

 Score = 45.4 bits (106), Expect = 4e-007
 Identities = 27/69 (39%), Positives = 35/69 (50%)
 Frame = +3

Query: 21  MNAAFIAALVMLGTLEIDGVASDVHIVLKRYCEPKECRTDADCDRRPLHPSYPPCKCIPR 200
           MNAAFIAA ++LGTL +D +A ++       C    C T+ DC    L      C C P 
Sbjct: 1   MNAAFIAAFLILGTLTLDAMAQEID-----KCLHSLCNTNEDCGDPAL------CICSPH 49

Query: 201 RGDDYTKFC 227
           RGD    +C
Sbjct: 50  RGDFPGNWC 58


==> gi|67083345|gb|AAY66608.1| putative secreted protein [Ixodes
           scapularis]
          Length = 60

 Score = 45.1 bits (105), Expect = 5e-007
 Identities = 28/69 (40%), Positives = 33/69 (47%)
 Frame = +3

Query: 21  MNAAFIAALVMLGTLEIDGVASDVHIVLKRYCEPKECRTDADCDRRPLHPSYPPCKCIPR 200
           MNA FIAAL++LGTL    +A          C    C  D DC   PL      C+C+P 
Sbjct: 1   MNATFIAALLILGTLTFGAMAR------WEQCPDSLCEKDEDCGYLPL------CQCLPP 48

Query: 201 RGDDYTKFC 227
           RGD   K C
Sbjct: 49  RGDLPGKRC 57
