# Supplementary material for: Insight into the sialome of the castor bean tick, Ixodes ricinus
Source: BMC Genomics. 2008 May 20;9:233. doi: 10.1186/1471-2164-9-233 (PMC2410133; doi:10.1186/1471-2164-9-233)
Supplement: Additional file 1 — Supplemental table. Zip file contains MS Office Excel table with links to text files, containing additional information on all ESTs. [file 1471-2164-9-233-S1.zip › Supplement/links/ACARI/IR_ALL-contig_129-ACARI.txt]

>IR_ALL-contig_129

gi|67083403|gb|AAY66637.1| putative RGD containing protein [Ixod...    50   1e-008
gi|51011476|gb|AAT92147.1| putative salivary secreted peptide [I...    49   4e-008
gi|67083427|gb|AAY66649.1| putative RGD containing protein [Ixod...    49   4e-008
gi|67083144|gb|AAY66508.1| putative salivary secreted protein [I...    47   1e-007
gi|67083345|gb|AAY66608.1| putative secreted protein [Ixodes sca...    43   2e-006
gi|67083138|gb|AAY66505.1| putative secreted protein with RGD do...    42   5e-006


==> gi|67083403|gb|AAY66637.1| putative RGD containing protein [Ixodes
           scapularis]
          Length = 60

 Score = 50.4 bits (119), Expect = 1e-008
 Identities = 28/69 (40%), Positives = 38/69 (55%)
 Frame = +3

Query: 27  MTAAFIAALVMLGTLEIDGLASDAHIVLRRYCEPIECKTDADCDRAPLHPSYPPCKCIPR 206
           M AAFIAAL++LG L +D +A          CE I C  ++DC  + L      C+C P 
Sbjct: 1   MNAAFIAALLILGALTLDAMAYSF------TCERIPCTNNSDCHGSDL------CQCRPP 48

Query: 207 RGDDYTKFC 233
           RGD ++ FC
Sbjct: 49  RGDGFSYFC 57


==> gi|51011476|gb|AAT92147.1| putative salivary secreted peptide
           [Ixodes pacificus]
          Length = 60

 Score = 48.9 bits (115), Expect = 4e-008
 Identities = 28/69 (40%), Positives = 35/69 (50%)
 Frame = +3

Query: 27  MTAAFIAALVMLGTLEIDGLASDAHIVLRRYCEPIECKTDADCDRAPLHPSYPPCKCIPR 206
           M AAFIAAL +LG L +D +A          CE   C  + DC  + L      C+C P 
Sbjct: 1   MNAAFIAALFILGALTLDAMAYSP------TCEGKPCANNTDCKGSNL------CQCRPP 48

Query: 207 RGDDYTKFC 233
           RGDD+  FC
Sbjct: 49  RGDDWRNFC 57


==> gi|67083427|gb|AAY66649.1| putative RGD containing protein [Ixodes
           scapularis]
          Length = 60

 Score = 48.9 bits (115), Expect = 4e-008
 Identities = 28/69 (40%), Positives = 36/69 (52%)
 Frame = +3

Query: 27  MTAAFIAALVMLGTLEIDGLASDAHIVLRRYCEPIECKTDADCDRAPLHPSYPPCKCIPR 206
           M AA IAAL++LG L +D  A  +       CE I C  ++DC    L      C+C P 
Sbjct: 1   MNAALIAALLILGALTLDATAYSST------CERIPCTNNSDCHGPDL------CQCRPP 48

Query: 207 RGDDYTKFC 233
           RGDD+  FC
Sbjct: 49  RGDDFGYFC 57


==> gi|67083144|gb|AAY66508.1| putative salivary secreted protein
           [Ixodes scapularis]
          Length = 60

 Score = 47.0 bits (110), Expect = 1e-007
 Identities = 29/69 (42%), Positives = 35/69 (50%)
 Frame = +3

Query: 27  MTAAFIAALVMLGTLEIDGLASDAHIVLRRYCEPIECKTDADCDRAPLHPSYPPCKCIPR 206
           M AAFIAAL++LGTL +D  A+         C    C+ D DC   PL      C+C P 
Sbjct: 1   MNAAFIAALLILGTLTLDATAN------WEQCPYSLCEEDKDCGSIPL------CRCFPP 48

Query: 207 RGDDYTKFC 233
           RGD   K C
Sbjct: 49  RGDLPGKRC 57


==> gi|67083345|gb|AAY66608.1| putative secreted protein [Ixodes
           scapularis]
          Length = 60

 Score = 43.1 bits (100), Expect = 2e-006
 Identities = 27/69 (39%), Positives = 33/69 (47%)
 Frame = +3

Query: 27  MTAAFIAALVMLGTLEIDGLASDAHIVLRRYCEPIECKTDADCDRAPLHPSYPPCKCIPR 206
           M A FIAAL++LGTL    +A          C    C+ D DC   PL      C+C+P 
Sbjct: 1   MNATFIAALLILGTLTFGAMAR------WEQCPDSLCEKDEDCGYLPL------CQCLPP 48

Query: 207 RGDDYTKFC 233
           RGD   K C
Sbjct: 49  RGDLPGKRC 57


==> gi|67083138|gb|AAY66505.1| putative secreted protein with RGD
           domain [Ixodes scapularis]
          Length = 61

 Score = 42.0 bits (97), Expect = 5e-006
 Identities = 26/69 (37%), Positives = 33/69 (47%)
 Frame = +3

Query: 27  MTAAFIAALVMLGTLEIDGLASDAHIVLRRYCEPIECKTDADCDRAPLHPSYPPCKCIPR 206
           M AAFIAA ++LGTL +D +A +    L        C T+ DC    L      C C P 
Sbjct: 1   MNAAFIAAFLILGTLTLDAMAQEIDKCLHSL-----CNTNEDCGDPAL------CICSPH 49

Query: 207 RGDDYTKFC 233
           RGD    +C
Sbjct: 50  RGDFPGNWC 58
