# Supplementary material for: Insight into the sialome of the castor bean tick, Ixodes ricinus
Source: BMC Genomics. 2008 May 20;9:233. doi: 10.1186/1471-2164-9-233 (PMC2410133; doi:10.1186/1471-2164-9-233)
Supplement: Additional file 1 — Supplemental table. Zip file contains MS Office Excel table with links to text files, containing additional information on all ESTs. [file 1471-2164-9-233-S1.zip › Supplement/links/ACARI/IR_ALL-contig_130-ACARI.txt]

>IR_ALL-contig_130

gi|67083847|gb|AAY66858.1| ribosomal protein L22 [Ixodes scapula...   275   5e-076


==> gi|67083847|gb|AAY66858.1| ribosomal protein L22 [Ixodes
           scapularis]
          Length = 136

 Score =  275 bits (703), Expect = 5e-076
 Identities = 135/136 (99%), Positives = 136/136 (100%)
 Frame = +3

Query: 24  MAVAPPKVKRAVEAGQKSKGKKKKVQTKFTIDCTHPVEDGIMKVAEFEHYLKERIKFNGK 203
           MAVAPPKVKRAV+AGQKSKGKKKKVQTKFTIDCTHPVEDGIMKVAEFEHYLKERIKFNGK
Sbjct: 1   MAVAPPKVKRAVKAGQKSKGKKKKVQTKFTIDCTHPVEDGIMKVAEFEHYLKERIKFNGK 60

Query: 204 TNNLSGVIVVDKDKNKVYVTAEVPFSKRYLKYLTKKYLKKNNLRDWLRVVATTKDAFELR 383
           TNNLSGVIVVDKDKNKVYVTAEVPFSKRYLKYLTKKYLKKNNLRDWLRVVATTKDAFELR
Sbjct: 61  TNNLSGVIVVDKDKNKVYVTAEVPFSKRYLKYLTKKYLKKNNLRDWLRVVATTKDAFELR 120

Query: 384 YFQINNEEEEDEEDND 431
           YFQINNEEEEDEEDND
Sbjct: 121 YFQINNEEEEDEEDND 136
