# Supplementary material for: Insight into the sialome of the castor bean tick, Ixodes ricinus
Source: BMC Genomics. 2008 May 20;9:233. doi: 10.1186/1471-2164-9-233 (PMC2410133; doi:10.1186/1471-2164-9-233)
Supplement: Additional file 1 — Supplemental table. Zip file contains MS Office Excel table with links to text files, containing additional information on all ESTs. [file 1471-2164-9-233-S1.zip › Supplement/links/ACARI/IR_ALL-contig_133-ACARI.txt]

>IR_ALL-contig_133

gi|67084021|gb|AAY66945.1| 40S ribosomal protein S27 [Ixodes sca...   180   1e-047


==> gi|67084021|gb|AAY66945.1| 40S ribosomal protein S27 [Ixodes
           scapularis]
          Length = 84

 Score =  180 bits (457), Expect = 1e-047
 Identities = 84/84 (100%), Positives = 84/84 (100%)
 Frame = +1

Query: 25  MPLARDLLNPSPEDERRKCKLKRLVQQPKSFFMDVKCPGCYKITTVFSHAQTVVLCVGCS 204
           MPLARDLLNPSPEDERRKCKLKRLVQQPKSFFMDVKCPGCYKITTVFSHAQTVVLCVGCS
Sbjct: 1   MPLARDLLNPSPEDERRKCKLKRLVQQPKSFFMDVKCPGCYKITTVFSHAQTVVLCVGCS 60

Query: 205 TVLCQPTGGRARLTEGCSFRKKQH 276
           TVLCQPTGGRARLTEGCSFRKKQH
Sbjct: 61  TVLCQPTGGRARLTEGCSFRKKQH 84
