# Supplementary material for: Insight into the sialome of the castor bean tick, Ixodes ricinus
Source: BMC Genomics. 2008 May 20;9:233. doi: 10.1186/1471-2164-9-233 (PMC2410133; doi:10.1186/1471-2164-9-233)
Supplement: Additional file 1 — Supplemental table. Zip file contains MS Office Excel table with links to text files, containing additional information on all ESTs. [file 1471-2164-9-233-S1.zip › Supplement/links/ACARI/IR_ALL-contig_134-ACARI.txt]

>IR_ALL-contig_134

gi|3928766|dbj|BAA34704.1| cathepsin L-like tick cysteine protei...    43   8e-006
gi|5815436|gb|AAD52672.1|AF178772_1 98kDa HDM allergen [Dermatop...    30   0.043
gi|21444328|emb|CAD35263.1| unnamed protein product [Dermatophag...    30   0.043
gi|21444331|emb|CAD35264.1| unnamed protein product [Dermatophag...    30   0.043
gi|21444334|emb|CAD35265.1| unnamed protein product [Dermatophag...    30   0.043


==> gi|3928766|dbj|BAA34704.1| cathepsin L-like tick cysteine
           proteinase B [Haemaphysalis longicornis]
          Length = 332

 Score = 42.7 bits (99), Expect = 8e-006
 Identities = 38/100 (38%), Positives = 44/100 (44%), Gaps = 3/100 (3%)
 Frame = +1

Query: 223 CSSRWPGQARRATTTGRRSTRRSTASGRGCTRRTASWW*TTPPRITTPPTRASPPWVGSP 402
           C  RW   A R   T R  +  + A       R ASW   T P  T+ PTRAS P   +P
Sbjct: 158 CWYRW---ASRTWWTARNPSATTAA-------RAASW---TTPSSTSRPTRASTPRSATP 204

Query: 403 TTAR*TATTSCSRAASWVPRSA---LSPYASRCWCTRSAP 513
           TTAR    T  SR   W P +A    SP  +R  C R  P
Sbjct: 205 TTARTARAT--SRRPPWGPPTAGTLTSPRETRRSCRRLWP 242


 Score = 33.5 bits (75), Expect = 0.005
 Identities = 20/50 (40%), Positives = 29/50 (58%)
 Frame = +1

Query: 406 TAR*TATTSCSRAASWVPRSALSPYASRCWCTRSAPPWRRSTSSSSTRRP 555
           TAR  + T+ +RAASW   S+ S   +R    RSA P    T+ +++RRP
Sbjct: 169 TARNPSATTAARAASWTTPSSTS-RPTRASTPRSATPTTARTARATSRRP 217


==> gi|5815436|gb|AAD52672.1|AF178772_1 98kDa HDM allergen
           [Dermatophagoides farinae]
          Length = 555

 Score = 30.4 bits (67), Expect = 0.043
 Identities = 26/78 (33%), Positives = 32/78 (41%), Gaps = 2/78 (2%)
 Frame = +1

Query: 340 TTPPRITTPPTRASPPWVGSPTTAR*T--ATTSCSRAASWVPRSALSPYASRCWCTRSAP 513
           TTP   TTP T  + P   SPTT   T   TT  +  +   P +  SP       T   P
Sbjct: 418 TTPTPTTTPTTPTTTPTTPSPTTPTTTPSPTTPTTTPSPTTPTTTPSPTTPT--PTTPTP 475

Query: 514 PWRRSTSSSSTRRPSSAT 567
               ST S +T   +S T
Sbjct: 476 APTTSTPSPTTTEHTSET 493


==> gi|21444328|emb|CAD35263.1| unnamed protein product
           [Dermatophagoides farinae]
          Length = 555

 Score = 30.4 bits (67), Expect = 0.043
 Identities = 26/78 (33%), Positives = 32/78 (41%), Gaps = 2/78 (2%)
 Frame = +1

Query: 340 TTPPRITTPPTRASPPWVGSPTTAR*T--ATTSCSRAASWVPRSALSPYASRCWCTRSAP 513
           TTP   TTP T  + P   SPTT   T   TT  +  +   P +  SP       T   P
Sbjct: 418 TTPTPTTTPTTPTTTPTTPSPTTPTTTPSPTTPTTTPSPTTPTTTPSPTTPT--PTTPTP 475

Query: 514 PWRRSTSSSSTRRPSSAT 567
               ST S +T   +S T
Sbjct: 476 APTTSTPSPTTTEHTSET 493


==> gi|21444331|emb|CAD35264.1| unnamed protein product
           [Dermatophagoides farinae]
          Length = 555

 Score = 30.4 bits (67), Expect = 0.043
 Identities = 26/78 (33%), Positives = 32/78 (41%), Gaps = 2/78 (2%)
 Frame = +1

Query: 340 TTPPRITTPPTRASPPWVGSPTTAR*T--ATTSCSRAASWVPRSALSPYASRCWCTRSAP 513
           TTP   TTP T  + P   SPTT   T   TT  +  +   P +  SP       T   P
Sbjct: 418 TTPTPTTTPTTPTTTPTTPSPTTPTTTPSPTTPTTTPSPTTPTTTPSPTTPT--PTTPTP 475

Query: 514 PWRRSTSSSSTRRPSSAT 567
               ST S +T   +S T
Sbjct: 476 APTTSTPSPTTTEHTSET 493


==> gi|21444334|emb|CAD35265.1| unnamed protein product
           [Dermatophagoides farinae]
          Length = 536

 Score = 30.4 bits (67), Expect = 0.043
 Identities = 26/78 (33%), Positives = 32/78 (41%), Gaps = 2/78 (2%)
 Frame = +1

Query: 340 TTPPRITTPPTRASPPWVGSPTTAR*T--ATTSCSRAASWVPRSALSPYASRCWCTRSAP 513
           TTP   TTP T  + P   SPTT   T   TT  +  +   P +  SP       T   P
Sbjct: 399 TTPTPTTTPTTPTTTPTTPSPTTPTTTPSPTTPTTTPSPTTPTTTPSPTTPT--PTTPTP 456

Query: 514 PWRRSTSSSSTRRPSSAT 567
               ST S +T   +S T
Sbjct: 457 APTTSTPSPTTTEHTSET 474
