# Supplementary material for: Insight into the sialome of the castor bean tick, Ixodes ricinus
Source: BMC Genomics. 2008 May 20;9:233. doi: 10.1186/1471-2164-9-233 (PMC2410133; doi:10.1186/1471-2164-9-233)
Supplement: Additional file 1 — Supplemental table. Zip file contains MS Office Excel table with links to text files, containing additional information on all ESTs. [file 1471-2164-9-233-S1.zip › Supplement/links/ACARI/IR_ALL-contig_136-ACARI.txt]

>IR_ALL-contig_136

gi|67083893|gb|AAY66881.1| ribosomal protein L27A [Ixodes scapul...   320   2e-089


==> gi|67083893|gb|AAY66881.1| ribosomal protein L27A [Ixodes
           scapularis]
          Length = 148

 Score =  320 bits (819), Expect = 2e-089
 Identities = 148/148 (100%), Positives = 148/148 (100%)
 Frame = +3

Query: 39  MSTNKKKTRKLRGHVSHGHGRVGKHRKHPGGRGNAGGQHHHRINFDKYHPGYFGKVGMRN 218
           MSTNKKKTRKLRGHVSHGHGRVGKHRKHPGGRGNAGGQHHHRINFDKYHPGYFGKVGMRN
Sbjct: 1   MSTNKKKTRKLRGHVSHGHGRVGKHRKHPGGRGNAGGQHHHRINFDKYHPGYFGKVGMRN 60

Query: 219 FHLKKNHYWKPCINIDKIWSLVSEQMRKRLKDDTAGKAPVIDIVKHGYYKVLGKGALPKQ 398
           FHLKKNHYWKPCINIDKIWSLVSEQMRKRLKDDTAGKAPVIDIVKHGYYKVLGKGALPKQ
Sbjct: 61  FHLKKNHYWKPCINIDKIWSLVSEQMRKRLKDDTAGKAPVIDIVKHGYYKVLGKGALPKQ 120

Query: 399 PVIVKAKWFSRTAEEKIKNVGGACILTA 482
           PVIVKAKWFSRTAEEKIKNVGGACILTA
Sbjct: 121 PVIVKAKWFSRTAEEKIKNVGGACILTA 148
