# Supplementary material for: Insight into the sialome of the castor bean tick, Ixodes ricinus
Source: BMC Genomics. 2008 May 20;9:233. doi: 10.1186/1471-2164-9-233 (PMC2410133; doi:10.1186/1471-2164-9-233)
Supplement: Additional file 1 — Supplemental table. Zip file contains MS Office Excel table with links to text files, containing additional information on all ESTs. [file 1471-2164-9-233-S1.zip › Supplement/links/ACARI/IR_ALL-contig_137-ACARI.txt]

>IR_ALL-contig_137

gi|24430379|dbj|BAC22604.1| NADH dehydrogenase 3 [Ixodes persulc...   353   3e-099
gi|25057195|ref|NP_739602.1| NADH dehydrogenase subunit 4 [Ixode...   353   3e-099
gi|4164551|gb|AAD05512.1| NADH dehydrogenase 4 [Ixodes hexagonus]     311   1e-086
gi|5835689|ref|NP_008505.1|ND4_15044 NADH dehydrogenase subunit ...   311   1e-086
gi|7432330|pir||T11268 NADH2 dehydrogenase (ubiquinone) (EC 1.6....   311   1e-086
gi|39656309|ref|NP_945235.1| NADH dehydrogenase subunit 4 [Ixode...   288   9e-080
gi|38678035|dbj|BAD04004.1| NADH dehydrogenase 4 [Ixodes holocyc...   288   9e-080
gi|49659425|dbj|BAD27249.1| NADH dehydrogenase subunit 4 [Ixodes...   284   2e-078
gi|50812154|ref|YP_054513.1| NADH dehydrogenase subunit 4 [Ixode...   284   2e-078
gi|38678022|dbj|BAD03992.1| NADH dehydrogenase 4 [Haemaphysalis ...   269   4e-074
gi|39653772|ref|NP_945223.1| NADH dehydrogenase subunit 4 [Haema...   269   4e-074
gi|38678007|dbj|BAD03978.1| NADH dehydrogenase 4 [Carios capensis]    248   1e-067
gi|39653757|ref|NP_945209.1| NADH dehydrogenase subunit 4 [Cario...   248   1e-067
gi|45381978|dbj|BAD12477.1| NADH dehydrogenase 4 [Ornithodoros p...   245   6e-067
gi|45544573|ref|NP_996547.1| NADH dehydrogenase subunit 4 [Ornit...   245   6e-067
gi|24421105|dbj|BAC22588.1| NADH dehydrogenase 4 [Ornithodoros m...   244   2e-066
gi|49387253|dbj|BAD24960.1| NADH dehydrogenase subunit 4 [Amblyo...   244   2e-066
gi|49619222|ref|YP_044787.1| NADH dehydrogenase subunit 4 [Ambly...   244   2e-066
gi|28263057|ref|NP_722570.1| NADH dehydrogenase subunit 4 [Ornit...   244   2e-066
gi|4164566|gb|AAD05526.1| NADH dehydrogenase 4 [Rhipicephalus sa...   243   3e-066
gi|5835704|ref|NP_008519.1|ND4_15045 NADH dehydrogenase subunit ...   243   3e-066
gi|8473867|sp|O99825|NU4M_RHISA NADH-ubiquinone oxidoreductase c...   243   3e-066
gi|27311161|ref|NP_758881.1| NADH dehydrogenase subunit 4 [Varro...   193   3e-051
gi|26801239|emb|CAD38001.1| NADH dehydrogenase subunit 4 [Varroa...   193   3e-051
gi|27262540|gb|AAN87160.1| NADH dehydrogenase subunit 4 [Varroa ...   179   7e-047


==> gi|24430379|dbj|BAC22604.1| NADH dehydrogenase 3 [Ixodes
           persulcatus]
          Length = 438

 Score =  353 bits (905), Expect = 3e-099
 Identities = 171/226 (75%), Positives = 206/226 (91%)
 Frame = +2

Query: 8   LILAAVLLKLGIYGIYRFKMFFINELIQIRYIIIVISVLGSMIVGVICLFQTDIKSLIAY 187
           +ILAAVLLKLGIYGIYRFKMFF++EL+++ Y+I+VIS+LGS++VGV+CLFQTD+KSLIAY
Sbjct: 210 MILAAVLLKLGIYGIYRFKMFFMSELMEMSYMIMVISILGSVMVGVMCLFQTDVKSLIAY 269

Query: 188 SSVCHIGIVLRGIIRINFLRSFGSLLLILGHGLCSSGLFCLGNILYERFFTRRLLLLKGI 367
           SSVCH+GIVL G + +NFL SFGSLLL+LGHGLCSSGLFCLGN+LYERFFTR LLLLKG+
Sbjct: 270 SSVCHMGIVLSGTMSMNFLSSFGSLLLMLGHGLCSSGLFCLGNMLYERFFTRSLLLLKGM 329

Query: 368 NKIFPSVSL**FLIRVFNIAAPPSINIFGEIFLVGSLLKFRIIFILPLIILLFLRAGYSL 547
           NKIFPSVSL  FL+ VFN+AAPPS+NIFGEIFL+GSLLKF ++F+ PL++LLFL AGYSL
Sbjct: 330 NKIFPSVSLWWFLMSVFNMAAPPSMNIFGEIFLLGSLLKFSMMFLFPLMLLLFLSAGYSL 389

Query: 548 YLFRYVNHGEG*MI*ASNFISVREHFLILLHFFPLIIWCLKIECFR 685
           YLF Y+NHGEG +  ASN IS+REH L+ LHFFPLI+W LK+ECF+
Sbjct: 390 YLFSYINHGEGWVTWASNLISLREHSLMFLHFFPLIVWVLKMECFQ 435


==> gi|25057195|ref|NP_739602.1| NADH dehydrogenase subunit 4 [Ixodes
           persulcatus]
          Length = 438

 Score =  353 bits (905), Expect = 3e-099
 Identities = 171/226 (75%), Positives = 206/226 (91%)
 Frame = +2

Query: 8   LILAAVLLKLGIYGIYRFKMFFINELIQIRYIIIVISVLGSMIVGVICLFQTDIKSLIAY 187
           +ILAAVLLKLGIYGIYRFKMFF++EL+++ Y+I+VIS+LGS++VGV+CLFQTD+KSLIAY
Sbjct: 210 MILAAVLLKLGIYGIYRFKMFFMSELMEMSYMIMVISILGSVMVGVMCLFQTDVKSLIAY 269

Query: 188 SSVCHIGIVLRGIIRINFLRSFGSLLLILGHGLCSSGLFCLGNILYERFFTRRLLLLKGI 367
           SSVCH+GIVL G + +NFL SFGSLLL+LGHGLCSSGLFCLGN+LYERFFTR LLLLKG+
Sbjct: 270 SSVCHMGIVLSGTMSMNFLSSFGSLLLMLGHGLCSSGLFCLGNMLYERFFTRSLLLLKGM 329

Query: 368 NKIFPSVSL**FLIRVFNIAAPPSINIFGEIFLVGSLLKFRIIFILPLIILLFLRAGYSL 547
           NKIFPSVSL  FL+ VFN+AAPPS+NIFGEIFL+GSLLKF ++F+ PL++LLFL AGYSL
Sbjct: 330 NKIFPSVSLWWFLMSVFNMAAPPSMNIFGEIFLLGSLLKFSMMFLFPLMLLLFLSAGYSL 389

Query: 548 YLFRYVNHGEG*MI*ASNFISVREHFLILLHFFPLIIWCLKIECFR 685
           YLF Y+NHGEG +  ASN IS+REH L+ LHFFPLI+W LK+ECF+
Sbjct: 390 YLFSYINHGEGWVTWASNLISLREHSLMFLHFFPLIVWVLKMECFQ 435


==> gi|4164551|gb|AAD05512.1| NADH dehydrogenase 4 [Ixodes hexagonus]
          Length = 436

 Score =  311 bits (797), Expect = 1e-086
 Identities = 143/225 (63%), Positives = 195/225 (86%)
 Frame = +2

Query: 8   LILAAVLLKLGIYGIYRFKMFFINELIQIRYIIIVISVLGSMIVGVICLFQTDIKSLIAY 187
           +ILAAVLLKLGIYGIYRFKMFF+ EL+++ Y+++V+SVLGS+ VGV+C+FQTD+K+LIAY
Sbjct: 208 MILAAVLLKLGIYGIYRFKMFFMIELMEMGYVLMVVSVLGSVYVGVMCMFQTDVKALIAY 267

Query: 188 SSVCHIGIVLRGIIRINFLRSFGSLLLILGHGLCSSGLFCLGNILYERFFTRRLLLLKGI 367
           SSVCH+G+VL GI+ + F  S+G LLL+LGHGLCSSGLFCLGN+LYERF+TR ++LLKG+
Sbjct: 268 SSVCHMGVVLGGIMNLGFWSSYGGLLLMLGHGLCSSGLFCLGNMLYERFYTRSIMLLKGM 327

Query: 368 NKIFPSVSL**FLIRVFNIAAPPSINIFGEIFLVGSLLKFRIIFILPLIILLFLRAGYSL 547
             +FPS++L  FL+ + N++APP++NIFGEIFL+GSL+KF ++F+LPL+++ FL A YSL
Sbjct: 328 MSLFPSMALWWFLLSIVNMSAPPTMNIFGEIFLMGSLMKFSLVFMLPLMMISFLSACYSL 387

Query: 548 YLFRYVNHGEG*MI*ASNFISVREHFLILLHFFPLIIWCLKIECF 682
           Y++ Y+NHGEG +I +   I +RE  ++LLHFFPLI+W LK+ECF
Sbjct: 388 YMYSYINHGEGWVIWSVKSILIREFLVLLLHFFPLIVWVLKMECF 432


==> gi|5835689|ref|NP_008505.1|ND4_15044 NADH dehydrogenase subunit 4
           [Ixodes hexagonus]
          Length = 436

 Score =  311 bits (797), Expect = 1e-086
 Identities = 143/225 (63%), Positives = 195/225 (86%)
 Frame = +2

Query: 8   LILAAVLLKLGIYGIYRFKMFFINELIQIRYIIIVISVLGSMIVGVICLFQTDIKSLIAY 187
           +ILAAVLLKLGIYGIYRFKMFF+ EL+++ Y+++V+SVLGS+ VGV+C+FQTD+K+LIAY
Sbjct: 208 MILAAVLLKLGIYGIYRFKMFFMIELMEMGYVLMVVSVLGSVYVGVMCMFQTDVKALIAY 267

Query: 188 SSVCHIGIVLRGIIRINFLRSFGSLLLILGHGLCSSGLFCLGNILYERFFTRRLLLLKGI 367
           SSVCH+G+VL GI+ + F  S+G LLL+LGHGLCSSGLFCLGN+LYERF+TR ++LLKG+
Sbjct: 268 SSVCHMGVVLGGIMNLGFWSSYGGLLLMLGHGLCSSGLFCLGNMLYERFYTRSIMLLKGM 327

Query: 368 NKIFPSVSL**FLIRVFNIAAPPSINIFGEIFLVGSLLKFRIIFILPLIILLFLRAGYSL 547
             +FPS++L  FL+ + N++APP++NIFGEIFL+GSL+KF ++F+LPL+++ FL A YSL
Sbjct: 328 MSLFPSMALWWFLLSIVNMSAPPTMNIFGEIFLMGSLMKFSLVFMLPLMMISFLSACYSL 387

Query: 548 YLFRYVNHGEG*MI*ASNFISVREHFLILLHFFPLIIWCLKIECF 682
           Y++ Y+NHGEG +I +   I +RE  ++LLHFFPLI+W LK+ECF
Sbjct: 388 YMYSYINHGEGWVIWSVKSILIREFLVLLLHFFPLIVWVLKMECF 432


==> gi|7432330|pir||T11268 NADH2 dehydrogenase (ubiquinone) (EC
           1.6.5.3) chain 4 [similarity] - hardbacked tick (Ixodes
           hexagonus) mitochondrion
          Length = 436

 Score =  311 bits (797), Expect = 1e-086
 Identities = 143/225 (63%), Positives = 195/225 (86%)
 Frame = +2

Query: 8   LILAAVLLKLGIYGIYRFKMFFINELIQIRYIIIVISVLGSMIVGVICLFQTDIKSLIAY 187
           +ILAAVLLKLGIYGIYRFKMFF+ EL+++ Y+++V+SVLGS+ VGV+C+FQTD+K+LIAY
Sbjct: 208 MILAAVLLKLGIYGIYRFKMFFMIELMEMGYVLMVVSVLGSVYVGVMCMFQTDVKALIAY 267

Query: 188 SSVCHIGIVLRGIIRINFLRSFGSLLLILGHGLCSSGLFCLGNILYERFFTRRLLLLKGI 367
           SSVCH+G+VL GI+ + F  S+G LLL+LGHGLCSSGLFCLGN+LYERF+TR ++LLKG+
Sbjct: 268 SSVCHMGVVLGGIMNLGFWSSYGGLLLMLGHGLCSSGLFCLGNMLYERFYTRSIMLLKGM 327

Query: 368 NKIFPSVSL**FLIRVFNIAAPPSINIFGEIFLVGSLLKFRIIFILPLIILLFLRAGYSL 547
             +FPS++L  FL+ + N++APP++NIFGEIFL+GSL+KF ++F+LPL+++ FL A YSL
Sbjct: 328 MSLFPSMALWWFLLSIVNMSAPPTMNIFGEIFLMGSLMKFSLVFMLPLMMISFLSACYSL 387

Query: 548 YLFRYVNHGEG*MI*ASNFISVREHFLILLHFFPLIIWCLKIECF 682
           Y++ Y+NHGEG +I +   I +RE  ++LLHFFPLI+W LK+ECF
Sbjct: 388 YMYSYINHGEGWVIWSVKSILIREFLVLLLHFFPLIVWVLKMECF 432


==> gi|39656309|ref|NP_945235.1| NADH dehydrogenase subunit 4 [Ixodes
           holocyclus]
          Length = 440

 Score =  288 bits (737), Expect = 9e-080
 Identities = 133/225 (59%), Positives = 185/225 (82%)
 Frame = +2

Query: 8   LILAAVLLKLGIYGIYRFKMFFINELIQIRYIIIVISVLGSMIVGVICLFQTDIKSLIAY 187
           +ILAAVLLKLGIYG+YRF M ++ EL+++  +I+V+SV+G M++G++CLFQ DIK+LIAY
Sbjct: 212 MILAAVLLKLGIYGLYRFSMMYMEELMKMGGLIVVLSVVGGMLIGIMCLFQVDIKALIAY 271

Query: 188 SSVCHIGIVLRGIIRINFLRSFGSLLLILGHGLCSSGLFCLGNILYERFFTRRLLLLKGI 367
           SSVCH+G+VL G + ++F  S+GSLLL++GHGLCSSGLFCL N +YERFFTR ++LLKGI
Sbjct: 272 SSVCHMGVVLGGSMSMSFWGSYGSLLLMIGHGLCSSGLFCLANFMYERFFTRSVMLLKGI 331

Query: 368 NKIFPSVSL**FLIRVFNIAAPPSINIFGEIFLVGSLLKFRIIFILPLIILLFLRAGYSL 547
            KIFP++SL  FL+ V N++AP S+N+FGEIFL+GSL+K+    +LPL ++ F+ AGYSL
Sbjct: 332 GKIFPNLSLWWFLMSVANMSAPLSMNLFGEIFLMGSLMKYSFWLMLPLGVISFVSAGYSL 391

Query: 548 YLFRYVNHGEG*MI*ASNFISVREHFLILLHFFPLIIWCLKIECF 682
           Y++ Y  HGEG MI +   I +RE+ +++ HFFP+I+W LK+ECF
Sbjct: 392 YMYSYTQHGEGWMIFSIKMIEMREYMVMMFHFFPMIVWILKMECF 436


==> gi|38678035|dbj|BAD04004.1| NADH dehydrogenase 4 [Ixodes
           holocyclus]
          Length = 440

 Score =  288 bits (737), Expect = 9e-080
 Identities = 133/225 (59%), Positives = 185/225 (82%)
 Frame = +2

Query: 8   LILAAVLLKLGIYGIYRFKMFFINELIQIRYIIIVISVLGSMIVGVICLFQTDIKSLIAY 187
           +ILAAVLLKLGIYG+YRF M ++ EL+++  +I+V+SV+G M++G++CLFQ DIK+LIAY
Sbjct: 212 MILAAVLLKLGIYGLYRFSMMYMEELMKMGGLIVVLSVVGGMLIGIMCLFQVDIKALIAY 271

Query: 188 SSVCHIGIVLRGIIRINFLRSFGSLLLILGHGLCSSGLFCLGNILYERFFTRRLLLLKGI 367
           SSVCH+G+VL G + ++F  S+GSLLL++GHGLCSSGLFCL N +YERFFTR ++LLKGI
Sbjct: 272 SSVCHMGVVLGGSMSMSFWGSYGSLLLMIGHGLCSSGLFCLANFMYERFFTRSVMLLKGI 331

Query: 368 NKIFPSVSL**FLIRVFNIAAPPSINIFGEIFLVGSLLKFRIIFILPLIILLFLRAGYSL 547
            KIFP++SL  FL+ V N++AP S+N+FGEIFL+GSL+K+    +LPL ++ F+ AGYSL
Sbjct: 332 GKIFPNLSLWWFLMSVANMSAPLSMNLFGEIFLMGSLMKYSFWLMLPLGVISFVSAGYSL 391

Query: 548 YLFRYVNHGEG*MI*ASNFISVREHFLILLHFFPLIIWCLKIECF 682
           Y++ Y  HGEG MI +   I +RE+ +++ HFFP+I+W LK+ECF
Sbjct: 392 YMYSYTQHGEGWMIFSIKMIEMREYMVMMFHFFPMIVWILKMECF 436


==> gi|49659425|dbj|BAD27249.1| NADH dehydrogenase subunit 4 [Ixodes
           uriae]
          Length = 439

 Score =  284 bits (726), Expect = 2e-078
 Identities = 128/225 (56%), Positives = 183/225 (81%)
 Frame = +2

Query: 8   LILAAVLLKLGIYGIYRFKMFFINELIQIRYIIIVISVLGSMIVGVICLFQTDIKSLIAY 187
           +ILAAVLLKLGIYG+YRF   F+ E++++  II+V+SV+G M +G++C+FQ DIK++IAY
Sbjct: 211 MILAAVLLKLGIYGLYRFSAMFMKEIMEMGSIIVVLSVVGGMFIGIMCMFQVDIKAMIAY 270

Query: 188 SSVCHIGIVLRGIIRINFLRSFGSLLLILGHGLCSSGLFCLGNILYERFFTRRLLLLKGI 367
           SSVCH+G+VL G + ++F  S+GSLLL++GHGLCSSGLFCL N +YERFFTR L+LLKG+
Sbjct: 271 SSVCHMGVVLGGALSMSFWSSYGSLLLMVGHGLCSSGLFCLANYMYERFFTRSLMLLKGL 330

Query: 368 NKIFPSVSL**FLIRVFNIAAPPSINIFGEIFLVGSLLKFRIIFILPLIILLFLRAGYSL 547
            KIFP++SL  FL+ V N++AP S+N+FGEIFL+G L+K+ +  ++PL I+ F+ AGYSL
Sbjct: 331 GKIFPNLSLWWFLMSVVNMSAPLSMNLFGEIFLIGGLMKYSLWMMVPLGIISFISAGYSL 390

Query: 548 YLFRYVNHGEG*MI*ASNFISVREHFLILLHFFPLIIWCLKIECF 682
           YL+ Y  HG+G ++ +   I +RE+ ++L HFFP+I+W +K+ECF
Sbjct: 391 YLYSYTQHGDGWVLYSVKMIEIREYMVMLFHFFPMILWIMKMECF 435


==> gi|50812154|ref|YP_054513.1| NADH dehydrogenase subunit 4 [Ixodes
           uriae]
          Length = 439

 Score =  284 bits (726), Expect = 2e-078
 Identities = 128/225 (56%), Positives = 183/225 (81%)
 Frame = +2

Query: 8   LILAAVLLKLGIYGIYRFKMFFINELIQIRYIIIVISVLGSMIVGVICLFQTDIKSLIAY 187
           +ILAAVLLKLGIYG+YRF   F+ E++++  II+V+SV+G M +G++C+FQ DIK++IAY
Sbjct: 211 MILAAVLLKLGIYGLYRFSAMFMKEIMEMGSIIVVLSVVGGMFIGIMCMFQVDIKAMIAY 270

Query: 188 SSVCHIGIVLRGIIRINFLRSFGSLLLILGHGLCSSGLFCLGNILYERFFTRRLLLLKGI 367
           SSVCH+G+VL G + ++F  S+GSLLL++GHGLCSSGLFCL N +YERFFTR L+LLKG+
Sbjct: 271 SSVCHMGVVLGGALSMSFWSSYGSLLLMVGHGLCSSGLFCLANYMYERFFTRSLMLLKGL 330

Query: 368 NKIFPSVSL**FLIRVFNIAAPPSINIFGEIFLVGSLLKFRIIFILPLIILLFLRAGYSL 547
            KIFP++SL  FL+ V N++AP S+N+FGEIFL+G L+K+ +  ++PL I+ F+ AGYSL
Sbjct: 331 GKIFPNLSLWWFLMSVVNMSAPLSMNLFGEIFLIGGLMKYSLWMMVPLGIISFISAGYSL 390

Query: 548 YLFRYVNHGEG*MI*ASNFISVREHFLILLHFFPLIIWCLKIECF 682
           YL+ Y  HG+G ++ +   I +RE+ ++L HFFP+I+W +K+ECF
Sbjct: 391 YLYSYTQHGDGWVLYSVKMIEIREYMVMLFHFFPMILWIMKMECF 435


==> gi|38678022|dbj|BAD03992.1| NADH dehydrogenase 4 [Haemaphysalis
           flava]
          Length = 438

 Score =  269 bits (688), Expect = 4e-074
 Identities = 120/225 (53%), Positives = 178/225 (79%)
 Frame = +2

Query: 8   LILAAVLLKLGIYGIYRFKMFFINELIQIRYIIIVISVLGSMIVGVICLFQTDIKSLIAY 187
           +ILA VLLKLGIYGI+RFK F+  E++   Y+++++S+ GS++V + CLFQTDIKSLIAY
Sbjct: 210 MILAGVLLKLGIYGIFRFKSFYFIEILNFSYLLMILSIWGSVMVSIYCLFQTDIKSLIAY 269

Query: 188 SSVCHIGIVLRGIIRINFLRSFGSLLLILGHGLCSSGLFCLGNILYERFFTRRLLLLKGI 367
           SSVCH+GIV  G I  +F  S+GSLLL++GHGLCSSGLFCL N++YERF+TR ++L+KG+
Sbjct: 270 SSVCHMGIVFSGTINFSFFGSYGSLLLMIGHGLCSSGLFCLANLVYERFYTRSMILIKGL 329

Query: 368 NKIFPSVSL**FLIRVFNIAAPPSINIFGEIFLVGSLLKFRIIFILPLIILLFLRAGYSL 547
            KIFPS++L  FL  + N++AP ++N+ GE+FL  S++K+ + FI P++IL+F+ A YS+
Sbjct: 330 MKIFPSLTLMWFLFSIVNMSAPMTMNLMGELFLCLSIMKYSMFFIGPIMILIFMSACYSM 389

Query: 548 YLFRYVNHGEG*MI*ASNFISVREHFLILLHFFPLIIWCLKIECF 682
           Y++ Y+NHGEG ++ +   I++RE++L++LH  P+I+W  K   F
Sbjct: 390 YMYSYLNHGEGWVLWSCKMINLREYYLLILHLIPMILWMFKFNFF 434
