# Supplementary material for: Insight into the sialome of the castor bean tick, Ixodes ricinus
Source: BMC Genomics. 2008 May 20;9:233. doi: 10.1186/1471-2164-9-233 (PMC2410133; doi:10.1186/1471-2164-9-233)
Supplement: Additional file 1 — Supplemental table. Zip file contains MS Office Excel table with links to text files, containing additional information on all ESTs. [file 1471-2164-9-233-S1.zip › Supplement/links/ACARI/IR_ALL-contig_138-ACARI.txt]

>IR_ALL-contig_138

gi|51011448|gb|AAT92133.1| BTSP-4 [Ixodes pacificus]                  236   2e-064
gi|51011576|gb|AAT92197.1| BTSP-5 [Ixodes pacificus]                  231   9e-063
gi|51011492|gb|AAT92155.1| BTSP-10 [Ixodes pacificus]                 224   1e-060
gi|67083509|gb|AAY66690.1| putative salivary secreted protein wi...   206   3e-055
gi|15428308|gb|AAK97824.1|AF209921_1 14 kDa salivary gland prote...   205   4e-055
gi|22164188|gb|AAM93599.1|AF483677_1 putative secreted protein [...   204   7e-055
gi|67083142|gb|AAY66507.1| putative secreted protein with basic ...   204   1e-054
gi|22164194|gb|AAM93602.1|AF483680_1 putative secreted protein [...   203   2e-054
gi|22164192|gb|AAM93601.1|AF483679_1 putative secreted salivary ...   202   5e-054
gi|22164176|gb|AAM93593.1|AF483671_1 putative secreted protein [...   201   6e-054
gi|67083134|gb|AAY66503.1| putative secreted protein with basic ...   201   6e-054
gi|22164186|gb|AAM93598.1|AF483676_1 salivary secreted protein [...   201   1e-053
gi|67083505|gb|AAY66688.1| putative salivary secreted protein wi...   201   1e-053
gi|67083140|gb|AAY66506.1| putative secreted protein with basic ...   200   1e-053
gi|51011462|gb|AAT92140.1| BTSP-6 [Ixodes pacificus]                  199   2e-053
gi|67083371|gb|AAY66621.1| putative secreted protein with basic ...   199   3e-053
gi|67083733|gb|AAY66801.1| putative salivary secreted protein wi...   199   3e-053
gi|51011572|gb|AAT92195.1| BTSP-2 [Ixodes pacificus]                  199   4e-053
gi|22164184|gb|AAM93597.1|AF483675_1 putative secreted protein [...   198   5e-053
gi|51011430|gb|AAT92124.1| BTSP-1 [Ixodes pacificus]                  198   5e-053
gi|67083154|gb|AAY66513.1| putative salivary secreted protein wi...   198   5e-053
gi|55736023|gb|AAV63538.1| fed tick salivary protein 4 [Ixodes s...   197   9e-053
gi|22164164|gb|AAM93587.1|AF483665_1 putative secreted protein [...   197   1e-052
gi|51011428|gb|AAT92123.1| BTSP-3 [Ixodes pacificus]                  197   1e-052
gi|51011438|gb|AAT92128.1| BTSP-7 [Ixodes pacificus]                  196   2e-052


==> gi|51011448|gb|AAT92133.1| BTSP-4 [Ixodes pacificus]
          Length = 116

 Score =  236 bits (602), Expect = 2e-064
 Identities = 105/116 (90%), Positives = 110/116 (94%)
 Frame = +3

Query: 18  MGLIGTTLVLVSFAFFGSVAAHNCRNGTRPASEQTREGCDYYCWNSDTKSWDQFFFGNGE 197
           MGL G TLVLVSFAFFGSVAAHNC+NGTRPASEQ REGCDYYCWN+DTKSWDQFFFGNGE
Sbjct: 1   MGLTGITLVLVSFAFFGSVAAHNCQNGTRPASEQNREGCDYYCWNTDTKSWDQFFFGNGE 60

Query: 198 RCFYSNGDTGVCKNGECHLNAESGVPTDTDIETPAPTKKPKQKKKKQKKNKKPKGN 365
           RCFYSNGDTGVC NGECHLN ESGVPT+TD+ETPAPTKKPK KKKKQKK+KKPKGN
Sbjct: 61  RCFYSNGDTGVCTNGECHLNTESGVPTETDVETPAPTKKPKHKKKKQKKSKKPKGN 116


==> gi|51011576|gb|AAT92197.1| BTSP-5 [Ixodes pacificus]
          Length = 116

 Score =  231 bits (588), Expect = 9e-063
 Identities = 103/116 (88%), Positives = 107/116 (92%)
 Frame = +3

Query: 18  MGLIGTTLVLVSFAFFGSVAAHNCRNGTRPASEQTREGCDYYCWNSDTKSWDQFFFGNGE 197
           MGL G TLVLVSFAFFGSVAAHNC+NGTRP SEQ REGCDYYCWN+DTKSWDQFFFGNGE
Sbjct: 1   MGLTGITLVLVSFAFFGSVAAHNCQNGTRPTSEQNREGCDYYCWNTDTKSWDQFFFGNGE 60

Query: 198 RCFYSNGDTGVCKNGECHLNAESGVPTDTDIETPAPTKKPKQKKKKQKKNKKPKGN 365
           RCFYSNGDTGVC NGECHLN ES VPT+TD+ETPAPTKKPKQKKKKQKK KKPK N
Sbjct: 61  RCFYSNGDTGVCTNGECHLNTESSVPTETDVETPAPTKKPKQKKKKQKKTKKPKRN 116


==> gi|51011492|gb|AAT92155.1| BTSP-10 [Ixodes pacificus]
          Length = 116

 Score =  224 bits (570), Expect = 1e-060
 Identities = 98/116 (84%), Positives = 107/116 (92%)
 Frame = +3

Query: 18  MGLIGTTLVLVSFAFFGSVAAHNCRNGTRPASEQTREGCDYYCWNSDTKSWDQFFFGNGE 197
           MGL GTTLVLVSFAFFGSVAAHNC+NGTRPASE+ REGCDYYCWN+DT+SW+QFFFGNGE
Sbjct: 1   MGLTGTTLVLVSFAFFGSVAAHNCQNGTRPASEENREGCDYYCWNTDTRSWEQFFFGNGE 60

Query: 198 RCFYSNGDTGVCKNGECHLNAESGVPTDTDIETPAPTKKPKQKKKKQKKNKKPKGN 365
           RCFY+ G+ G CKNGECHL  ESGVPTDTD++TPAPTKKPKQKKKKQKK KKPK N
Sbjct: 61  RCFYNTGEKGECKNGECHLTTESGVPTDTDVDTPAPTKKPKQKKKKQKKTKKPKRN 116


==> gi|67083509|gb|AAY66690.1| putative salivary secreted protein with
           polyK tail [Ixodes scapularis]
          Length = 120

 Score =  206 bits (523), Expect = 3e-055
 Identities = 92/120 (76%), Positives = 101/120 (84%)
 Frame = +3

Query: 18  MGLIGTTLVLVSFAFFGSVAAHNCRNGTRPASEQTREGCDYYCWNSDTKSWDQFFFGNGE 197
           MGL GTTLVLVS AFFGS AAHNC+NGTRPASEQ REGCDYYCWN++TKSWDQFFFGNGE
Sbjct: 1   MGLTGTTLVLVSLAFFGSAAAHNCQNGTRPASEQNREGCDYYCWNAETKSWDQFFFGNGE 60

Query: 198 RCFYSNGDTGVCKNGECHLNAESGVPTDTDIETPAPTKKPKQKKKKQKKNKKPKGN*KKD 377
           +CFY++GD G C+NGECHL   SG P +TD  T APT+KPKQKKKK KK KKPK   KKD
Sbjct: 61  KCFYNSGDRGTCQNGECHLTTNSGGPNETDDYTAAPTEKPKQKKKKTKKTKKPKRKSKKD 120


==> gi|15428308|gb|AAK97824.1|AF209921_1 14 kDa salivary gland protein
           [Ixodes scapularis]
          Length = 125

 Score =  205 bits (522), Expect = 4e-055
 Identities = 93/122 (76%), Positives = 102/122 (83%)
 Frame = +3

Query: 18  MGLIGTTLVLVSFAFFGSVAAHNCRNGTRPASEQTREGCDYYCWNSDTKSWDQFFFGNGE 197
           MGL GT LVLVS AFFGS AAHNC+NGTRPASEQ REGCDYYCWN++TKSWDQFFFGNGE
Sbjct: 1   MGLTGTMLVLVSLAFFGSAAAHNCQNGTRPASEQDREGCDYYCWNAETKSWDQFFFGNGE 60

Query: 198 RCFYSNGDTGVCKNGECHLNAESGVPTDTDIETPAPTKKPKQKKKKQKKNKKPKGN*KKD 377
           +CFY++GD G C+NGECHL   SG P +TD  TPAPT+KPKQKKKK KK KKPK   KKD
Sbjct: 61  KCFYNSGDHGTCQNGECHLTNNSGGPNETDDYTPAPTEKPKQKKKKTKKTKKPKRKSKKD 120

Query: 378 *E 383
            E
Sbjct: 121 QE 122


==> gi|22164188|gb|AAM93599.1|AF483677_1 putative secreted protein
           [Ixodes scapularis]
          Length = 120

 Score =  204 bits (520), Expect = 7e-055
 Identities = 90/120 (75%), Positives = 100/120 (83%)
 Frame = +3

Query: 18  MGLIGTTLVLVSFAFFGSVAAHNCRNGTRPASEQTREGCDYYCWNSDTKSWDQFFFGNGE 197
           MGL GTTLVLVS AFFGS AAHNC+NGTRPASE+ REGCDYYCWN++TK WDQFFFGNGE
Sbjct: 1   MGLTGTTLVLVSLAFFGSAAAHNCQNGTRPASEKNREGCDYYCWNAETKLWDQFFFGNGE 60

Query: 198 RCFYSNGDTGVCKNGECHLNAESGVPTDTDIETPAPTKKPKQKKKKQKKNKKPKGN*KKD 377
           +CFY+ GD G+C+NGECHL   SG P + D  TPAPT+KPKQKKKK KK KKPK   KKD
Sbjct: 61  KCFYNTGDRGICQNGECHLTTSSGGPNEADDNTPAPTEKPKQKKKKPKKTKKPKRKSKKD 120


==> gi|67083142|gb|AAY66507.1| putative secreted protein with basic
           tail [Ixodes scapularis]
          Length = 121

 Score =  204 bits (518), Expect = 1e-054
 Identities = 91/120 (75%), Positives = 99/120 (82%)
 Frame = +3

Query: 18  MGLIGTTLVLVSFAFFGSVAAHNCRNGTRPASEQTREGCDYYCWNSDTKSWDQFFFGNGE 197
           MGL GTTLVLV  AFFGS AAHNC+NGTRPASE+ REGCDYYCWN++TKSWD+FFFGNGE
Sbjct: 1   MGLTGTTLVLVCVAFFGSAAAHNCKNGTRPASEEKREGCDYYCWNTETKSWDKFFFGNGE 60

Query: 198 RCFYSNGDTGVCKNGECHLNAESGVPTDTDIETPAPTKKPKQKKKKQKKNKKPKGN*KKD 377
           RCFYS G+ G C+NGECHL   SG P DTD  TP PT+KPKQKKKK KK KKPK   KKD
Sbjct: 61  RCFYSTGENGKCQNGECHLTTSSGGPDDTDDNTPPPTEKPKQKKKKPKKTKKPKRKSKKD 120


==> gi|22164194|gb|AAM93602.1|AF483680_1 putative secreted protein
           [Ixodes scapularis]
          Length = 120

 Score =  203 bits (516), Expect = 2e-054
 Identities = 89/120 (74%), Positives = 101/120 (84%)
 Frame = +3

Query: 18  MGLIGTTLVLVSFAFFGSVAAHNCRNGTRPASEQTREGCDYYCWNSDTKSWDQFFFGNGE 197
           MGL GT LVLVS AFFGS AAHNC+NGTRPASE+ REGCDYYCWNS+T+SWDQ+FFG+GE
Sbjct: 1   MGLTGTALVLVSLAFFGSAAAHNCQNGTRPASEENREGCDYYCWNSETQSWDQYFFGDGE 60

Query: 198 RCFYSNGDTGVCKNGECHLNAESGVPTDTDIETPAPTKKPKQKKKKQKKNKKPKGN*KKD 377
           RCFY++GD G+C+NGECHL   SG P DTD  TP PT+KPKQKKKK KK K+PK   KKD
Sbjct: 61  RCFYNSGDRGICQNGECHLTTSSGGPDDTDENTPPPTEKPKQKKKKPKKTKEPKRKSKKD 120


==> gi|22164192|gb|AAM93601.1|AF483679_1 putative secreted salivary
           protein [Ixodes scapularis]
          Length = 126

 Score =  202 bits (513), Expect = 5e-054
 Identities = 94/126 (74%), Positives = 103/126 (81%), Gaps = 1/126 (0%)
 Frame = +3

Query: 18  MGLIGTTLVL-VSFAFFGSVAAHNCRNGTRPASEQTREGCDYYCWNSDTKSWDQFFFGNG 194
           MGL GTTLVL VS AFFGS AAHNC+NGTRPASEQ REGCDYYCWN++TKSWDQFFFGNG
Sbjct: 1   MGLTGTTLVLAVSLAFFGSAAAHNCQNGTRPASEQNREGCDYYCWNAETKSWDQFFFGNG 60

Query: 195 ERCFYSNGDTGVCKNGECHLNAESGVPTDTDIETPAPTKKPKQKKKKQKKNKKPKGN*KK 374
           E+CFY++GD G C+NGECHL   SG P +TD  T APT+KPKQKKKK KK KKPK   KK
Sbjct: 61  EKCFYNSGDRGTCQNGECHLTTTSGGPNETDDYTAAPTEKPKQKKKKTKKTKKPKRKSKK 120

Query: 375 D*EGYF 392
           D E  F
Sbjct: 121 DQEKNF 126


==> gi|22164176|gb|AAM93593.1|AF483671_1 putative secreted protein
           [Ixodes scapularis]
          Length = 121

 Score =  201 bits (512), Expect = 6e-054
 Identities = 90/120 (75%), Positives = 99/120 (82%)
 Frame = +3

Query: 18  MGLIGTTLVLVSFAFFGSVAAHNCRNGTRPASEQTREGCDYYCWNSDTKSWDQFFFGNGE 197
           MGL GTTLVLVS AFFGS AAHNC+NGTRPASE+ REGCDYYCWN  T SWDQFFFGNGE
Sbjct: 1   MGLTGTTLVLVSLAFFGSAAAHNCKNGTRPASEENREGCDYYCWNDGTNSWDQFFFGNGE 60

Query: 198 RCFYSNGDTGVCKNGECHLNAESGVPTDTDIETPAPTKKPKQKKKKQKKNKKPKGN*KKD 377
            CFY++G+ G+C+NGECHL   SG P +TD  TPAPT+KPKQKKKK KK KKPK   KKD
Sbjct: 61  ICFYNSGEKGICQNGECHLTNNSGGPNETDDNTPAPTEKPKQKKKKPKKPKKPKRKSKKD 120
