# Supplementary material for: Insight into the sialome of the castor bean tick, Ixodes ricinus
Source: BMC Genomics. 2008 May 20;9:233. doi: 10.1186/1471-2164-9-233 (PMC2410133; doi:10.1186/1471-2164-9-233)
Supplement: Additional file 1 — Supplemental table. Zip file contains MS Office Excel table with links to text files, containing additional information on all ESTs. [file 1471-2164-9-233-S1.zip › Supplement/links/ACARI/IR_ALL-contig_139-ACARI.txt]

>IR_ALL-contig_139

gi|51011448|gb|AAT92133.1| BTSP-4 [Ixodes pacificus]                  236   2e-064
gi|51011576|gb|AAT92197.1| BTSP-5 [Ixodes pacificus]                  231   8e-063
gi|51011492|gb|AAT92155.1| BTSP-10 [Ixodes pacificus]                 228   5e-062
gi|67083509|gb|AAY66690.1| putative salivary secreted protein wi...   212   4e-057
gi|22164188|gb|AAM93599.1|AF483677_1 putative secreted protein [...   212   5e-057
gi|67083142|gb|AAY66507.1| putative secreted protein with basic ...   211   6e-057
gi|15428308|gb|AAK97824.1|AF209921_1 14 kDa salivary gland prote...   211   8e-057
gi|67083733|gb|AAY66801.1| putative salivary secreted protein wi...   211   1e-056
gi|67083505|gb|AAY66688.1| putative salivary secreted protein wi...   210   1e-056
gi|22164192|gb|AAM93601.1|AF483679_1 putative secreted salivary ...   209   2e-056
gi|67083134|gb|AAY66503.1| putative secreted protein with basic ...   209   4e-056
gi|67083371|gb|AAY66621.1| putative secreted protein with basic ...   208   5e-056
gi|22164186|gb|AAM93598.1|AF483676_1 salivary secreted protein [...   208   7e-056
gi|22164194|gb|AAM93602.1|AF483680_1 putative secreted protein [...   208   7e-056
gi|22164176|gb|AAM93593.1|AF483671_1 putative secreted protein [...   207   9e-056
gi|67083140|gb|AAY66506.1| putative secreted protein with basic ...   207   9e-056
gi|51011572|gb|AAT92195.1| BTSP-2 [Ixodes pacificus]                  207   1e-055
gi|55736023|gb|AAV63538.1| fed tick salivary protein 4 [Ixodes s...   207   1e-055
gi|51011430|gb|AAT92124.1| BTSP-1 [Ixodes pacificus]                  207   2e-055
gi|22164184|gb|AAM93597.1|AF483675_1 putative secreted protein [...   206   3e-055
gi|51011428|gb|AAT92123.1| BTSP-3 [Ixodes pacificus]                  205   5e-055
gi|51011438|gb|AAT92128.1| BTSP-7 [Ixodes pacificus]                  205   6e-055
gi|51011440|gb|AAT92129.1| BTSP-8 [Ixodes pacificus]                  205   6e-055
gi|67083154|gb|AAY66513.1| putative salivary secreted protein wi...   205   6e-055
gi|22164174|gb|AAM93592.1|AF483670_1 putative secreted protein [...   204   1e-054


==> gi|51011448|gb|AAT92133.1| BTSP-4 [Ixodes pacificus]
          Length = 116

 Score =  236 bits (603), Expect = 2e-064
 Identities = 106/116 (91%), Positives = 110/116 (94%)
 Frame = +1

Query: 19  MGLTGTTLVLVSFAFFGSVAAHNCRNGTRPASEQTREGCDYYCWNTDTKSWDQFFFGNGE 198
           MGLTG TLVLVSFAFFGSVAAHNC+NGTRPASEQ REGCDYYCWNTDTKSWDQFFFGNGE
Sbjct: 1   MGLTGITLVLVSFAFFGSVAAHNCQNGTRPASEQNREGCDYYCWNTDTKSWDQFFFGNGE 60

Query: 199 RCFYRNGDTGVCKNGECHLNTESGVPTDTDDDTPAPTKKPKQKKKKQKKNKKPKGN 366
           RCFY NGDTGVC NGECHLNTESGVPT+TD +TPAPTKKPK KKKKQKK+KKPKGN
Sbjct: 61  RCFYSNGDTGVCTNGECHLNTESGVPTETDVETPAPTKKPKHKKKKQKKSKKPKGN 116


==> gi|51011576|gb|AAT92197.1| BTSP-5 [Ixodes pacificus]
          Length = 116

 Score =  231 bits (589), Expect = 8e-063
 Identities = 104/116 (89%), Positives = 107/116 (92%)
 Frame = +1

Query: 19  MGLTGTTLVLVSFAFFGSVAAHNCRNGTRPASEQTREGCDYYCWNTDTKSWDQFFFGNGE 198
           MGLTG TLVLVSFAFFGSVAAHNC+NGTRP SEQ REGCDYYCWNTDTKSWDQFFFGNGE
Sbjct: 1   MGLTGITLVLVSFAFFGSVAAHNCQNGTRPTSEQNREGCDYYCWNTDTKSWDQFFFGNGE 60

Query: 199 RCFYRNGDTGVCKNGECHLNTESGVPTDTDDDTPAPTKKPKQKKKKQKKNKKPKGN 366
           RCFY NGDTGVC NGECHLNTES VPT+TD +TPAPTKKPKQKKKKQKK KKPK N
Sbjct: 61  RCFYSNGDTGVCTNGECHLNTESSVPTETDVETPAPTKKPKQKKKKQKKTKKPKRN 116


==> gi|51011492|gb|AAT92155.1| BTSP-10 [Ixodes pacificus]
          Length = 116

 Score =  228 bits (582), Expect = 5e-062
 Identities = 102/116 (87%), Positives = 107/116 (92%)
 Frame = +1

Query: 19  MGLTGTTLVLVSFAFFGSVAAHNCRNGTRPASEQTREGCDYYCWNTDTKSWDQFFFGNGE 198
           MGLTGTTLVLVSFAFFGSVAAHNC+NGTRPASE+ REGCDYYCWNTDT+SW+QFFFGNGE
Sbjct: 1   MGLTGTTLVLVSFAFFGSVAAHNCQNGTRPASEENREGCDYYCWNTDTRSWEQFFFGNGE 60

Query: 199 RCFYRNGDTGVCKNGECHLNTESGVPTDTDDDTPAPTKKPKQKKKKQKKNKKPKGN 366
           RCFY  G+ G CKNGECHL TESGVPTDTD DTPAPTKKPKQKKKKQKK KKPK N
Sbjct: 61  RCFYNTGEKGECKNGECHLTTESGVPTDTDVDTPAPTKKPKQKKKKQKKTKKPKRN 116


==> gi|67083509|gb|AAY66690.1| putative salivary secreted protein with
           polyK tail [Ixodes scapularis]
          Length = 120

 Score =  212 bits (540), Expect = 4e-057
 Identities = 95/120 (79%), Positives = 102/120 (85%)
 Frame = +1

Query: 19  MGLTGTTLVLVSFAFFGSVAAHNCRNGTRPASEQTREGCDYYCWNTDTKSWDQFFFGNGE 198
           MGLTGTTLVLVS AFFGS AAHNC+NGTRPASEQ REGCDYYCWN +TKSWDQFFFGNGE
Sbjct: 1   MGLTGTTLVLVSLAFFGSAAAHNCQNGTRPASEQNREGCDYYCWNAETKSWDQFFFGNGE 60

Query: 199 RCFYRNGDTGVCKNGECHLNTESGVPTDTDDDTPAPTKKPKQKKKKQKKNKKPKGN*KKD 378
           +CFY +GD G C+NGECHL T SG P +TDD T APT+KPKQKKKK KK KKPK   KKD
Sbjct: 61  KCFYNSGDRGTCQNGECHLTTNSGGPNETDDYTAAPTEKPKQKKKKTKKTKKPKRKSKKD 120


==> gi|22164188|gb|AAM93599.1|AF483677_1 putative secreted protein
           [Ixodes scapularis]
          Length = 120

 Score =  212 bits (539), Expect = 5e-057
 Identities = 93/120 (77%), Positives = 102/120 (85%)
 Frame = +1

Query: 19  MGLTGTTLVLVSFAFFGSVAAHNCRNGTRPASEQTREGCDYYCWNTDTKSWDQFFFGNGE 198
           MGLTGTTLVLVS AFFGS AAHNC+NGTRPASE+ REGCDYYCWN +TK WDQFFFGNGE
Sbjct: 1   MGLTGTTLVLVSLAFFGSAAAHNCQNGTRPASEKNREGCDYYCWNAETKLWDQFFFGNGE 60

Query: 199 RCFYRNGDTGVCKNGECHLNTESGVPTDTDDDTPAPTKKPKQKKKKQKKNKKPKGN*KKD 378
           +CFY  GD G+C+NGECHL T SG P + DD+TPAPT+KPKQKKKK KK KKPK   KKD
Sbjct: 61  KCFYNTGDRGICQNGECHLTTSSGGPNEADDNTPAPTEKPKQKKKKPKKTKKPKRKSKKD 120


==> gi|67083142|gb|AAY66507.1| putative secreted protein with basic
           tail [Ixodes scapularis]
          Length = 121

 Score =  211 bits (538), Expect = 6e-057
 Identities = 94/120 (78%), Positives = 102/120 (85%)
 Frame = +1

Query: 19  MGLTGTTLVLVSFAFFGSVAAHNCRNGTRPASEQTREGCDYYCWNTDTKSWDQFFFGNGE 198
           MGLTGTTLVLV  AFFGS AAHNC+NGTRPASE+ REGCDYYCWNT+TKSWD+FFFGNGE
Sbjct: 1   MGLTGTTLVLVCVAFFGSAAAHNCKNGTRPASEEKREGCDYYCWNTETKSWDKFFFGNGE 60

Query: 199 RCFYRNGDTGVCKNGECHLNTESGVPTDTDDDTPAPTKKPKQKKKKQKKNKKPKGN*KKD 378
           RCFY  G+ G C+NGECHL T SG P DTDD+TP PT+KPKQKKKK KK KKPK   KKD
Sbjct: 61  RCFYSTGENGKCQNGECHLTTSSGGPDDTDDNTPPPTEKPKQKKKKPKKTKKPKRKSKKD 120


==> gi|15428308|gb|AAK97824.1|AF209921_1 14 kDa salivary gland protein
           [Ixodes scapularis]
          Length = 125

 Score =  211 bits (537), Expect = 8e-057
 Identities = 95/123 (77%), Positives = 103/123 (83%)
 Frame = +1

Query: 19  MGLTGTTLVLVSFAFFGSVAAHNCRNGTRPASEQTREGCDYYCWNTDTKSWDQFFFGNGE 198
           MGLTGT LVLVS AFFGS AAHNC+NGTRPASEQ REGCDYYCWN +TKSWDQFFFGNGE
Sbjct: 1   MGLTGTMLVLVSLAFFGSAAAHNCQNGTRPASEQDREGCDYYCWNAETKSWDQFFFGNGE 60

Query: 199 RCFYRNGDTGVCKNGECHLNTESGVPTDTDDDTPAPTKKPKQKKKKQKKNKKPKGN*KKD 378
           +CFY +GD G C+NGECHL   SG P +TDD TPAPT+KPKQKKKK KK KKPK   KKD
Sbjct: 61  KCFYNSGDHGTCQNGECHLTNNSGGPNETDDYTPAPTEKPKQKKKKTKKTKKPKRKSKKD 120

Query: 379 *EE 387
            E+
Sbjct: 121 QEK 123


==> gi|67083733|gb|AAY66801.1| putative salivary secreted protein with
           basic tail [Ixodes scapularis]
          Length = 125

 Score =  211 bits (536), Expect = 1e-056
 Identities = 95/125 (76%), Positives = 102/125 (81%)
 Frame = +1

Query: 19  MGLTGTTLVLVSFAFFGSVAAHNCRNGTRPASEQTREGCDYYCWNTDTKSWDQFFFGNGE 198
           MGLTGTTLVLV  AFFGS AAHNC+NGTRPASE+ REGCDYYCWNTDT SWDQFFFGNGE
Sbjct: 1   MGLTGTTLVLVCVAFFGSAAAHNCQNGTRPASEENREGCDYYCWNTDTNSWDQFFFGNGE 60

Query: 199 RCFYRNGDTGVCKNGECHLNTESGVPTDTDDDTPAPTKKPKQKKKKQKKNKKPKGN*KKD 378
           +CFY  G+ G C NGECHL T SG P DT D+TP PT+KPKQKKKK KK KKPK   KKD
Sbjct: 61  KCFYNTGEKGTCLNGECHLTTSSGGPDDTGDNTPPPTEKPKQKKKKPKKTKKPKRKSKKD 120

Query: 379 *EEYF 393
            +E F
Sbjct: 121 QKENF 125


==> gi|67083505|gb|AAY66688.1| putative salivary secreted protein with
           polyK tail [Ixodes scapularis]
          Length = 125

 Score =  210 bits (535), Expect = 1e-056
 Identities = 95/125 (76%), Positives = 102/125 (81%)
 Frame = +1

Query: 19  MGLTGTTLVLVSFAFFGSVAAHNCRNGTRPASEQTREGCDYYCWNTDTKSWDQFFFGNGE 198
           MGLTGTTLVLV  AFFGS AAHNC+NGTRPASE+ REGCDYYCWN +TKSWDQFFFGNGE
Sbjct: 1   MGLTGTTLVLVCVAFFGSAAAHNCQNGTRPASEENREGCDYYCWNAETKSWDQFFFGNGE 60

Query: 199 RCFYRNGDTGVCKNGECHLNTESGVPTDTDDDTPAPTKKPKQKKKKQKKNKKPKGN*KKD 378
           RCFY  G+ G C NGECHL T SG P DT D+TP PT+KPKQKKKK KK KKPK   KKD
Sbjct: 61  RCFYNTGEKGTCLNGECHLTTSSGGPDDTGDNTPPPTEKPKQKKKKPKKTKKPKRKSKKD 120

Query: 379 *EEYF 393
            +E F
Sbjct: 121 QKENF 125


==> gi|22164192|gb|AAM93601.1|AF483679_1 putative secreted salivary
           protein [Ixodes scapularis]
          Length = 126

 Score =  209 bits (533), Expect = 2e-056
 Identities = 97/126 (76%), Positives = 105/126 (83%), Gaps = 1/126 (0%)
 Frame = +1

Query: 19  MGLTGTTLVL-VSFAFFGSVAAHNCRNGTRPASEQTREGCDYYCWNTDTKSWDQFFFGNG 195
           MGLTGTTLVL VS AFFGS AAHNC+NGTRPASEQ REGCDYYCWN +TKSWDQFFFGNG
Sbjct: 1   MGLTGTTLVLAVSLAFFGSAAAHNCQNGTRPASEQNREGCDYYCWNAETKSWDQFFFGNG 60

Query: 196 ERCFYRNGDTGVCKNGECHLNTESGVPTDTDDDTPAPTKKPKQKKKKQKKNKKPKGN*KK 375
           E+CFY +GD G C+NGECHL T SG P +TDD T APT+KPKQKKKK KK KKPK   KK
Sbjct: 61  EKCFYNSGDRGTCQNGECHLTTTSGGPNETDDYTAAPTEKPKQKKKKTKKTKKPKRKSKK 120

Query: 376 D*EEYF 393
           D E+ F
Sbjct: 121 DQEKNF 126
