# Supplementary material for: Insight into the sialome of the castor bean tick, Ixodes ricinus
Source: BMC Genomics. 2008 May 20;9:233. doi: 10.1186/1471-2164-9-233 (PMC2410133; doi:10.1186/1471-2164-9-233)
Supplement: Additional file 1 — Supplemental table. Zip file contains MS Office Excel table with links to text files, containing additional information on all ESTs. [file 1471-2164-9-233-S1.zip › Supplement/links/ACARI/IR_ALL-contig_140-ACARI.txt]

>IR_ALL-contig_140

gi|51011448|gb|AAT92133.1| BTSP-4 [Ixodes pacificus]                  238   6e-065
gi|51011576|gb|AAT92197.1| BTSP-5 [Ixodes pacificus]                  233   2e-063
gi|51011492|gb|AAT92155.1| BTSP-10 [Ixodes pacificus]                 226   3e-061
gi|67083509|gb|AAY66690.1| putative salivary secreted protein wi...   211   6e-057
gi|22164188|gb|AAM93599.1|AF483677_1 putative secreted protein [...   210   1e-056
gi|15428308|gb|AAK97824.1|AF209921_1 14 kDa salivary gland prote...   210   2e-056
gi|67083142|gb|AAY66507.1| putative secreted protein with basic ...   209   2e-056
gi|22164192|gb|AAM93601.1|AF483679_1 putative secreted salivary ...   207   8e-056
gi|67083140|gb|AAY66506.1| putative secreted protein with basic ...   207   1e-055
gi|67083733|gb|AAY66801.1| putative salivary secreted protein wi...   207   1e-055
gi|22164186|gb|AAM93598.1|AF483676_1 salivary secreted protein [...   206   2e-055
gi|22164194|gb|AAM93602.1|AF483680_1 putative secreted protein [...   206   2e-055
gi|67083505|gb|AAY66688.1| putative salivary secreted protein wi...   206   2e-055
gi|51011430|gb|AAT92124.1| BTSP-1 [Ixodes pacificus]                  206   2e-055
gi|51011462|gb|AAT92140.1| BTSP-6 [Ixodes pacificus]                  205   4e-055
gi|67083134|gb|AAY66503.1| putative secreted protein with basic ...   205   4e-055
gi|67083371|gb|AAY66621.1| putative secreted protein with basic ...   205   5e-055
gi|51011572|gb|AAT92195.1| BTSP-2 [Ixodes pacificus]                  204   7e-055
gi|22164176|gb|AAM93593.1|AF483671_1 putative secreted protein [...   204   9e-055
gi|55736023|gb|AAV63538.1| fed tick salivary protein 4 [Ixodes s...   203   2e-054
gi|67083154|gb|AAY66513.1| putative salivary secreted protein wi...   203   2e-054
gi|51011428|gb|AAT92123.1| BTSP-3 [Ixodes pacificus]                  202   3e-054
gi|22164184|gb|AAM93597.1|AF483675_1 putative secreted protein [...   202   4e-054
gi|51011438|gb|AAT92128.1| BTSP-7 [Ixodes pacificus]                  202   4e-054
gi|51011440|gb|AAT92129.1| BTSP-8 [Ixodes pacificus]                  202   4e-054


==> gi|51011448|gb|AAT92133.1| BTSP-4 [Ixodes pacificus]
          Length = 116

 Score =  238 bits (607), Expect = 6e-065
 Identities = 108/116 (93%), Positives = 110/116 (94%)
 Frame = +3

Query: 18  MGLTGTTLVLVSFAFFQSVAAHNCQNGTRPASEQTREGCDYYCWNTDTKSWDQFFFGNGE 197
           MGLTG TLVLVSFAFF SVAAHNCQNGTRPASEQ REGCDYYCWNTDTKSWDQFFFGNGE
Sbjct: 1   MGLTGITLVLVSFAFFGSVAAHNCQNGTRPASEQNREGCDYYCWNTDTKSWDQFFFGNGE 60

Query: 198 RCFYSNGDTGVCKNGECHLNTESGVPTDTDDETPAPTKKPKQKKKKQKKNKKPKGN 365
           RCFYSNGDTGVC NGECHLNTESGVPT+TD ETPAPTKKPK KKKKQKK+KKPKGN
Sbjct: 61  RCFYSNGDTGVCTNGECHLNTESGVPTETDVETPAPTKKPKHKKKKQKKSKKPKGN 116


==> gi|51011576|gb|AAT92197.1| BTSP-5 [Ixodes pacificus]
          Length = 116

 Score =  233 bits (593), Expect = 2e-063
 Identities = 106/116 (91%), Positives = 107/116 (92%)
 Frame = +3

Query: 18  MGLTGTTLVLVSFAFFQSVAAHNCQNGTRPASEQTREGCDYYCWNTDTKSWDQFFFGNGE 197
           MGLTG TLVLVSFAFF SVAAHNCQNGTRP SEQ REGCDYYCWNTDTKSWDQFFFGNGE
Sbjct: 1   MGLTGITLVLVSFAFFGSVAAHNCQNGTRPTSEQNREGCDYYCWNTDTKSWDQFFFGNGE 60

Query: 198 RCFYSNGDTGVCKNGECHLNTESGVPTDTDDETPAPTKKPKQKKKKQKKNKKPKGN 365
           RCFYSNGDTGVC NGECHLNTES VPT+TD ETPAPTKKPKQKKKKQKK KKPK N
Sbjct: 61  RCFYSNGDTGVCTNGECHLNTESSVPTETDVETPAPTKKPKQKKKKQKKTKKPKRN 116


==> gi|51011492|gb|AAT92155.1| BTSP-10 [Ixodes pacificus]
          Length = 116

 Score =  226 bits (575), Expect = 3e-061
 Identities = 101/116 (87%), Positives = 107/116 (92%)
 Frame = +3

Query: 18  MGLTGTTLVLVSFAFFQSVAAHNCQNGTRPASEQTREGCDYYCWNTDTKSWDQFFFGNGE 197
           MGLTGTTLVLVSFAFF SVAAHNCQNGTRPASE+ REGCDYYCWNTDT+SW+QFFFGNGE
Sbjct: 1   MGLTGTTLVLVSFAFFGSVAAHNCQNGTRPASEENREGCDYYCWNTDTRSWEQFFFGNGE 60

Query: 198 RCFYSNGDTGVCKNGECHLNTESGVPTDTDDETPAPTKKPKQKKKKQKKNKKPKGN 365
           RCFY+ G+ G CKNGECHL TESGVPTDTD +TPAPTKKPKQKKKKQKK KKPK N
Sbjct: 61  RCFYNTGEKGECKNGECHLTTESGVPTDTDVDTPAPTKKPKQKKKKQKKTKKPKRN 116


==> gi|67083509|gb|AAY66690.1| putative salivary secreted protein with
           polyK tail [Ixodes scapularis]
          Length = 120

 Score =  211 bits (538), Expect = 6e-057
 Identities = 95/120 (79%), Positives = 102/120 (85%)
 Frame = +3

Query: 18  MGLTGTTLVLVSFAFFQSVAAHNCQNGTRPASEQTREGCDYYCWNTDTKSWDQFFFGNGE 197
           MGLTGTTLVLVS AFF S AAHNCQNGTRPASEQ REGCDYYCWN +TKSWDQFFFGNGE
Sbjct: 1   MGLTGTTLVLVSLAFFGSAAAHNCQNGTRPASEQNREGCDYYCWNAETKSWDQFFFGNGE 60

Query: 198 RCFYSNGDTGVCKNGECHLNTESGVPTDTDDETPAPTKKPKQKKKKQKKNKKPKGN*KKD 377
           +CFY++GD G C+NGECHL T SG P +TDD T APT+KPKQKKKK KK KKPK   KKD
Sbjct: 61  KCFYNSGDRGTCQNGECHLTTNSGGPNETDDYTAAPTEKPKQKKKKTKKTKKPKRKSKKD 120


==> gi|22164188|gb|AAM93599.1|AF483677_1 putative secreted protein
           [Ixodes scapularis]
          Length = 120

 Score =  210 bits (535), Expect = 1e-056
 Identities = 93/120 (77%), Positives = 101/120 (84%)
 Frame = +3

Query: 18  MGLTGTTLVLVSFAFFQSVAAHNCQNGTRPASEQTREGCDYYCWNTDTKSWDQFFFGNGE 197
           MGLTGTTLVLVS AFF S AAHNCQNGTRPASE+ REGCDYYCWN +TK WDQFFFGNGE
Sbjct: 1   MGLTGTTLVLVSLAFFGSAAAHNCQNGTRPASEKNREGCDYYCWNAETKLWDQFFFGNGE 60

Query: 198 RCFYSNGDTGVCKNGECHLNTESGVPTDTDDETPAPTKKPKQKKKKQKKNKKPKGN*KKD 377
           +CFY+ GD G+C+NGECHL T SG P + DD TPAPT+KPKQKKKK KK KKPK   KKD
Sbjct: 61  KCFYNTGDRGICQNGECHLTTSSGGPNEADDNTPAPTEKPKQKKKKPKKTKKPKRKSKKD 120


==> gi|15428308|gb|AAK97824.1|AF209921_1 14 kDa salivary gland protein
           [Ixodes scapularis]
          Length = 125

 Score =  210 bits (534), Expect = 2e-056
 Identities = 95/122 (77%), Positives = 102/122 (83%)
 Frame = +3

Query: 18  MGLTGTTLVLVSFAFFQSVAAHNCQNGTRPASEQTREGCDYYCWNTDTKSWDQFFFGNGE 197
           MGLTGT LVLVS AFF S AAHNCQNGTRPASEQ REGCDYYCWN +TKSWDQFFFGNGE
Sbjct: 1   MGLTGTMLVLVSLAFFGSAAAHNCQNGTRPASEQDREGCDYYCWNAETKSWDQFFFGNGE 60

Query: 198 RCFYSNGDTGVCKNGECHLNTESGVPTDTDDETPAPTKKPKQKKKKQKKNKKPKGN*KKD 377
           +CFY++GD G C+NGECHL   SG P +TDD TPAPT+KPKQKKKK KK KKPK   KKD
Sbjct: 61  KCFYNSGDHGTCQNGECHLTNNSGGPNETDDYTPAPTEKPKQKKKKTKKTKKPKRKSKKD 120

Query: 378 *E 383
            E
Sbjct: 121 QE 122


==> gi|67083142|gb|AAY66507.1| putative secreted protein with basic
           tail [Ixodes scapularis]
          Length = 121

 Score =  209 bits (533), Expect = 2e-056
 Identities = 94/120 (78%), Positives = 101/120 (84%)
 Frame = +3

Query: 18  MGLTGTTLVLVSFAFFQSVAAHNCQNGTRPASEQTREGCDYYCWNTDTKSWDQFFFGNGE 197
           MGLTGTTLVLV  AFF S AAHNC+NGTRPASE+ REGCDYYCWNT+TKSWD+FFFGNGE
Sbjct: 1   MGLTGTTLVLVCVAFFGSAAAHNCKNGTRPASEEKREGCDYYCWNTETKSWDKFFFGNGE 60

Query: 198 RCFYSNGDTGVCKNGECHLNTESGVPTDTDDETPAPTKKPKQKKKKQKKNKKPKGN*KKD 377
           RCFYS G+ G C+NGECHL T SG P DTDD TP PT+KPKQKKKK KK KKPK   KKD
Sbjct: 61  RCFYSTGENGKCQNGECHLTTSSGGPDDTDDNTPPPTEKPKQKKKKPKKTKKPKRKSKKD 120


==> gi|22164192|gb|AAM93601.1|AF483679_1 putative secreted salivary
           protein [Ixodes scapularis]
          Length = 126

 Score =  207 bits (528), Expect = 8e-056
 Identities = 97/126 (76%), Positives = 104/126 (82%), Gaps = 1/126 (0%)
 Frame = +3

Query: 18  MGLTGTTLVL-VSFAFFQSVAAHNCQNGTRPASEQTREGCDYYCWNTDTKSWDQFFFGNG 194
           MGLTGTTLVL VS AFF S AAHNCQNGTRPASEQ REGCDYYCWN +TKSWDQFFFGNG
Sbjct: 1   MGLTGTTLVLAVSLAFFGSAAAHNCQNGTRPASEQNREGCDYYCWNAETKSWDQFFFGNG 60

Query: 195 ERCFYSNGDTGVCKNGECHLNTESGVPTDTDDETPAPTKKPKQKKKKQKKNKKPKGN*KK 374
           E+CFY++GD G C+NGECHL T SG P +TDD T APT+KPKQKKKK KK KKPK   KK
Sbjct: 61  EKCFYNSGDRGTCQNGECHLTTTSGGPNETDDYTAAPTEKPKQKKKKTKKTKKPKRKSKK 120

Query: 375 D*EGYF 392
           D E  F
Sbjct: 121 DQEKNF 126


==> gi|67083140|gb|AAY66506.1| putative secreted protein with basic
           tail [Ixodes scapularis]
          Length = 120

 Score =  207 bits (526), Expect = 1e-055
 Identities = 93/120 (77%), Positives = 101/120 (84%)
 Frame = +3

Query: 18  MGLTGTTLVLVSFAFFQSVAAHNCQNGTRPASEQTREGCDYYCWNTDTKSWDQFFFGNGE 197
           MGLTGTTLVLV  AFF S AAHNCQNGTRPASE+ REGCDYYCWNT+TKSWD+FFFGNGE
Sbjct: 1   MGLTGTTLVLVCVAFFGSAAAHNCQNGTRPASEEKREGCDYYCWNTETKSWDKFFFGNGE 60

Query: 198 RCFYSNGDTGVCKNGECHLNTESGVPTDTDDETPAPTKKPKQKKKKQKKNKKPKGN*KKD 377
           RCFY++GD G C+NGECHL   SG P +TDD T APT+KPKQKKKK KK KKPK   KKD
Sbjct: 61  RCFYNSGDHGTCQNGECHLTNNSGGPNETDDYTAAPTEKPKQKKKKTKKTKKPKRKSKKD 120


==> gi|67083733|gb|AAY66801.1| putative salivary secreted protein with
           basic tail [Ixodes scapularis]
          Length = 125

 Score =  207 bits (526), Expect = 1e-055
 Identities = 93/120 (77%), Positives = 98/120 (81%)
 Frame = +3

Query: 18  MGLTGTTLVLVSFAFFQSVAAHNCQNGTRPASEQTREGCDYYCWNTDTKSWDQFFFGNGE 197
           MGLTGTTLVLV  AFF S AAHNCQNGTRPASE+ REGCDYYCWNTDT SWDQFFFGNGE
Sbjct: 1   MGLTGTTLVLVCVAFFGSAAAHNCQNGTRPASEENREGCDYYCWNTDTNSWDQFFFGNGE 60

Query: 198 RCFYSNGDTGVCKNGECHLNTESGVPTDTDDETPAPTKKPKQKKKKQKKNKKPKGN*KKD 377
           +CFY+ G+ G C NGECHL T SG P DT D TP PT+KPKQKKKK KK KKPK   KKD
Sbjct: 61  KCFYNTGEKGTCLNGECHLTTSSGGPDDTGDNTPPPTEKPKQKKKKPKKTKKPKRKSKKD 120
