# Supplementary material for: Insight into the sialome of the castor bean tick, Ixodes ricinus
Source: BMC Genomics. 2008 May 20;9:233. doi: 10.1186/1471-2164-9-233 (PMC2410133; doi:10.1186/1471-2164-9-233)
Supplement: Additional file 1 — Supplemental table. Zip file contains MS Office Excel table with links to text files, containing additional information on all ESTs. [file 1471-2164-9-233-S1.zip › Supplement/links/ACARI/IR_ALL-contig_141-ACARI.txt]

>IR_ALL-contig_141

gi|67083134|gb|AAY66503.1| putative secreted protein with basic ...    55   5e-010
gi|51011492|gb|AAT92155.1| BTSP-10 [Ixodes pacificus]                  54   7e-010
gi|51011448|gb|AAT92133.1| BTSP-4 [Ixodes pacificus]                   53   2e-009
gi|51011428|gb|AAT92123.1| BTSP-3 [Ixodes pacificus]                   52   4e-009
gi|51011576|gb|AAT92197.1| BTSP-5 [Ixodes pacificus]                   51   6e-009
gi|22164176|gb|AAM93593.1|AF483671_1 putative secreted protein [...    50   1e-008
gi|51011462|gb|AAT92140.1| BTSP-6 [Ixodes pacificus]                   50   1e-008
gi|67083142|gb|AAY66507.1| putative secreted protein with basic ...    50   1e-008
gi|67083371|gb|AAY66621.1| putative secreted protein with basic ...    50   1e-008
gi|15428308|gb|AAK97824.1|AF209921_1 14 kDa salivary gland prote...    50   1e-008
gi|22164174|gb|AAM93592.1|AF483670_1 putative secreted protein [...    50   1e-008
gi|22164184|gb|AAM93597.1|AF483675_1 putative secreted protein [...    50   1e-008
gi|55736023|gb|AAV63538.1| fed tick salivary protein 4 [Ixodes s...    50   1e-008
gi|67083136|gb|AAY66504.1| putative secreted protein with basic ...    50   1e-008
gi|67083505|gb|AAY66688.1| putative salivary secreted protein wi...    50   1e-008
gi|67083733|gb|AAY66801.1| putative salivary secreted protein wi...    50   1e-008
gi|51011430|gb|AAT92124.1| BTSP-1 [Ixodes pacificus]                   49   2e-008
gi|51011436|gb|AAT92127.1| BTSP-12 [Ixodes pacificus]                  49   2e-008
gi|51011572|gb|AAT92195.1| BTSP-2 [Ixodes pacificus]                   49   2e-008
gi|22164188|gb|AAM93599.1|AF483677_1 putative secreted protein [...    49   3e-008
gi|22164156|gb|AAM93583.1|AF483661_1 putative protein [Ixodes sc...    49   4e-008
gi|22164192|gb|AAM93601.1|AF483679_1 putative secreted salivary ...    49   4e-008
gi|67083723|gb|AAY66796.1| putative salivary secreted protein wi...    49   4e-008
gi|67083729|gb|AAY66799.1| putative secreted protein of the basi...    49   4e-008
gi|67083154|gb|AAY66513.1| putative salivary secreted protein wi...    48   5e-008


==> gi|67083134|gb|AAY66503.1| putative secreted protein with basic
           tail [Ixodes scapularis]
          Length = 121

 Score = 54.7 bits (130), Expect = 5e-010
 Identities = 27/34 (79%), Positives = 29/34 (85%)
 Frame = +1

Query: 4   DTDDDTPAPTKKPKQKKKKQKKKNKKPKGN*KKD 105
           DTDD+TPAPT+KPKQKKKK  KKNKKPK   KKD
Sbjct: 88  DTDDNTPAPTEKPKQKKKK-PKKNKKPKRKSKKD 120


==> gi|51011492|gb|AAT92155.1| BTSP-10 [Ixodes pacificus]
          Length = 116

 Score = 54.3 bits (129), Expect = 7e-010
 Identities = 27/31 (87%), Positives = 27/31 (87%)
 Frame = +1

Query: 1   TDTDDDTPAPTKKPKQKKKKQKKKNKKPKGN 93
           TDTD DTPAPTKKPKQKKKKQ KK KKPK N
Sbjct: 87  TDTDVDTPAPTKKPKQKKKKQ-KKTKKPKRN 116


==> gi|51011448|gb|AAT92133.1| BTSP-4 [Ixodes pacificus]
          Length = 116

 Score = 52.8 bits (125), Expect = 2e-009
 Identities = 25/31 (80%), Positives = 28/31 (90%)
 Frame = +1

Query: 1   TDTDDDTPAPTKKPKQKKKKQKKKNKKPKGN 93
           T+TD +TPAPTKKPK KKKKQ KK+KKPKGN
Sbjct: 87  TETDVETPAPTKKPKHKKKKQ-KKSKKPKGN 116


==> gi|51011428|gb|AAT92123.1| BTSP-3 [Ixodes pacificus]
          Length = 120

 Score = 51.6 bits (122), Expect = 4e-009
 Identities = 26/34 (76%), Positives = 28/34 (82%)
 Frame = +1

Query: 4   DTDDDTPAPTKKPKQKKKKQKKKNKKPKGN*KKD 105
           +TDD TPAPT+KPKQKKKK  KK KKPK N KKD
Sbjct: 88  ETDDYTPAPTEKPKQKKKK-PKKTKKPKRNSKKD 120


==> gi|51011576|gb|AAT92197.1| BTSP-5 [Ixodes pacificus]
          Length = 116

 Score = 51.2 bits (121), Expect = 6e-009
 Identities = 25/31 (80%), Positives = 27/31 (87%)
 Frame = +1

Query: 1   TDTDDDTPAPTKKPKQKKKKQKKKNKKPKGN 93
           T+TD +TPAPTKKPKQKKKKQ KK KKPK N
Sbjct: 87  TETDVETPAPTKKPKQKKKKQ-KKTKKPKRN 116


==> gi|22164176|gb|AAM93593.1|AF483671_1 putative secreted protein
           [Ixodes scapularis]
          Length = 121

 Score = 50.4 bits (119), Expect = 1e-008
 Identities = 25/34 (73%), Positives = 28/34 (82%)
 Frame = +1

Query: 4   DTDDDTPAPTKKPKQKKKKQKKKNKKPKGN*KKD 105
           +TDD+TPAPT+KPKQKKKK KK  KKPK   KKD
Sbjct: 88  ETDDNTPAPTEKPKQKKKKPKKP-KKPKRKSKKD 120


==> gi|51011462|gb|AAT92140.1| BTSP-6 [Ixodes pacificus]
          Length = 125

 Score = 50.4 bits (119), Expect = 1e-008
 Identities = 27/39 (69%), Positives = 29/39 (74%)
 Frame = +1

Query: 4   DTDDDTPAPTKKPKQKKKKQKKKNKKPKGN*KKD*EEYF 120
           +TDD TPAPT+KPKQKKKK  KK KKPK   KKD E  F
Sbjct: 88  ETDDYTPAPTEKPKQKKKK-PKKTKKPKRKSKKDKEGNF 125


==> gi|67083142|gb|AAY66507.1| putative secreted protein with basic
           tail [Ixodes scapularis]
          Length = 121

 Score = 50.4 bits (119), Expect = 1e-008
 Identities = 25/34 (73%), Positives = 27/34 (79%)
 Frame = +1

Query: 4   DTDDDTPAPTKKPKQKKKKQKKKNKKPKGN*KKD 105
           DTDD+TP PT+KPKQKKKK  KK KKPK   KKD
Sbjct: 88  DTDDNTPPPTEKPKQKKKK-PKKTKKPKRKSKKD 120


==> gi|67083371|gb|AAY66621.1| putative secreted protein with basic
           tail [Ixodes scapularis]
          Length = 121

 Score = 50.4 bits (119), Expect = 1e-008
 Identities = 25/34 (73%), Positives = 27/34 (79%)
 Frame = +1

Query: 4   DTDDDTPAPTKKPKQKKKKQKKKNKKPKGN*KKD 105
           DTDD+TP PT+KPKQKKKK  KK KKPK   KKD
Sbjct: 88  DTDDNTPPPTEKPKQKKKK-PKKTKKPKRKSKKD 120


==> gi|15428308|gb|AAK97824.1|AF209921_1 14 kDa salivary gland protein
           [Ixodes scapularis]
          Length = 125

 Score = 50.1 bits (118), Expect = 1e-008
 Identities = 26/37 (70%), Positives = 29/37 (78%)
 Frame = +1

Query: 4   DTDDDTPAPTKKPKQKKKKQKKKNKKPKGN*KKD*EE 114
           +TDD TPAPT+KPKQKKKK  KK KKPK   KKD E+
Sbjct: 88  ETDDYTPAPTEKPKQKKKK-TKKTKKPKRKSKKDQEK 123
