# Supplementary material for: Insight into the sialome of the castor bean tick, Ixodes ricinus
Source: BMC Genomics. 2008 May 20;9:233. doi: 10.1186/1471-2164-9-233 (PMC2410133; doi:10.1186/1471-2164-9-233)
Supplement: Additional file 1 — Supplemental table. Zip file contains MS Office Excel table with links to text files, containing additional information on all ESTs. [file 1471-2164-9-233-S1.zip › Supplement/links/ACARI/IR_ALL-contig_142-ACARI.txt]

>IR_ALL-contig_142

gi|22164214|gb|AAM93612.1|AF483690_1 putative secreted protein [...   188   4e-050
gi|22164198|gb|AAM93604.1|AF483682_1 putative secreted protein [...   122   4e-030
gi|22164216|gb|AAM93613.1|AF483691_1 putative secreted protein [...   121   7e-030
gi|67083593|gb|AAY66732.1| putative secreted salivary protein [I...   119   3e-029
gi|67083162|gb|AAY66517.1| putative secreted salivary protein [I...   105   5e-025
gi|67083489|gb|AAY66680.1| putative salivary protein with polyly...   103   2e-024
gi|67083447|gb|AAY66659.1| putative salivary secreted protein [I...    94   2e-021
gi|22164218|gb|AAM93614.1|AF483692_1 putative secreted protein [...    92   6e-021
gi|67083475|gb|AAY66673.1| putative salivary secreted protein [I...    92   6e-021
gi|67083150|gb|AAY66511.1| putative secreted protein with Kunitz...    85   7e-019
gi|22164220|gb|AAM93615.1|AF483693_1 putative secreted protein [...    84   1e-018
gi|67083577|gb|AAY66724.1| putative secreted salivary protein [I...    84   1e-018
gi|22164204|gb|AAM93607.1|AF483685_1 putative secreted protein [...    84   2e-018
gi|67083563|gb|AAY66717.1| putative secreted salivary protein [I...    83   3e-018
gi|67083705|gb|AAY66787.1| putative secreted salivary protein [I...    83   3e-018
gi|67083761|gb|AAY66815.1| putative secreted protein [Ixodes sca...    82   4e-018
gi|67083569|gb|AAY66720.1| putative secreted salivary protein [I...    82   8e-018
gi|67083359|gb|AAY66615.1| putative secreted protein [Ixodes sca...    80   3e-017
gi|22164206|gb|AAM93608.1|AF483686_1 putative secreted protein [...    79   5e-017
gi|67083441|gb|AAY66656.1| putative secreted protein [Ixodes sca...    76   3e-016
gi|67083365|gb|AAY66618.1| putative secreted protein [Ixodes sca...    75   6e-016
gi|22164210|gb|AAM93610.1|AF483688_1 putative secreted protein [...    74   1e-015
gi|67083657|gb|AAY66764.1| putative secreted salivary protein [I...    74   2e-015
gi|22164212|gb|AAM93611.1|AF483689_1 putative secreted protein [...    72   6e-015
gi|22164202|gb|AAM93606.1|AF483684_1 putative secreted protein [...    72   8e-015


==> gi|22164214|gb|AAM93612.1|AF483690_1 putative secreted protein
           [Ixodes scapularis]
          Length = 94

 Score =  188 bits (478), Expect = 4e-050
 Identities = 84/93 (90%), Positives = 87/93 (93%)
 Frame = +3

Query: 15  MKAAIAALCLLAAVMCVIALLPERDCRAPHPVSSCAPGTPVTWMYYFDNGTDRCQKYLGC 194
           MKAAIAALCLLAAV+CVIALLPE  CRAPHPVSSCA GTP+T MYYFDN TDRCQ YLGC
Sbjct: 1   MKAAIAALCLLAAVVCVIALLPEGVCRAPHPVSSCASGTPITTMYYFDNHTDRCQNYLGC 60

Query: 195 GGGYNDFGSLGCCIDSCPYGRHHPPGKRGKGRK 293
           GGGYNDFGSLGCC+DSCPYGRHHPPGKRGKGRK
Sbjct: 61  GGGYNDFGSLGCCMDSCPYGRHHPPGKRGKGRK 93


==> gi|22164198|gb|AAM93604.1|AF483682_1 putative secreted protein
           [Ixodes scapularis]
          Length = 81

 Score =  122 bits (306), Expect = 4e-030
 Identities = 55/80 (68%), Positives = 64/80 (80%)
 Frame = +3

Query: 15  MKAAIAALCLLAAVMCVIALLPERDCRAPHPVSSCAPGTPVTWMYYFDNGTDRCQKYLGC 194
           MKA IAALC+LAA +CVIALLPE  CRAPHP+SSCAPG  V   +YF+N T++C+KY GC
Sbjct: 1   MKATIAALCILAAAVCVIALLPENICRAPHPISSCAPGA-VKETWYFNNRTNKCEKYSGC 59

Query: 195 GGGYNDFGSLGCCIDSCPYG 254
           G G NDFG+  CC DSCPYG
Sbjct: 60  GKGMNDFGTRACCKDSCPYG 79


==> gi|22164216|gb|AAM93613.1|AF483691_1 putative secreted protein
           [Ixodes scapularis]
          Length = 95

 Score =  121 bits (304), Expect = 7e-030
 Identities = 52/84 (61%), Positives = 63/84 (75%)
 Frame = +3

Query: 15  MKAAIAALCLLAAVMCVIALLPERDCRAPHPVSSCAPGTPVTWMYYFDNGTDRCQKYLGC 194
           MKA +AA+C LA V+C IALLPE  CRAPH V+SCA       ++YF+NGT+RC+ Y GC
Sbjct: 1   MKATLAAVCFLATVVCTIALLPEDICRAPHAVASCAADIKPKLLFYFNNGTNRCESYYGC 60

Query: 195 GGGYNDFGSLGCCIDSCPYGRHHP 266
           GGG NDFGS  CC DSCPYG++ P
Sbjct: 61  GGGLNDFGSKACCKDSCPYGKNKP 84


==> gi|67083593|gb|AAY66732.1| putative secreted salivary protein
           [Ixodes scapularis]
          Length = 95

 Score =  119 bits (298), Expect = 3e-029
 Identities = 51/84 (60%), Positives = 62/84 (73%)
 Frame = +3

Query: 15  MKAAIAALCLLAAVMCVIALLPERDCRAPHPVSSCAPGTPVTWMYYFDNGTDRCQKYLGC 194
           MKA + A+C LA V+C IALLPE  CRAPH V+SCA       ++YF+NGT+RC+ Y GC
Sbjct: 1   MKATLDAVCFLATVVCTIALLPEDICRAPHAVASCAADIKPKLLFYFNNGTNRCESYYGC 60

Query: 195 GGGYNDFGSLGCCIDSCPYGRHHP 266
           GGG NDFGS  CC DSCPYG++ P
Sbjct: 61  GGGLNDFGSKACCKDSCPYGKNKP 84


==> gi|67083162|gb|AAY66517.1| putative secreted salivary protein
           [Ixodes scapularis]
          Length = 92

 Score =  105 bits (262), Expect = 5e-025
 Identities = 48/91 (52%), Positives = 63/91 (69%)
 Frame = +3

Query: 15  MKAAIAALCLLAAVMCVIALLPERDCRAPHPVSSCAPGTPVTWMYYFDNGTDRCQKYLGC 194
           MKA+IAALC+L A+ CVIA L E +CR+P+ V+ C  G+ + ++Y FDN T++C  Y GC
Sbjct: 1   MKASIAALCILVALSCVIAKLREDECRSPYAVTMCEEGS-LKYIYSFDNNTNQCVSYQGC 59

Query: 195 GGGYNDFGSLGCCIDSCPYGRHHPPGKRGKG 287
           G G N F S   C+  CPYG HHPPG+R  G
Sbjct: 60  GTGKNIFDSYEKCLGECPYGNHHPPGERVTG 90


==> gi|67083489|gb|AAY66680.1| putative salivary protein with
           polylysine tail [Ixodes scapularis]
          Length = 94

 Score =  103 bits (256), Expect = 2e-024
 Identities = 44/93 (47%), Positives = 56/93 (60%)
 Frame = +3

Query: 15  MKAAIAALCLLAAVMCVIALLPERDCRAPHPVSSCAPGTPVTWMYYFDNGTDRCQKYLGC 194
           MK+ +A LC L AV C  A+L E  CRAP P +SC+   P+   YYF N T++C+   GC
Sbjct: 1   MKSTVAVLCFLTAVACCTAMLLEAQCRAPRPFASCSGNAPLRTFYYFSNYTNQCEHSFGC 60

Query: 195 GGGYNDFGSLGCCIDSCPYGRHHPPGKRGKGRK 293
             G N F    CC   CPYG+H PPGK+G  +K
Sbjct: 61  DMGLNTFEDKVCCATECPYGKHLPPGKQGNWKK 93


==> gi|67083447|gb|AAY66659.1| putative salivary secreted protein
           [Ixodes scapularis]
          Length = 86

 Score = 93.6 bits (231), Expect = 2e-021
 Identities = 39/86 (45%), Positives = 53/86 (61%)
 Frame = +3

Query: 15  MKAAIAALCLLAAVMCVIALLPERDCRAPHPVSSCAPGTPVTWMYYFDNGTDRCQKYLGC 194
           MKA IA  C ++A+M + A L    C APHP S CAP     + YY++N T +C++  GC
Sbjct: 1   MKATIAVTCFVSAIMLISAALTREQCEAPHPESICAPDVAPRYTYYYNNHTGQCEQTFGC 60

Query: 195 GGGYNDFGSLGCCIDSCPYGRHHPPG 272
           GGG NDF ++  C + CPYG+H   G
Sbjct: 61  GGGRNDFPNIEDCQNECPYGKHASSG 86


==> gi|22164218|gb|AAM93614.1|AF483692_1 putative secreted protein
           [Ixodes scapularis]
          Length = 92

 Score = 92.0 bits (227), Expect = 6e-021
 Identities = 45/91 (49%), Positives = 56/91 (61%)
 Frame = +3

Query: 15  MKAAIAALCLLAAVMCVIALLPERDCRAPHPVSSCAPGTPVTWMYYFDNGTDRCQKYLGC 194
           MK +IA LC L A+  V+A L E +CRA    SSC   +   + Y F N T++C+ Y GC
Sbjct: 1   MKDSIAVLCFLVALSYVLATLTEDECRAQLAFSSCEANSTRVF-YSFFNNTNQCESYTGC 59

Query: 195 GGGYNDFGSLGCCIDSCPYGRHHPPGKRGKG 287
             G N F SLG CI+ CPYG HHPPG R +G
Sbjct: 60  DTGKNRFPSLGKCINECPYGNHHPPGMRVRG 90


==> gi|67083475|gb|AAY66673.1| putative salivary secreted protein
           [Ixodes scapularis]
          Length = 87

 Score = 92.0 bits (227), Expect = 6e-021
 Identities = 48/86 (55%), Positives = 53/86 (61%)
 Frame = +3

Query: 15  MKAAIAALCLLAAVMCVIALLPERDCRAPHPVSSCAPGTPVTWMYYFDNGTDRCQKYLGC 194
           MKA IAALC L A+ C IA L E +CR     SSCA G+  T +Y F N T+RCQ Y GC
Sbjct: 1   MKAFIAALCFLVALSCAIATLTEEECRGLLASSSCAHGSTRT-IYSFLNATNRCQSYDGC 59

Query: 195 GGGYNDFGSLGCCIDSCPYGRHHPPG 272
             G N F S G CI  CPYG HH PG
Sbjct: 60  DQGPNRFDSYGECITKCPYGDHHLPG 85


==> gi|67083150|gb|AAY66511.1| putative secreted protein with Kunitz
           domain [Ixodes scapularis]
          Length = 85

 Score = 85.1 bits (209), Expect = 7e-019
 Identities = 38/82 (46%), Positives = 50/82 (60%)
 Frame = +3

Query: 15  MKAAIAALCLLAAVMCVIALLPERDCRAPHPVSSCAPGTPVTWMYYFDNGTDRCQKYLGC 194
           MKA +A  C+ +AV+ +  L  E  C APH +  CAP  P    YYF+NGT RC+   GC
Sbjct: 1   MKAILAVTCIFSAVVLISGLSKEV-CEAPHAMPQCAPDVPPRVTYYFNNGTGRCESDYGC 59

Query: 195 GGGYNDFGSLGCCIDSCPYGRH 260
           G G NDF +   C D+CPYG++
Sbjct: 60  GSGQNDFATAKECRDACPYGKY 81
