# Supplementary material for: Insight into the sialome of the castor bean tick, Ixodes ricinus
Source: BMC Genomics. 2008 May 20;9:233. doi: 10.1186/1471-2164-9-233 (PMC2410133; doi:10.1186/1471-2164-9-233)
Supplement: Additional file 1 — Supplemental table. Zip file contains MS Office Excel table with links to text files, containing additional information on all ESTs. [file 1471-2164-9-233-S1.zip › Supplement/links/ACARI/IR_ALL-contig_144-ACARI.txt]

>IR_ALL-contig_144

gi|67084035|gb|AAY66952.1| 40S ribosomal protein S11 [Ixodes sca...   318   8e-089
gi|29825599|gb|AAO92287.1| 40S ribosomal protein S11 [Dermacento...   294   9e-082


==> gi|67084035|gb|AAY66952.1| 40S ribosomal protein S11 [Ixodes
           scapularis]
          Length = 156

 Score =  318 bits (814), Expect = 8e-089
 Identities = 156/156 (100%), Positives = 156/156 (100%)
 Frame = +3

Query: 42  MAEQNERAFQKQPTVFLNRKPTLPKGNPKRVLRYHKNVGLGFKTPRDASHGTYIDKKCPF 221
           MAEQNERAFQKQPTVFLNRKPTLPKGNPKRVLRYHKNVGLGFKTPRDASHGTYIDKKCPF
Sbjct: 1   MAEQNERAFQKQPTVFLNRKPTLPKGNPKRVLRYHKNVGLGFKTPRDASHGTYIDKKCPF 60

Query: 222 TGNVSIRGRILRGVVIKMKMQRTIVIRRDYLHYVRKYNRFEKRHRNMSVHLSPAFRDVAI 401
           TGNVSIRGRILRGVVIKMKMQRTIVIRRDYLHYVRKYNRFEKRHRNMSVHLSPAFRDVAI
Sbjct: 61  TGNVSIRGRILRGVVIKMKMQRTIVIRRDYLHYVRKYNRFEKRHRNMSVHLSPAFRDVAI 120

Query: 402 GDVVTVGECRPLSKTVRFNVLKVTKAAGSKKQFLKM 509
           GDVVTVGECRPLSKTVRFNVLKVTKAAGSKKQFLKM
Sbjct: 121 GDVVTVGECRPLSKTVRFNVLKVTKAAGSKKQFLKM 156


==> gi|29825599|gb|AAO92287.1| 40S ribosomal protein S11 [Dermacentor
           variabilis]
          Length = 156

 Score =  294 bits (753), Expect = 9e-082
 Identities = 144/155 (92%), Positives = 150/155 (96%)
 Frame = +3

Query: 42  MAEQNERAFQKQPTVFLNRKPTLPKGNPKRVLRYHKNVGLGFKTPRDASHGTYIDKKCPF 221
           MAEQ ER+FQKQPTVFLNRK  LPKGNPKRV RY+K+VGLGFKTPR+A HGTYIDKKCPF
Sbjct: 1   MAEQVERSFQKQPTVFLNRKAGLPKGNPKRVQRYYKSVGLGFKTPREAIHGTYIDKKCPF 60

Query: 222 TGNVSIRGRILRGVVIKMKMQRTIVIRRDYLHYVRKYNRFEKRHRNMSVHLSPAFRDVAI 401
           TGNVSIRGRILRGVV+KMKMQRTIVIRRDYLHYVRKYNRFEKRHRNMSVHLSPAFRDVA+
Sbjct: 61  TGNVSIRGRILRGVVVKMKMQRTIVIRRDYLHYVRKYNRFEKRHRNMSVHLSPAFRDVAV 120

Query: 402 GDVVTVGECRPLSKTVRFNVLKVTKAAGSKKQFLK 506
           GDVVTVGECRPLSKTVRFNVLKVTKAAGSKKQFLK
Sbjct: 121 GDVVTVGECRPLSKTVRFNVLKVTKAAGSKKQFLK 155
