# Supplementary material for: Insight into the sialome of the castor bean tick, Ixodes ricinus
Source: BMC Genomics. 2008 May 20;9:233. doi: 10.1186/1471-2164-9-233 (PMC2410133; doi:10.1186/1471-2164-9-233)
Supplement: Additional file 1 — Supplemental table. Zip file contains MS Office Excel table with links to text files, containing additional information on all ESTs. [file 1471-2164-9-233-S1.zip › Supplement/links/ACARI/IR_ALL-contig_145-ACARI.txt]

>IR_ALL-contig_145

gi|67084035|gb|AAY66952.1| 40S ribosomal protein S11 [Ixodes sca...   313   2e-087
gi|29825599|gb|AAO92287.1| 40S ribosomal protein S11 [Dermacento...   289   3e-080


==> gi|67084035|gb|AAY66952.1| 40S ribosomal protein S11 [Ixodes
           scapularis]
          Length = 156

 Score =  313 bits (801), Expect = 2e-087
 Identities = 153/154 (99%), Positives = 154/154 (100%)
 Frame = +2

Query: 32  KQNERAFQKQPTVFLNRKPTLPKGNPKRVLRYHKNVGLGFKTPRDASHGTYIDKKCPFTG 211
           +QNERAFQKQPTVFLNRKPTLPKGNPKRVLRYHKNVGLGFKTPRDASHGTYIDKKCPFTG
Sbjct: 3   EQNERAFQKQPTVFLNRKPTLPKGNPKRVLRYHKNVGLGFKTPRDASHGTYIDKKCPFTG 62

Query: 212 NVSIRGRILRGVVIKMKMQRTIVIRRDYLHYVRKYNRFEKRHRNMSVHLSPAFRDVAIGD 391
           NVSIRGRILRGVVIKMKMQRTIVIRRDYLHYVRKYNRFEKRHRNMSVHLSPAFRDVAIGD
Sbjct: 63  NVSIRGRILRGVVIKMKMQRTIVIRRDYLHYVRKYNRFEKRHRNMSVHLSPAFRDVAIGD 122

Query: 392 VVTVGECRPLSKTVRFNVLKVTKAAGSKKQFLKM 493
           VVTVGECRPLSKTVRFNVLKVTKAAGSKKQFLKM
Sbjct: 123 VVTVGECRPLSKTVRFNVLKVTKAAGSKKQFLKM 156


==> gi|29825599|gb|AAO92287.1| 40S ribosomal protein S11 [Dermacentor
           variabilis]
          Length = 156

 Score =  289 bits (740), Expect = 3e-080
 Identities = 141/153 (92%), Positives = 148/153 (96%)
 Frame = +2

Query: 32  KQNERAFQKQPTVFLNRKPTLPKGNPKRVLRYHKNVGLGFKTPRDASHGTYIDKKCPFTG 211
           +Q ER+FQKQPTVFLNRK  LPKGNPKRV RY+K+VGLGFKTPR+A HGTYIDKKCPFTG
Sbjct: 3   EQVERSFQKQPTVFLNRKAGLPKGNPKRVQRYYKSVGLGFKTPREAIHGTYIDKKCPFTG 62

Query: 212 NVSIRGRILRGVVIKMKMQRTIVIRRDYLHYVRKYNRFEKRHRNMSVHLSPAFRDVAIGD 391
           NVSIRGRILRGVV+KMKMQRTIVIRRDYLHYVRKYNRFEKRHRNMSVHLSPAFRDVA+GD
Sbjct: 63  NVSIRGRILRGVVVKMKMQRTIVIRRDYLHYVRKYNRFEKRHRNMSVHLSPAFRDVAVGD 122

Query: 392 VVTVGECRPLSKTVRFNVLKVTKAAGSKKQFLK 490
           VVTVGECRPLSKTVRFNVLKVTKAAGSKKQFLK
Sbjct: 123 VVTVGECRPLSKTVRFNVLKVTKAAGSKKQFLK 155
