# Supplementary material for: Insight into the sialome of the castor bean tick, Ixodes ricinus
Source: BMC Genomics. 2008 May 20;9:233. doi: 10.1186/1471-2164-9-233 (PMC2410133; doi:10.1186/1471-2164-9-233)
Supplement: Additional file 1 — Supplemental table. Zip file contains MS Office Excel table with links to text files, containing additional information on all ESTs. [file 1471-2164-9-233-S1.zip › Supplement/links/ACARI/IR_ALL-contig_146-ACARI.txt]

>IR_ALL-contig_146

gi|51011476|gb|AAT92147.1| putative salivary secreted peptide [I...    54   8e-010
gi|67083144|gb|AAY66508.1| putative salivary secreted protein [I...    47   2e-007
gi|67083427|gb|AAY66649.1| putative RGD containing protein [Ixod...    47   2e-007
gi|67083403|gb|AAY66637.1| putative RGD containing protein [Ixod...    46   2e-007
gi|67083138|gb|AAY66505.1| putative secreted protein with RGD do...    43   2e-006
gi|67083345|gb|AAY66608.1| putative secreted protein [Ixodes sca...    42   5e-006


==> gi|51011476|gb|AAT92147.1| putative salivary secreted peptide
           [Ixodes pacificus]
          Length = 60

 Score = 54.3 bits (129), Expect = 8e-010
 Identities = 30/66 (45%), Positives = 35/66 (53%)
 Frame = +2

Query: 23  MNAAFIAALLILGTLELDGVASDAHIELRPYCASKECTHPVECRAHPLLPFCGCIPSRAD 202
           MNAAFIAAL ILG L LD +A        P C  K C +  +C+   L   C C P R D
Sbjct: 1   MNAAFIAALFILGALTLDAMA------YSPTCEGKPCANNTDCKGSNL---CQCRPPRGD 51

Query: 203 DIRKYC 220
           D R +C
Sbjct: 52  DWRNFC 57


==> gi|67083144|gb|AAY66508.1| putative salivary secreted protein
           [Ixodes scapularis]
          Length = 60

 Score = 46.6 bits (109), Expect = 2e-007
 Identities = 29/66 (43%), Positives = 33/66 (50%)
 Frame = +2

Query: 23  MNAAFIAALLILGTLELDGVASDAHIELRPYCASKECTHPVECRAHPLLPFCGCIPSRAD 202
           MNAAFIAALLILGTL LD  A+         C    C    +C +   +P C C P R D
Sbjct: 1   MNAAFIAALLILGTLTLDATAN------WEQCPYSLCEEDKDCGS---IPLCRCFPPRGD 51

Query: 203 DIRKYC 220
              K C
Sbjct: 52  LPGKRC 57


==> gi|67083427|gb|AAY66649.1| putative RGD containing protein [Ixodes
           scapularis]
          Length = 60

 Score = 46.6 bits (109), Expect = 2e-007
 Identities = 29/66 (43%), Positives = 33/66 (50%)
 Frame = +2

Query: 23  MNAAFIAALLILGTLELDGVASDAHIELRPYCASKECTHPVECRAHPLLPFCGCIPSRAD 202
           MNAA IAALLILG L LD  A  +  E  P      CT+  +C    L   C C P R D
Sbjct: 1   MNAALIAALLILGALTLDATAYSSTCERIP------CTNNSDCHGPDL---CQCRPPRGD 51

Query: 203 DIRKYC 220
           D   +C
Sbjct: 52  DFGYFC 57


==> gi|67083403|gb|AAY66637.1| putative RGD containing protein [Ixodes
           scapularis]
          Length = 60

 Score = 46.2 bits (108), Expect = 2e-007
 Identities = 29/66 (43%), Positives = 33/66 (50%)
 Frame = +2

Query: 23  MNAAFIAALLILGTLELDGVASDAHIELRPYCASKECTHPVECRAHPLLPFCGCIPSRAD 202
           MNAAFIAALLILG L LD +A     E  P      CT+  +C    L   C C P R D
Sbjct: 1   MNAAFIAALLILGALTLDAMAYSFTCERIP------CTNNSDCHGSDL---CQCRPPRGD 51

Query: 203 DIRKYC 220
               +C
Sbjct: 52  GFSYFC 57


==> gi|67083138|gb|AAY66505.1| putative secreted protein with RGD
           domain [Ixodes scapularis]
          Length = 61

 Score = 42.7 bits (99), Expect = 2e-006
 Identities = 27/67 (40%), Positives = 33/67 (49%), Gaps = 1/67 (1%)
 Frame = +2

Query: 23  MNAAFIAALLILGTLELDGVASDAHIELRPYC-ASKECTHPVECRAHPLLPFCGCIPSRA 199
           MNAAFIAA LILGTL LD +A +    L   C  +++C  P           C C P R 
Sbjct: 1   MNAAFIAAFLILGTLTLDAMAQEIDKCLHSLCNTNEDCGDPA---------LCICSPHRG 51

Query: 200 DDIRKYC 220
           D    +C
Sbjct: 52  DFPGNWC 58


==> gi|67083345|gb|AAY66608.1| putative secreted protein [Ixodes
           scapularis]
          Length = 60

 Score = 41.6 bits (96), Expect = 5e-006
 Identities = 27/66 (40%), Positives = 30/66 (45%)
 Frame = +2

Query: 23  MNAAFIAALLILGTLELDGVASDAHIELRPYCASKECTHPVECRAHPLLPFCGCIPSRAD 202
           MNA FIAALLILGTL    +A          C    C    +C     LP C C+P R D
Sbjct: 1   MNATFIAALLILGTLTFGAMAR------WEQCPDSLCEKDEDC---GYLPLCQCLPPRGD 51

Query: 203 DIRKYC 220
              K C
Sbjct: 52  LPGKRC 57
