# Supplementary material for: Insight into the sialome of the castor bean tick, Ixodes ricinus
Source: BMC Genomics. 2008 May 20;9:233. doi: 10.1186/1471-2164-9-233 (PMC2410133; doi:10.1186/1471-2164-9-233)
Supplement: Additional file 1 — Supplemental table. Zip file contains MS Office Excel table with links to text files, containing additional information on all ESTs. [file 1471-2164-9-233-S1.zip › Supplement/links/ACARI/IR_ALL-contig_147-ACARI.txt]

>IR_ALL-contig_147

gi|51011476|gb|AAT92147.1| putative salivary secreted peptide [I...    55   4e-010
gi|67083427|gb|AAY66649.1| putative RGD containing protein [Ixod...    53   2e-009
gi|67083403|gb|AAY66637.1| putative RGD containing protein [Ixod...    52   3e-009
gi|67083144|gb|AAY66508.1| putative salivary secreted protein [I...    51   9e-009
gi|67083345|gb|AAY66608.1| putative secreted protein [Ixodes sca...    48   8e-008
gi|67083138|gb|AAY66505.1| putative secreted protein with RGD do...    46   3e-007


==> gi|51011476|gb|AAT92147.1| putative salivary secreted peptide
           [Ixodes pacificus]
          Length = 60

 Score = 55.5 bits (132), Expect = 4e-010
 Identities = 30/66 (45%), Positives = 35/66 (53%)
 Frame = +3

Query: 21  MNAAFIAALLILGTLELDGVASDATIVLRPYCESRECTHHEDCNSHPFLPFCGCIPSRAD 200
           MNAAFIAAL ILG L LD +A        P CE + C ++ DC        C C P R D
Sbjct: 1   MNAAFIAALFILGALTLDAMA------YSPTCEGKPCANNTDCKGS---NLCQCRPPRGD 51

Query: 201 DIRKYC 218
           D R +C
Sbjct: 52  DWRNFC 57


==> gi|67083427|gb|AAY66649.1| putative RGD containing protein [Ixodes
           scapularis]
          Length = 60

 Score = 52.8 bits (125), Expect = 2e-009
 Identities = 30/66 (45%), Positives = 35/66 (53%)
 Frame = +3

Query: 21  MNAAFIAALLILGTLELDGVASDATIVLRPYCESRECTHHEDCNSHPFLPFCGCIPSRAD 200
           MNAA IAALLILG L LD  A  +T      CE   CT++ DC+       C C P R D
Sbjct: 1   MNAALIAALLILGALTLDATAYSST------CERIPCTNNSDCHGP---DLCQCRPPRGD 51

Query: 201 DIRKYC 218
           D   +C
Sbjct: 52  DFGYFC 57


==> gi|67083403|gb|AAY66637.1| putative RGD containing protein [Ixodes
           scapularis]
          Length = 60

 Score = 52.4 bits (124), Expect = 3e-009
 Identities = 30/66 (45%), Positives = 35/66 (53%)
 Frame = +3

Query: 21  MNAAFIAALLILGTLELDGVASDATIVLRPYCESRECTHHEDCNSHPFLPFCGCIPSRAD 200
           MNAAFIAALLILG L LD +A   T      CE   CT++ DC+       C C P R D
Sbjct: 1   MNAAFIAALLILGALTLDAMAYSFT------CERIPCTNNSDCHGS---DLCQCRPPRGD 51

Query: 201 DIRKYC 218
               +C
Sbjct: 52  GFSYFC 57


==> gi|67083144|gb|AAY66508.1| putative salivary secreted protein
           [Ixodes scapularis]
          Length = 60

 Score = 50.8 bits (120), Expect = 9e-009
 Identities = 31/66 (46%), Positives = 34/66 (51%)
 Frame = +3

Query: 21  MNAAFIAALLILGTLELDGVASDATIVLRPYCESRECTHHEDCNSHPFLPFCGCIPSRAD 200
           MNAAFIAALLILGTL LD  A+         C    C   +DC S   +P C C P R D
Sbjct: 1   MNAAFIAALLILGTLTLDATAN------WEQCPYSLCEEDKDCGS---IPLCRCFPPRGD 51

Query: 201 DIRKYC 218
              K C
Sbjct: 52  LPGKRC 57


==> gi|67083345|gb|AAY66608.1| putative secreted protein [Ixodes
           scapularis]
          Length = 60

 Score = 47.8 bits (112), Expect = 8e-008
 Identities = 29/66 (43%), Positives = 32/66 (48%)
 Frame = +3

Query: 21  MNAAFIAALLILGTLELDGVASDATIVLRPYCESRECTHHEDCNSHPFLPFCGCIPSRAD 200
           MNA FIAALLILGTL    +A          C    C   EDC    +LP C C+P R D
Sbjct: 1   MNATFIAALLILGTLTFGAMAR------WEQCPDSLCEKDEDCG---YLPLCQCLPPRGD 51

Query: 201 DIRKYC 218
              K C
Sbjct: 52  LPGKRC 57


==> gi|67083138|gb|AAY66505.1| putative secreted protein with RGD
           domain [Ixodes scapularis]
          Length = 61

 Score = 45.8 bits (107), Expect = 3e-007
 Identities = 30/66 (45%), Positives = 35/66 (53%)
 Frame = +3

Query: 21  MNAAFIAALLILGTLELDGVASDATIVLRPYCESRECTHHEDCNSHPFLPFCGCIPSRAD 200
           MNAAFIAA LILGTL LD +A +    L   C +     +EDC   P L  C C P R D
Sbjct: 1   MNAAFIAAFLILGTLTLDAMAQEIDKCLHSLCNT-----NEDCGD-PAL--CICSPHRGD 52

Query: 201 DIRKYC 218
               +C
Sbjct: 53  FPGNWC 58
