# Supplementary material for: Insight into the sialome of the castor bean tick, Ixodes ricinus
Source: BMC Genomics. 2008 May 20;9:233. doi: 10.1186/1471-2164-9-233 (PMC2410133; doi:10.1186/1471-2164-9-233)
Supplement: Additional file 1 — Supplemental table. Zip file contains MS Office Excel table with links to text files, containing additional information on all ESTs. [file 1471-2164-9-233-S1.zip › Supplement/links/ACARI/IR_ALL-contig_150-ACARI.txt]

>IR_ALL-contig_150

gi|67083931|gb|AAY66900.1| ribosomal protein S21 [Ixodes scapula...   172   2e-045


==> gi|67083931|gb|AAY66900.1| ribosomal protein S21 [Ixodes
           scapularis]
          Length = 83

 Score =  172 bits (437), Expect = 2e-045
 Identities = 83/83 (100%), Positives = 83/83 (100%)
 Frame = +2

Query: 44  MQNEAGEYVDLYIPRKCSTSNRIIHAKDHASIQINLAIVDEQSGRATGETKPYAICGAIR 223
           MQNEAGEYVDLYIPRKCSTSNRIIHAKDHASIQINLAIVDEQSGRATGETKPYAICGAIR
Sbjct: 1   MQNEAGEYVDLYIPRKCSTSNRIIHAKDHASIQINLAIVDEQSGRATGETKPYAICGAIR 60

Query: 224 RMGESDDCITRLAKDDGYIPKDF 292
           RMGESDDCITRLAKDDGYIPKDF
Sbjct: 61  RMGESDDCITRLAKDDGYIPKDF 83
