# Supplementary material for: Insight into the sialome of the castor bean tick, Ixodes ricinus
Source: BMC Genomics. 2008 May 20;9:233. doi: 10.1186/1471-2164-9-233 (PMC2410133; doi:10.1186/1471-2164-9-233)
Supplement: Additional file 1 — Supplemental table. Zip file contains MS Office Excel table with links to text files, containing additional information on all ESTs. [file 1471-2164-9-233-S1.zip › Supplement/links/ACARI/IR_ALL-contig_151-ACARI.txt]

>IR_ALL-contig_151

gi|30025643|gb|AAP04352.1| 40S ribosomal protein S12 [Dermacento...   263   2e-072
gi|67083929|gb|AAY66899.1| ribosomal protein S12 [Ixodes scapula...   263   2e-072
gi|3928766|dbj|BAA34704.1| cathepsin L-like tick cysteine protei...    30   0.053
gi|51011534|gb|AAT92176.1| 60S ribosomal protein L7A [Ixodes pac...    30   0.053
gi|67083827|gb|AAY66848.1| 60S ribosomal protein L7a [Ixodes sca...    30   0.053


==> gi|30025643|gb|AAP04352.1| 40S ribosomal protein S12 [Dermacentor
           variabilis]
          Length = 132

 Score =  263 bits (672), Expect = 2e-072
 Identities = 129/132 (97%), Positives = 130/132 (98%)
 Frame = +2

Query: 92  MEAVAASGEPMDVNTALQEVLKMALMHDGLARGLHEAAKALDKRQAHLCVLANNCDETSY 271
           MEA+AASGEPMDV TALQEVLKMALMHDGLARGLHEAAKALDKRQAHLCVLANNCDE SY
Sbjct: 1   MEAIAASGEPMDVYTALQEVLKMALMHDGLARGLHEAAKALDKRQAHLCVLANNCDEASY 60

Query: 272 VKLVEALCAEHQINLIKVDSNKKLGEWAGLCKIDKEGKARKVVGCSCVVVKDYGKETQAH 451
           VKLVEALCAEHQINLIKVDSNKKLGEWAGLCKIDKEGKARKVVGCSCVVVKDYGKETQAH
Sbjct: 61  VKLVEALCAEHQINLIKVDSNKKLGEWAGLCKIDKEGKARKVVGCSCVVVKDYGKETQAH 120

Query: 452 DVLTDYFQSKRG 487
           DVLTDYFQSKRG
Sbjct: 121 DVLTDYFQSKRG 132


==> gi|67083929|gb|AAY66899.1| ribosomal protein S12 [Ixodes
           scapularis]
          Length = 132

 Score =  263 bits (672), Expect = 2e-072
 Identities = 128/132 (96%), Positives = 130/132 (98%)
 Frame = +2

Query: 92  MEAVAASGEPMDVNTALQEVLKMALMHDGLARGLHEAAKALDKRQAHLCVLANNCDETSY 271
           MEA AASGEPMDVNT LQEVLKMALMHDGLARGLHEAAKALDKRQAHLCVLANNCDETSY
Sbjct: 1   MEAAAASGEPMDVNTGLQEVLKMALMHDGLARGLHEAAKALDKRQAHLCVLANNCDETSY 60

Query: 272 VKLVEALCAEHQINLIKVDSNKKLGEWAGLCKIDKEGKARKVVGCSCVVVKDYGKETQAH 451
           VKLVEALCAEHQINLIKVDSNKKLGEWAGLCKIDKEGKARKVVGC+CVVVKDYGKETQAH
Sbjct: 61  VKLVEALCAEHQINLIKVDSNKKLGEWAGLCKIDKEGKARKVVGCNCVVVKDYGKETQAH 120

Query: 452 DVLTDYFQSKRG 487
           DVLTDYFQSK+G
Sbjct: 121 DVLTDYFQSKKG 132


==> gi|3928766|dbj|BAA34704.1| cathepsin L-like tick cysteine
           proteinase B [Haemaphysalis longicornis]
          Length = 332

 Score = 29.6 bits (65), Expect = 0.053
 Identities = 23/79 (29%), Positives = 31/79 (39%), Gaps = 16/79 (20%)
 Frame = +3

Query: 318 SRWTATRSSASGQACARS-----------TKRARPARWSAAAASWSRTTA-----RRPRP 449
           S W +   S  G  CAR            T R   A  +A AASW+  ++     R   P
Sbjct: 140 SCWASHYGSLEGHTCARRCWYRWASRTWWTARNPSATTAARAASWTTPSSTSRPTRASTP 199

Query: 450 TTCSPTTSSPRGAEVGTPP 506
            + +PTT+    A    PP
Sbjct: 200 RSATPTTARTARATSRRPP 218


==> gi|51011534|gb|AAT92176.1| 60S ribosomal protein L7A [Ixodes
           pacificus]
          Length = 269

 Score = 29.6 bits (65), Expect = 0.053
 Identities = 14/54 (25%), Positives = 28/54 (51%)
 Frame = +2

Query: 185 RGLHEAAKALDKRQAHLCVLANNCDETSYVKLVEALCAEHQINLIKVDSNKKLG 346
           +G +     +++++A L V+AN+ D    V  + ALC +  +    V +  +LG
Sbjct: 141 QGANTVTSLVEQKKAQLVVIANDVDPIELVLFLPALCRKMGVPYCIVKNKSRLG 194


==> gi|67083827|gb|AAY66848.1| 60S ribosomal protein L7a [Ixodes
           scapularis]
          Length = 269

 Score = 29.6 bits (65), Expect = 0.053
 Identities = 14/54 (25%), Positives = 28/54 (51%)
 Frame = +2

Query: 185 RGLHEAAKALDKRQAHLCVLANNCDETSYVKLVEALCAEHQINLIKVDSNKKLG 346
           +G +     +++++A L V+AN+ D    V  + ALC +  +    V +  +LG
Sbjct: 141 QGANTVTSLVEQKKAQLVVIANDVDPIELVLFLPALCRKMGVPYCIVKNKSRLG 194
