# Supplementary material for: Insight into the sialome of the castor bean tick, Ixodes ricinus
Source: BMC Genomics. 2008 May 20;9:233. doi: 10.1186/1471-2164-9-233 (PMC2410133; doi:10.1186/1471-2164-9-233)
Supplement: Additional file 1 — Supplemental table. Zip file contains MS Office Excel table with links to text files, containing additional information on all ESTs. [file 1471-2164-9-233-S1.zip › Supplement/links/ACARI/IR_ALL-contig_152-ACARI.txt]

>IR_ALL-contig_152

gi|51011614|gb|AAT92216.1| ATP synthase c-subunit [Ixodes pacifi...   258   7e-071
gi|67083899|gb|AAY66884.1| ATP synthase C subunit [Ixodes scapul...   258   7e-071
gi|29825397|gb|AAO92282.1| ATP synthase c-subunit [Dermacentor v...   222   6e-060


==> gi|51011614|gb|AAT92216.1| ATP synthase c-subunit [Ixodes
           pacificus]
          Length = 152

 Score =  258 bits (659), Expect = 7e-071
 Identities = 136/136 (100%), Positives = 136/136 (100%)
 Frame = +3

Query: 3   ATSRSCIRPLSASVSNSRLFDESQGKALVAPVGVSGLPLLGLSSTPLSQAVRSFQTSAVQ 182
           ATSRSCIRPLSASVSNSRLFDESQGKALVAPVGVSGLPLLGLSSTPLSQAVRSFQTSAVQ
Sbjct: 17  ATSRSCIRPLSASVSNSRLFDESQGKALVAPVGVSGLPLLGLSSTPLSQAVRSFQTSAVQ 76

Query: 183 RDIDSAAKFIGAGAATVGVAGSGAGIGSVFGSLIIGYARNPSLKQQLFSYAILGFALSEA 362
           RDIDSAAKFIGAGAATVGVAGSGAGIGSVFGSLIIGYARNPSLKQQLFSYAILGFALSEA
Sbjct: 77  RDIDSAAKFIGAGAATVGVAGSGAGIGSVFGSLIIGYARNPSLKQQLFSYAILGFALSEA 136

Query: 363 MGLFCLMMAFLLLFAF 410
           MGLFCLMMAFLLLFAF
Sbjct: 137 MGLFCLMMAFLLLFAF 152


==> gi|67083899|gb|AAY66884.1| ATP synthase C subunit [Ixodes
           scapularis]
          Length = 152

 Score =  258 bits (659), Expect = 7e-071
 Identities = 136/136 (100%), Positives = 136/136 (100%)
 Frame = +3

Query: 3   ATSRSCIRPLSASVSNSRLFDESQGKALVAPVGVSGLPLLGLSSTPLSQAVRSFQTSAVQ 182
           ATSRSCIRPLSASVSNSRLFDESQGKALVAPVGVSGLPLLGLSSTPLSQAVRSFQTSAVQ
Sbjct: 17  ATSRSCIRPLSASVSNSRLFDESQGKALVAPVGVSGLPLLGLSSTPLSQAVRSFQTSAVQ 76

Query: 183 RDIDSAAKFIGAGAATVGVAGSGAGIGSVFGSLIIGYARNPSLKQQLFSYAILGFALSEA 362
           RDIDSAAKFIGAGAATVGVAGSGAGIGSVFGSLIIGYARNPSLKQQLFSYAILGFALSEA
Sbjct: 77  RDIDSAAKFIGAGAATVGVAGSGAGIGSVFGSLIIGYARNPSLKQQLFSYAILGFALSEA 136

Query: 363 MGLFCLMMAFLLLFAF 410
           MGLFCLMMAFLLLFAF
Sbjct: 137 MGLFCLMMAFLLLFAF 152


==> gi|29825397|gb|AAO92282.1| ATP synthase c-subunit [Dermacentor
           variabilis]
          Length = 149

 Score =  222 bits (565), Expect = 6e-060
 Identities = 117/136 (86%), Positives = 124/136 (91%)
 Frame = +3

Query: 3   ATSRSCIRPLSASVSNSRLFDESQGKALVAPVGVSGLPLLGLSSTPLSQAVRSFQTSAVQ 182
           ATSRSC+RPLS+SVSNSRLF+E+Q K++V P GVSGL    L + PLSQ VR FQTSAVQ
Sbjct: 17  ATSRSCLRPLSSSVSNSRLFEENQSKSVVLPAGVSGL---ALGAXPLSQVVRGFQTSAVQ 73

Query: 183 RDIDSAAKFIGAGAATVGVAGSGAGIGSVFGSLIIGYARNPSLKQQLFSYAILGFALSEA 362
           RDIDS AKFIGAGAATVGVAGSGAGIGSVFGSLIIGYARNPSLKQQLFSYAILGFALSEA
Sbjct: 74  RDIDSXAKFIGAGAATVGVAGSGAGIGSVFGSLIIGYARNPSLKQQLFSYAILGFALSEA 133

Query: 363 MGLFCLMMAFLLLFAF 410
           MGLFCLMMAFLLLFAF
Sbjct: 134 MGLFCLMMAFLLLFAF 149
