# Supplementary material for: Insight into the sialome of the castor bean tick, Ixodes ricinus
Source: BMC Genomics. 2008 May 20;9:233. doi: 10.1186/1471-2164-9-233 (PMC2410133; doi:10.1186/1471-2164-9-233)
Supplement: Additional file 1 — Supplemental table. Zip file contains MS Office Excel table with links to text files, containing additional information on all ESTs. [file 1471-2164-9-233-S1.zip › Supplement/links/ACARI/IR_ALL-contig_153-ACARI.txt]

>IR_ALL-contig_153

gi|51011614|gb|AAT92216.1| ATP synthase c-subunit [Ixodes pacifi...   282   4e-078
gi|67083899|gb|AAY66884.1| ATP synthase C subunit [Ixodes scapul...   281   1e-077
gi|29825397|gb|AAO92282.1| ATP synthase c-subunit [Dermacentor v...   246   4e-067


==> gi|51011614|gb|AAT92216.1| ATP synthase c-subunit [Ixodes
           pacificus]
          Length = 152

 Score =  282 bits (722), Expect = 4e-078
 Identities = 149/152 (98%), Positives = 150/152 (98%)
 Frame = +3

Query: 63  MFALKLAAPLSRTAASATSRSCIRPLSASVSNSRLFDESQGKALVAPVGVSGLPLLGLSS 242
           MFA+KLAAPLSRT ASATSRSCIRPLSASVSNSRLFDESQGKALVAPVGVSGLPLLGLSS
Sbjct: 1   MFAIKLAAPLSRTVASATSRSCIRPLSASVSNSRLFDESQGKALVAPVGVSGLPLLGLSS 60

Query: 243 TPLSQAARSFQTSAVQRDIDSAAKFIGAGAATVGVAGSGAGIGSVFGSLIIGYARNPSLK 422
           TPLSQA RSFQTSAVQRDIDSAAKFIGAGAATVGVAGSGAGIGSVFGSLIIGYARNPSLK
Sbjct: 61  TPLSQAVRSFQTSAVQRDIDSAAKFIGAGAATVGVAGSGAGIGSVFGSLIIGYARNPSLK 120

Query: 423 QQLFSYAILGFALSEAMGLFCLMMAFLLLFAF 518
           QQLFSYAILGFALSEAMGLFCLMMAFLLLFAF
Sbjct: 121 QQLFSYAILGFALSEAMGLFCLMMAFLLLFAF 152


==> gi|67083899|gb|AAY66884.1| ATP synthase C subunit [Ixodes
           scapularis]
          Length = 152

 Score =  281 bits (718), Expect = 1e-077
 Identities = 148/152 (97%), Positives = 149/152 (98%)
 Frame = +3

Query: 63  MFALKLAAPLSRTAASATSRSCIRPLSASVSNSRLFDESQGKALVAPVGVSGLPLLGLSS 242
           MFA+KLAAPLSRT  SATSRSCIRPLSASVSNSRLFDESQGKALVAPVGVSGLPLLGLSS
Sbjct: 1   MFAIKLAAPLSRTVVSATSRSCIRPLSASVSNSRLFDESQGKALVAPVGVSGLPLLGLSS 60

Query: 243 TPLSQAARSFQTSAVQRDIDSAAKFIGAGAATVGVAGSGAGIGSVFGSLIIGYARNPSLK 422
           TPLSQA RSFQTSAVQRDIDSAAKFIGAGAATVGVAGSGAGIGSVFGSLIIGYARNPSLK
Sbjct: 61  TPLSQAVRSFQTSAVQRDIDSAAKFIGAGAATVGVAGSGAGIGSVFGSLIIGYARNPSLK 120

Query: 423 QQLFSYAILGFALSEAMGLFCLMMAFLLLFAF 518
           QQLFSYAILGFALSEAMGLFCLMMAFLLLFAF
Sbjct: 121 QQLFSYAILGFALSEAMGLFCLMMAFLLLFAF 152


==> gi|29825397|gb|AAO92282.1| ATP synthase c-subunit [Dermacentor
           variabilis]
          Length = 149

 Score =  246 bits (627), Expect = 4e-067
 Identities = 130/152 (85%), Positives = 138/152 (90%)
 Frame = +3

Query: 63  MFALKLAAPLSRTAASATSRSCIRPLSASVSNSRLFDESQGKALVAPVGVSGLPLLGLSS 242
           MFALKLAAP+SRT ASATSRSC+RPLS+SVSNSRLF+E+Q K++V P GVSGL    L +
Sbjct: 1   MFALKLAAPVSRTVASATSRSCLRPLSSSVSNSRLFEENQSKSVVLPAGVSGL---ALGA 57

Query: 243 TPLSQAARSFQTSAVQRDIDSAAKFIGAGAATVGVAGSGAGIGSVFGSLIIGYARNPSLK 422
            PLSQ  R FQTSAVQRDIDS AKFIGAGAATVGVAGSGAGIGSVFGSLIIGYARNPSLK
Sbjct: 58  XPLSQVVRGFQTSAVQRDIDSXAKFIGAGAATVGVAGSGAGIGSVFGSLIIGYARNPSLK 117

Query: 423 QQLFSYAILGFALSEAMGLFCLMMAFLLLFAF 518
           QQLFSYAILGFALSEAMGLFCLMMAFLLLFAF
Sbjct: 118 QQLFSYAILGFALSEAMGLFCLMMAFLLLFAF 149
