# Supplementary material for: Insight into the sialome of the castor bean tick, Ixodes ricinus
Source: BMC Genomics. 2008 May 20;9:233. doi: 10.1186/1471-2164-9-233 (PMC2410133; doi:10.1186/1471-2164-9-233)
Supplement: Additional file 1 — Supplemental table. Zip file contains MS Office Excel table with links to text files, containing additional information on all ESTs. [file 1471-2164-9-233-S1.zip › Supplement/links/ACARI/IR_ALL-contig_154-ACARI.txt]

>IR_ALL-contig_154

gi|67084033|gb|AAY66951.1| ribosomal protein L31 [Ixodes scapula...   250   1e-068
gi|67083327|gb|AAY66599.1| salivary protein [Ixodes scapularis]        36   6e-004


==> gi|67084033|gb|AAY66951.1| ribosomal protein L31 [Ixodes
           scapularis]
          Length = 128

 Score =  250 bits (638), Expect = 1e-068
 Identities = 124/126 (98%), Positives = 126/126 (100%)
 Frame = +3

Query: 42  QIKGEGKREKRGKSTLNEVVTREYSIHLHKRLHGVGFKRRAPRAIKEIKKFAEKQMGTSD 221
           +IKGEGKREKRGKSTLNEVVTREYSIHLHKRLHGVGFKRRAPRAIKEIKKFAEKQMGTSD
Sbjct: 3   KIKGEGKREKRGKSTLNEVVTREYSIHLHKRLHGVGFKRRAPRAIKEIKKFAEKQMGTSD 62

Query: 222 VRIDTRLNKYIWSKGIRNVPFRVRVRLARRRNEDEDSPNQLYTLVTYVPVETFKKLQTVN 401
           VRIDTRLNKYIWSKGIRNVPFRVRVRLARRRNEDEDSPNQLYTLVTYVPVE+FKKLQTVN
Sbjct: 63  VRIDTRLNKYIWSKGIRNVPFRVRVRLARRRNEDEDSPNQLYTLVTYVPVESFKKLQTVN 122

Query: 402 VESSDN 419
           VESSDN
Sbjct: 123 VESSDN 128


==> gi|67083327|gb|AAY66599.1| salivary protein [Ixodes scapularis]
          Length = 187

 Score = 35.8 bits (81), Expect = 6e-004
 Identities = 29/105 (27%), Positives = 48/105 (45%), Gaps = 1/105 (0%)
 Frame = +1

Query: 34  EMAKSKARASVRSVASQP*TRWSPGNTRSTCTRGCMASASSGGLPVPSRRSRSSPRSRWA 213
           ++ + K     +    +P +RW   +T STC R      S      P++  +     + A
Sbjct: 86  DLNRGKCEHKKKGRPKKPVSRWYFNSTDSTCYRFMWYRCSGNRNNFPTK--QDCMVCQRA 143

Query: 214 LPTCG*TPGS-TSTSGPRESGTCPSAYG*GWPAAATRTRTLPTSC 345
           +PT   TP + T+T+ P  S T P++     PA   +T TLP+ C
Sbjct: 144 MPTTPTTPATPTTTTTPATSTTPPTSTTPATPATPVKT-TLPSEC 187
