# Supplementary material for: Insight into the sialome of the castor bean tick, Ixodes ricinus
Source: BMC Genomics. 2008 May 20;9:233. doi: 10.1186/1471-2164-9-233 (PMC2410133; doi:10.1186/1471-2164-9-233)
Supplement: Additional file 1 — Supplemental table. Zip file contains MS Office Excel table with links to text files, containing additional information on all ESTs. [file 1471-2164-9-233-S1.zip › Supplement/links/ACARI/IR_ALL-contig_157-ACARI.txt]

>IR_ALL-contig_157

gi|51011534|gb|AAT92176.1| 60S ribosomal protein L7A [Ixodes pac...   530   e-152
gi|67083827|gb|AAY66848.1| 60S ribosomal protein L7a [Ixodes sca...   530   e-152
gi|51011548|gb|AAT92183.1| ribosomal protein L7a [Ixodes pacificus]   181   3e-047
gi|3928766|dbj|BAA34704.1| cathepsin L-like tick cysteine protei...    32   0.022
gi|67083511|gb|AAY66691.1| putative secreted salivary protein [I...    32   0.022


==> gi|51011534|gb|AAT92176.1| 60S ribosomal protein L7A [Ixodes
           pacificus]
          Length = 269

 Score =  530 bits (1365), Expect = e-152
 Identities = 269/269 (100%), Positives = 269/269 (100%)
 Frame = +3

Query: 96  MVQRKIKGKKGKKKIAAAPLSAKKPEQKKAVNPLFEKRPRNFSIGQDIQPKRDLSRFVRW 275
           MVQRKIKGKKGKKKIAAAPLSAKKPEQKKAVNPLFEKRPRNFSIGQDIQPKRDLSRFVRW
Sbjct: 1   MVQRKIKGKKGKKKIAAAPLSAKKPEQKKAVNPLFEKRPRNFSIGQDIQPKRDLSRFVRW 60

Query: 276 PKYVRIQRQRAILYQRIKVPPPINQFTQCLDRQTATGLFKLLDKYKPETKAAKKQRLLQR 455
           PKYVRIQRQRAILYQRIKVPPPINQFTQCLDRQTATGLFKLLDKYKPETKAAKKQRLLQR
Sbjct: 61  PKYVRIQRQRAILYQRIKVPPPINQFTQCLDRQTATGLFKLLDKYKPETKAAKKQRLLQR 120

Query: 456 AEQKAKGKEDVPTRRLPVVRQGANTVTSLVEQKKAQLVVIANDVDPIELVLFLPALCRKM 635
           AEQKAKGKEDVPTRRLPVVRQGANTVTSLVEQKKAQLVVIANDVDPIELVLFLPALCRKM
Sbjct: 121 AEQKAKGKEDVPTRRLPVVRQGANTVTSLVEQKKAQLVVIANDVDPIELVLFLPALCRKM 180

Query: 636 GVPYCIVKNKSRLGRVVRRKTCSCLALAQTNPEDRSALSKLVEAIKTNFNERYEEIRKHW 815
           GVPYCIVKNKSRLGRVVRRKTCSCLALAQTNPEDRSALSKLVEAIKTNFNERYEEIRKHW
Sbjct: 181 GVPYCIVKNKSRLGRVVRRKTCSCLALAQTNPEDRSALSKLVEAIKTNFNERYEEIRKHW 240

Query: 816 GGGVMGNKSAARIAKLERARAKELAQKVA 902
           GGGVMGNKSAARIAKLERARAKELAQKVA
Sbjct: 241 GGGVMGNKSAARIAKLERARAKELAQKVA 269


==> gi|67083827|gb|AAY66848.1| 60S ribosomal protein L7a [Ixodes
           scapularis]
          Length = 269

 Score =  530 bits (1365), Expect = e-152
 Identities = 269/269 (100%), Positives = 269/269 (100%)
 Frame = +3

Query: 96  MVQRKIKGKKGKKKIAAAPLSAKKPEQKKAVNPLFEKRPRNFSIGQDIQPKRDLSRFVRW 275
           MVQRKIKGKKGKKKIAAAPLSAKKPEQKKAVNPLFEKRPRNFSIGQDIQPKRDLSRFVRW
Sbjct: 1   MVQRKIKGKKGKKKIAAAPLSAKKPEQKKAVNPLFEKRPRNFSIGQDIQPKRDLSRFVRW 60

Query: 276 PKYVRIQRQRAILYQRIKVPPPINQFTQCLDRQTATGLFKLLDKYKPETKAAKKQRLLQR 455
           PKYVRIQRQRAILYQRIKVPPPINQFTQCLDRQTATGLFKLLDKYKPETKAAKKQRLLQR
Sbjct: 61  PKYVRIQRQRAILYQRIKVPPPINQFTQCLDRQTATGLFKLLDKYKPETKAAKKQRLLQR 120

Query: 456 AEQKAKGKEDVPTRRLPVVRQGANTVTSLVEQKKAQLVVIANDVDPIELVLFLPALCRKM 635
           AEQKAKGKEDVPTRRLPVVRQGANTVTSLVEQKKAQLVVIANDVDPIELVLFLPALCRKM
Sbjct: 121 AEQKAKGKEDVPTRRLPVVRQGANTVTSLVEQKKAQLVVIANDVDPIELVLFLPALCRKM 180

Query: 636 GVPYCIVKNKSRLGRVVRRKTCSCLALAQTNPEDRSALSKLVEAIKTNFNERYEEIRKHW 815
           GVPYCIVKNKSRLGRVVRRKTCSCLALAQTNPEDRSALSKLVEAIKTNFNERYEEIRKHW
Sbjct: 181 GVPYCIVKNKSRLGRVVRRKTCSCLALAQTNPEDRSALSKLVEAIKTNFNERYEEIRKHW 240

Query: 816 GGGVMGNKSAARIAKLERARAKELAQKVA 902
           GGGVMGNKSAARIAKLERARAKELAQKVA
Sbjct: 241 GGGVMGNKSAARIAKLERARAKELAQKVA 269


==> gi|51011548|gb|AAT92183.1| ribosomal protein L7a [Ixodes pacificus]
          Length = 90

 Score =  181 bits (458), Expect = 3e-047
 Identities = 90/90 (100%), Positives = 90/90 (100%)
 Frame = +3

Query: 633 MGVPYCIVKNKSRLGRVVRRKTCSCLALAQTNPEDRSALSKLVEAIKTNFNERYEEIRKH 812
           MGVPYCIVKNKSRLGRVVRRKTCSCLALAQTNPEDRSALSKLVEAIKTNFNERYEEIRKH
Sbjct: 1   MGVPYCIVKNKSRLGRVVRRKTCSCLALAQTNPEDRSALSKLVEAIKTNFNERYEEIRKH 60

Query: 813 WGGGVMGNKSAARIAKLERARAKELAQKVA 902
           WGGGVMGNKSAARIAKLERARAKELAQKVA
Sbjct: 61  WGGGVMGNKSAARIAKLERARAKELAQKVA 90


==> gi|3928766|dbj|BAA34704.1| cathepsin L-like tick cysteine
           proteinase B [Haemaphysalis longicornis]
          Length = 332

 Score = 32.0 bits (71), Expect = 0.022
 Identities = 25/81 (30%), Positives = 33/81 (40%), Gaps = 2/81 (2%)
 Frame = +1

Query: 568 W*SPTTWTPLSWSCSCLPCAARWVCPTAS*RTSLGSAAWCAERLAVASPWPRPTLRTVLH 747
           W S T WT  + S +    AA W  P+++ R +  S          A+P    T R    
Sbjct: 162 WASRTWWTARNPSATTAARAASWTTPSSTSRPTRASTP------RSATPTTARTARATSR 215

Query: 748 CPSWWKPSRP--TSMNATRRS 804
            P W  P+    TS   TRRS
Sbjct: 216 RPPWGPPTAGTLTSPRETRRS 236


==> gi|67083511|gb|AAY66691.1| putative secreted salivary protein
           [Ixodes scapularis]
          Length = 165

 Score = 32.0 bits (71), Expect = 0.022
 Identities = 17/53 (32%), Positives = 22/53 (41%)
 Frame = +2

Query: 80  SLDSHNGAKEDQGEEGQEEDRGSTSVRQETRTEESSKPSVRKTPEKFQHWPGH 238
           S D    A     E+GQE   G TS   ET   + +KP   + P+     P H
Sbjct: 23  SEDDKPSADPGNSEQGQEASAGDTSQVGETSGNQQTKPEEEENPDTTTRTPKH 75
