# Supplementary material for: Insight into the sialome of the castor bean tick, Ixodes ricinus
Source: BMC Genomics. 2008 May 20;9:233. doi: 10.1186/1471-2164-9-233 (PMC2410133; doi:10.1186/1471-2164-9-233)
Supplement: Additional file 1 — Supplemental table. Zip file contains MS Office Excel table with links to text files, containing additional information on all ESTs. [file 1471-2164-9-233-S1.zip › Supplement/links/ACARI/IR_ALL-contig_158-ACARI.txt]

>IR_ALL-contig_158

gi|51011448|gb|AAT92133.1| BTSP-4 [Ixodes pacificus]                  229   4e-062
gi|51011576|gb|AAT92197.1| BTSP-5 [Ixodes pacificus]                  227   1e-061
gi|51011492|gb|AAT92155.1| BTSP-10 [Ixodes pacificus]                 224   7e-061
gi|22164188|gb|AAM93599.1|AF483677_1 putative secreted protein [...   213   2e-057
gi|67083509|gb|AAY66690.1| putative salivary secreted protein wi...   212   3e-057
gi|22164194|gb|AAM93602.1|AF483680_1 putative secreted protein [...   210   1e-056
gi|67083505|gb|AAY66688.1| putative salivary secreted protein wi...   209   2e-056
gi|15428308|gb|AAK97824.1|AF209921_1 14 kDa salivary gland prote...   209   3e-056
gi|22164186|gb|AAM93598.1|AF483676_1 salivary secreted protein [...   208   5e-056
gi|22164192|gb|AAM93601.1|AF483679_1 putative secreted salivary ...   208   5e-056
gi|67083134|gb|AAY66503.1| putative secreted protein with basic ...   207   9e-056
gi|67083142|gb|AAY66507.1| putative secreted protein with basic ...   207   9e-056
gi|67083140|gb|AAY66506.1| putative secreted protein with basic ...   207   1e-055
gi|67083371|gb|AAY66621.1| putative secreted protein with basic ...   207   1e-055
gi|67083733|gb|AAY66801.1| putative salivary secreted protein wi...   207   1e-055
gi|22164176|gb|AAM93593.1|AF483671_1 putative secreted protein [...   206   2e-055
gi|51011462|gb|AAT92140.1| BTSP-6 [Ixodes pacificus]                  206   2e-055
gi|55736023|gb|AAV63538.1| fed tick salivary protein 4 [Ixodes s...   206   2e-055
gi|51011430|gb|AAT92124.1| BTSP-1 [Ixodes pacificus]                  206   2e-055
gi|67083136|gb|AAY66504.1| putative secreted protein with basic ...   205   6e-055
gi|67083154|gb|AAY66513.1| putative salivary secreted protein wi...   205   6e-055
gi|22164184|gb|AAM93597.1|AF483675_1 putative secreted protein [...   204   7e-055
gi|51011572|gb|AAT92195.1| BTSP-2 [Ixodes pacificus]                  204   7e-055
gi|67083694|gb|AAY66782.1| putative secreted protein of the basi...   204   7e-055
gi|22164156|gb|AAM93583.1|AF483661_1 putative protein [Ixodes sc...   203   2e-054


==> gi|51011448|gb|AAT92133.1| BTSP-4 [Ixodes pacificus]
          Length = 116

 Score =  229 bits (583), Expect = 4e-062
 Identities = 101/116 (87%), Positives = 108/116 (93%)
 Frame = +1

Query: 22  MGLAGTTLVLVSLALFGSVAAHNCQNGTRPTSEENREGCDYYCWNTETKSWDQFFFGNGE 201
           MGL G TLVLVS A FGSVAAHNCQNGTRP SE+NREGCDYYCWNT+TKSWDQFFFGNGE
Sbjct: 1   MGLTGITLVLVSFAFFGSVAAHNCQNGTRPASEQNREGCDYYCWNTDTKSWDQFFFGNGE 60

Query: 202 RCFYNNGDTGVCKNGECHLNTKSGVPTDTDDDTPAPTKKPKQKKKKQKKNKKPKGN 369
           RCFY+NGDTGVC NGECHLNT+SGVPT+TD +TPAPTKKPK KKKKQKK+KKPKGN
Sbjct: 61  RCFYSNGDTGVCTNGECHLNTESGVPTETDVETPAPTKKPKHKKKKQKKSKKPKGN 116


==> gi|51011576|gb|AAT92197.1| BTSP-5 [Ixodes pacificus]
          Length = 116

 Score =  227 bits (578), Expect = 1e-061
 Identities = 101/116 (87%), Positives = 107/116 (92%)
 Frame = +1

Query: 22  MGLAGTTLVLVSLALFGSVAAHNCQNGTRPTSEENREGCDYYCWNTETKSWDQFFFGNGE 201
           MGL G TLVLVS A FGSVAAHNCQNGTRPTSE+NREGCDYYCWNT+TKSWDQFFFGNGE
Sbjct: 1   MGLTGITLVLVSFAFFGSVAAHNCQNGTRPTSEQNREGCDYYCWNTDTKSWDQFFFGNGE 60

Query: 202 RCFYNNGDTGVCKNGECHLNTKSGVPTDTDDDTPAPTKKPKQKKKKQKKNKKPKGN 369
           RCFY+NGDTGVC NGECHLNT+S VPT+TD +TPAPTKKPKQKKKKQKK KKPK N
Sbjct: 61  RCFYSNGDTGVCTNGECHLNTESSVPTETDVETPAPTKKPKQKKKKQKKTKKPKRN 116


==> gi|51011492|gb|AAT92155.1| BTSP-10 [Ixodes pacificus]
          Length = 116

 Score =  224 bits (572), Expect = 7e-061
 Identities = 100/116 (86%), Positives = 105/116 (90%)
 Frame = +1

Query: 22  MGLAGTTLVLVSLALFGSVAAHNCQNGTRPTSEENREGCDYYCWNTETKSWDQFFFGNGE 201
           MGL GTTLVLVS A FGSVAAHNCQNGTRP SEENREGCDYYCWNT+T+SW+QFFFGNGE
Sbjct: 1   MGLTGTTLVLVSFAFFGSVAAHNCQNGTRPASEENREGCDYYCWNTDTRSWEQFFFGNGE 60

Query: 202 RCFYNNGDTGVCKNGECHLNTKSGVPTDTDDDTPAPTKKPKQKKKKQKKNKKPKGN 369
           RCFYN G+ G CKNGECHL T+SGVPTDTD DTPAPTKKPKQKKKKQKK KKPK N
Sbjct: 61  RCFYNTGEKGECKNGECHLTTESGVPTDTDVDTPAPTKKPKQKKKKQKKTKKPKRN 116


==> gi|22164188|gb|AAM93599.1|AF483677_1 putative secreted protein
           [Ixodes scapularis]
          Length = 120

 Score =  213 bits (542), Expect = 2e-057
 Identities = 94/120 (78%), Positives = 102/120 (85%)
 Frame = +1

Query: 22  MGLAGTTLVLVSLALFGSVAAHNCQNGTRPTSEENREGCDYYCWNTETKSWDQFFFGNGE 201
           MGL GTTLVLVSLA FGS AAHNCQNGTRP SE+NREGCDYYCWN ETK WDQFFFGNGE
Sbjct: 1   MGLTGTTLVLVSLAFFGSAAAHNCQNGTRPASEKNREGCDYYCWNAETKLWDQFFFGNGE 60

Query: 202 RCFYNNGDTGVCKNGECHLNTKSGVPTDTDDDTPAPTKKPKQKKKKQKKNKKPKGN*KKN 381
           +CFYN GD G+C+NGECHL T SG P + DD+TPAPT+KPKQKKKK KK KKPK   KK+
Sbjct: 61  KCFYNTGDRGICQNGECHLTTSSGGPNEADDNTPAPTEKPKQKKKKPKKTKKPKRKSKKD 120


==> gi|67083509|gb|AAY66690.1| putative salivary secreted protein with
           polyK tail [Ixodes scapularis]
          Length = 120

 Score =  212 bits (540), Expect = 3e-057
 Identities = 95/120 (79%), Positives = 102/120 (85%)
 Frame = +1

Query: 22  MGLAGTTLVLVSLALFGSVAAHNCQNGTRPTSEENREGCDYYCWNTETKSWDQFFFGNGE 201
           MGL GTTLVLVSLA FGS AAHNCQNGTRP SE+NREGCDYYCWN ETKSWDQFFFGNGE
Sbjct: 1   MGLTGTTLVLVSLAFFGSAAAHNCQNGTRPASEQNREGCDYYCWNAETKSWDQFFFGNGE 60

Query: 202 RCFYNNGDTGVCKNGECHLNTKSGVPTDTDDDTPAPTKKPKQKKKKQKKNKKPKGN*KKN 381
           +CFYN+GD G C+NGECHL T SG P +TDD T APT+KPKQKKKK KK KKPK   KK+
Sbjct: 61  KCFYNSGDRGTCQNGECHLTTNSGGPNETDDYTAAPTEKPKQKKKKTKKTKKPKRKSKKD 120


==> gi|22164194|gb|AAM93602.1|AF483680_1 putative secreted protein
           [Ixodes scapularis]
          Length = 120

 Score =  210 bits (535), Expect = 1e-056
 Identities = 92/120 (76%), Positives = 104/120 (86%)
 Frame = +1

Query: 22  MGLAGTTLVLVSLALFGSVAAHNCQNGTRPTSEENREGCDYYCWNTETKSWDQFFFGNGE 201
           MGL GT LVLVSLA FGS AAHNCQNGTRP SEENREGCDYYCWN+ET+SWDQ+FFG+GE
Sbjct: 1   MGLTGTALVLVSLAFFGSAAAHNCQNGTRPASEENREGCDYYCWNSETQSWDQYFFGDGE 60

Query: 202 RCFYNNGDTGVCKNGECHLNTKSGVPTDTDDDTPAPTKKPKQKKKKQKKNKKPKGN*KKN 381
           RCFYN+GD G+C+NGECHL T SG P DTD++TP PT+KPKQKKKK KK K+PK   KK+
Sbjct: 61  RCFYNSGDRGICQNGECHLTTSSGGPDDTDENTPPPTEKPKQKKKKPKKTKEPKRKSKKD 120


==> gi|67083505|gb|AAY66688.1| putative salivary secreted protein with
           polyK tail [Ixodes scapularis]
          Length = 125

 Score =  209 bits (533), Expect = 2e-056
 Identities = 94/120 (78%), Positives = 99/120 (82%)
 Frame = +1

Query: 22  MGLAGTTLVLVSLALFGSVAAHNCQNGTRPTSEENREGCDYYCWNTETKSWDQFFFGNGE 201
           MGL GTTLVLV +A FGS AAHNCQNGTRP SEENREGCDYYCWN ETKSWDQFFFGNGE
Sbjct: 1   MGLTGTTLVLVCVAFFGSAAAHNCQNGTRPASEENREGCDYYCWNAETKSWDQFFFGNGE 60

Query: 202 RCFYNNGDTGVCKNGECHLNTKSGVPTDTDDDTPAPTKKPKQKKKKQKKNKKPKGN*KKN 381
           RCFYN G+ G C NGECHL T SG P DT D+TP PT+KPKQKKKK KK KKPK   KK+
Sbjct: 61  RCFYNTGEKGTCLNGECHLTTSSGGPDDTGDNTPPPTEKPKQKKKKPKKTKKPKRKSKKD 120


==> gi|15428308|gb|AAK97824.1|AF209921_1 14 kDa salivary gland protein
           [Ixodes scapularis]
          Length = 125

 Score =  209 bits (532), Expect = 3e-056
 Identities = 94/122 (77%), Positives = 102/122 (83%)
 Frame = +1

Query: 22  MGLAGTTLVLVSLALFGSVAAHNCQNGTRPTSEENREGCDYYCWNTETKSWDQFFFGNGE 201
           MGL GT LVLVSLA FGS AAHNCQNGTRP SE++REGCDYYCWN ETKSWDQFFFGNGE
Sbjct: 1   MGLTGTMLVLVSLAFFGSAAAHNCQNGTRPASEQDREGCDYYCWNAETKSWDQFFFGNGE 60

Query: 202 RCFYNNGDTGVCKNGECHLNTKSGVPTDTDDDTPAPTKKPKQKKKKQKKNKKPKGN*KKN 381
           +CFYN+GD G C+NGECHL   SG P +TDD TPAPT+KPKQKKKK KK KKPK   KK+
Sbjct: 61  KCFYNSGDHGTCQNGECHLTNNSGGPNETDDYTPAPTEKPKQKKKKTKKTKKPKRKSKKD 120

Query: 382 *E 387
            E
Sbjct: 121 QE 122


==> gi|22164186|gb|AAM93598.1|AF483676_1 salivary secreted protein
           [Ixodes scapularis]
          Length = 121

 Score =  208 bits (530), Expect = 5e-056
 Identities = 91/120 (75%), Positives = 101/120 (84%)
 Frame = +1

Query: 22  MGLAGTTLVLVSLALFGSVAAHNCQNGTRPTSEENREGCDYYCWNTETKSWDQFFFGNGE 201
           MGL GTTLVLV +A FGS AAHNCQNGTRP SE+NREGCDYYCWN ETKSWDQFFFG+GE
Sbjct: 1   MGLTGTTLVLVCVAFFGSAAAHNCQNGTRPASEKNREGCDYYCWNAETKSWDQFFFGDGE 60

Query: 202 RCFYNNGDTGVCKNGECHLNTKSGVPTDTDDDTPAPTKKPKQKKKKQKKNKKPKGN*KKN 381
           RCFYN G+ G C+NGECHL T SG P +TDD+TP PT+KPKQKKKK KK KKPK   +K+
Sbjct: 61  RCFYNTGENGTCRNGECHLTTSSGGPNETDDNTPPPTEKPKQKKKKPKKTKKPKRKSRKD 120


==> gi|22164192|gb|AAM93601.1|AF483679_1 putative secreted salivary
           protein [Ixodes scapularis]
          Length = 126

 Score =  208 bits (530), Expect = 5e-056
 Identities = 97/126 (76%), Positives = 104/126 (82%), Gaps = 1/126 (0%)
 Frame = +1

Query: 22  MGLAGTTLVL-VSLALFGSVAAHNCQNGTRPTSEENREGCDYYCWNTETKSWDQFFFGNG 198
           MGL GTTLVL VSLA FGS AAHNCQNGTRP SE+NREGCDYYCWN ETKSWDQFFFGNG
Sbjct: 1   MGLTGTTLVLAVSLAFFGSAAAHNCQNGTRPASEQNREGCDYYCWNAETKSWDQFFFGNG 60

Query: 199 ERCFYNNGDTGVCKNGECHLNTKSGVPTDTDDDTPAPTKKPKQKKKKQKKNKKPKGN*KK 378
           E+CFYN+GD G C+NGECHL T SG P +TDD T APT+KPKQKKKK KK KKPK   KK
Sbjct: 61  EKCFYNSGDRGTCQNGECHLTTTSGGPNETDDYTAAPTEKPKQKKKKTKKTKKPKRKSKK 120

Query: 379 N*EGYF 396
           + E  F
Sbjct: 121 DQEKNF 126
