# Supplementary material for: Insight into the sialome of the castor bean tick, Ixodes ricinus
Source: BMC Genomics. 2008 May 20;9:233. doi: 10.1186/1471-2164-9-233 (PMC2410133; doi:10.1186/1471-2164-9-233)
Supplement: Additional file 1 — Supplemental table. Zip file contains MS Office Excel table with links to text files, containing additional information on all ESTs. [file 1471-2164-9-233-S1.zip › Supplement/links/ACARI/IR_ALL-contig_159-ACARI.txt]

>IR_ALL-contig_159

gi|67083715|gb|AAY66792.1| putative 5.3 kDa secreted protein-lik...   103   1e-024
gi|67083409|gb|AAY66640.1| putative 5.3 kDa secreted protein-lik...    99   4e-023
gi|67083731|gb|AAY66800.1| putative secreted protein [Ixodes sca...    90   1e-020
gi|67083707|gb|AAY66788.1| putative secreted salivary protein [I...    86   3e-019
gi|67083395|gb|AAY66633.1| putative secreted salivary protein [I...    85   4e-019
gi|22164302|gb|AAM93656.1|AF483734_1 putative 5.3 kDa secreted p...    84   1e-018
gi|67083729|gb|AAY66799.1| putative secreted protein of the basi...    78   5e-017
gi|67083579|gb|AAY66725.1| putative secreted salivary protein [I...    53   2e-009
gi|67083184|gb|AAY66528.1| putative secreted salivary protein [I...    50   1e-008
gi|67083242|gb|AAY66557.1| putative secreted salivary protein [I...    42   3e-006
gi|67083555|gb|AAY66713.1| putative secreted salivary protein [I...    42   5e-006
gi|67083429|gb|AAY66650.1| putative secreted salivary protein [I...    37   1e-004
gi|51011582|gb|AAT92200.1| putative secreted peptide of 4.3 kDa ...    32   0.003


==> gi|67083715|gb|AAY66792.1| putative 5.3 kDa secreted protein-like
           [Ixodes scapularis]
          Length = 69

 Score =  103 bits (257), Expect = 1e-024
 Identities = 47/68 (69%), Positives = 56/68 (82%), Gaps = 1/68 (1%)
 Frame = +1

Query: 43  MRAVTFFIVTLLVLESF-IVMSKASAGPAWQVKGKRSQCQKITCTSNDQCQVGSCTYCSN 219
           MRAVT  IVTLLVLESF  V+S+  AGP WQVK KR QC +ITCT +++C+VGSC+YC+N
Sbjct: 1   MRAVTMLIVTLLVLESFYFVISEPVAGPHWQVKAKRPQCYRITCTKDEECKVGSCSYCNN 60

Query: 220 GLWGDNYC 243
           GLWGDN C
Sbjct: 61  GLWGDNTC 68


==> gi|67083409|gb|AAY66640.1| putative 5.3 kDa secreted protein-like
           [Ixodes scapularis]
          Length = 69

 Score = 98.6 bits (244), Expect = 4e-023
 Identities = 46/68 (67%), Positives = 54/68 (79%), Gaps = 1/68 (1%)
 Frame = +1

Query: 43  MRAVTFFIVTLLVLESF-IVMSKASAGPAWQVKGKRSQCQKITCTSNDQCQVGSCTYCSN 219
           MRAVT FIVTLLVLESF  VMS+A+AGPAWQV   R +C K  C++N QC+VGSC+YC+N
Sbjct: 1   MRAVTVFIVTLLVLESFYFVMSEAAAGPAWQVTAGRPKCYKKVCSNNSQCKVGSCSYCNN 60

Query: 220 GLWGDNYC 243
             WGDN C
Sbjct: 61  SPWGDNTC 68


==> gi|67083731|gb|AAY66800.1| putative secreted protein [Ixodes
           scapularis]
          Length = 69

 Score = 90.1 bits (222), Expect = 1e-020
 Identities = 42/68 (61%), Positives = 52/68 (76%), Gaps = 1/68 (1%)
 Frame = +1

Query: 43  MRAVTFFIVTLLVLESFIV-MSKASAGPAWQVKGKRSQCQKITCTSNDQCQVGSCTYCSN 219
           MRAVT FIVTL+VLESF   M + SAGPAWQVK KR +C K  C  +++C+ GSC+ C+N
Sbjct: 1   MRAVTIFIVTLVVLESFYFGMYECSAGPAWQVKAKRPKCYKKACKEDNECKFGSCSRCNN 60

Query: 220 GLWGDNYC 243
           GL+GDN C
Sbjct: 61  GLYGDNTC 68


==> gi|67083707|gb|AAY66788.1| putative secreted salivary protein
           [Ixodes scapularis]
          Length = 65

 Score = 85.9 bits (211), Expect = 3e-019
 Identities = 43/68 (63%), Positives = 49/68 (72%), Gaps = 1/68 (1%)
 Frame = +1

Query: 43  MRAVTFFIVTLLVLESF-IVMSKASAGPAWQVKGKRSQCQKITCTSNDQCQVGSCTYCSN 219
           MRAVT FIVTLLVLESF  VMS    GPAWQVK KR  C KI CT +  C+ GSC+ C++
Sbjct: 1   MRAVTIFIVTLLVLESFYFVMS----GPAWQVKAKRPACYKIECTKDADCKRGSCSRCNS 56

Query: 220 GLWGDNYC 243
            +WGDN C
Sbjct: 57  NVWGDNTC 64


==> gi|67083395|gb|AAY66633.1| putative secreted salivary protein
           [Ixodes scapularis]
          Length = 65

 Score = 85.1 bits (209), Expect = 4e-019
 Identities = 39/67 (58%), Positives = 47/67 (70%)
 Frame = +1

Query: 43  MRAVTFFIVTLLVLESFIVMSKASAGPAWQVKGKRSQCQKITCTSNDQCQVGSCTYCSNG 222
           MRAVT FIVTLLVLESF  +  A   PAWQVK KR  C +  CT ++ C+ GSC+ C+N 
Sbjct: 1   MRAVTIFIVTLLVLESFYFVMSA---PAWQVKAKRPACYRKECTKDEDCKTGSCSRCNNN 57

Query: 223 LWGDNYC 243
           +WGDN C
Sbjct: 58  VWGDNTC 64


==> gi|22164302|gb|AAM93656.1|AF483734_1 putative 5.3 kDa secreted
           protein [Ixodes scapularis]
          Length = 69

 Score = 84.0 bits (206), Expect = 1e-018
 Identities = 39/68 (57%), Positives = 46/68 (67%), Gaps = 1/68 (1%)
 Frame = +1

Query: 43  MRAVTFFIVTLLVLES-FIVMSKASAGPAWQVKGKRSQCQKITCTSNDQCQVGSCTYCSN 219
           MRAV  FIVTLLVLE  + VMS+   G  WQVK  R  C  I C  +D+C+VGSC+ C+N
Sbjct: 1   MRAVAIFIVTLLVLECVYFVMSEPDPGQPWQVKAGRPPCYSIPCRKHDECRVGSCSRCNN 60

Query: 220 GLWGDNYC 243
           GLWGD  C
Sbjct: 61  GLWGDRTC 68


==> gi|67083729|gb|AAY66799.1| putative secreted protein of the basic
           tail  family [Ixodes scapularis]
          Length = 155

 Score = 78.2 bits (191), Expect = 5e-017
 Identities = 37/61 (60%), Positives = 46/61 (75%), Gaps = 1/61 (1%)
 Frame = +1

Query: 43  MRAVTFFIVTLLVLESFIV-MSKASAGPAWQVKGKRSQCQKITCTSNDQCQVGSCTYCSN 219
           MRAVT FIVTL+VLESF   M + SAGPAWQVK KR +C K  C  +++C+ GSC+ C+N
Sbjct: 1   MRAVTIFIVTLVVLESFYFGMYECSAGPAWQVKAKRPKCYKKACKEDNECKFGSCSRCNN 60

Query: 220 G 222
           G
Sbjct: 61  G 61


==> gi|67083579|gb|AAY66725.1| putative secreted salivary protein
           [Ixodes scapularis]
          Length = 66

 Score = 53.1 bits (126), Expect = 2e-009
 Identities = 28/69 (40%), Positives = 36/69 (52%), Gaps = 2/69 (2%)
 Frame = +1

Query: 43  MRAVTFFIVTLLVLESF--IVMSKASAGPAWQVKGKRSQCQKITCTSNDQCQVGSCTYCS 216
           MR +   I +LL+L+SF  +  S+   G A     KR  C K  CT+NDQC    CT CS
Sbjct: 1   MRVLAIVIASLLLLQSFHHVACSRRDQGNA-----KRPPCTKTLCTNNDQCNDPPCTRCS 55

Query: 217 NGLWGDNYC 243
           +  WG   C
Sbjct: 56  SNPWGSGTC 64


==> gi|67083184|gb|AAY66528.1| putative secreted salivary protein
           [Ixodes scapularis]
          Length = 67

 Score = 50.4 bits (119), Expect = 1e-008
 Identities = 25/69 (36%), Positives = 37/69 (53%), Gaps = 2/69 (2%)
 Frame = +1

Query: 43  MRAVTFFIVTLLVLESF--IVMSKASAGPAWQVKGKRSQCQKITCTSNDQCQVGSCTYCS 216
           MR +   I ++L+L+SF  +  S+   G A     KR  C K  CT++ +C+   C+ C 
Sbjct: 1   MRVLAIVIASVLLLQSFDHVACSRRDKGNA-----KRPACTKTPCTNDGECKEPPCSKCK 55

Query: 217 NGLWGDNYC 243
           NG WG N C
Sbjct: 56  NGPWGSNTC 64


==> gi|67083242|gb|AAY66557.1| putative secreted salivary protein
           [Ixodes scapularis]
          Length = 70

 Score = 42.4 bits (98), Expect = 3e-006
 Identities = 16/34 (47%), Positives = 19/34 (55%)
 Frame = +1

Query: 142 KRSQCQKITCTSNDQCQVGSCTYCSNGLWGDNYC 243
           KR +C    C SNDQCQ   C+ C +G WG   C
Sbjct: 35  KRPKCTMTDCKSNDQCQDPPCSRCDSGAWGTGRC 68
