# Supplementary material for: Insight into the sialome of the castor bean tick, Ixodes ricinus
Source: BMC Genomics. 2008 May 20;9:233. doi: 10.1186/1471-2164-9-233 (PMC2410133; doi:10.1186/1471-2164-9-233)
Supplement: Additional file 1 — Supplemental table. Zip file contains MS Office Excel table with links to text files, containing additional information on all ESTs. [file 1471-2164-9-233-S1.zip › Supplement/links/ACARI/IR_ALL-contig_160-ACARI.txt]

>IR_ALL-contig_160

gi|67084051|gb|AAY66960.1| 60S ribosomal protein L10a [Ixodes sc...   328   1e-091
gi|3928766|dbj|BAA34704.1| cathepsin L-like tick cysteine protei...    32   0.016


==> gi|67084051|gb|AAY66960.1| 60S ribosomal protein L10a [Ixodes
           scapularis]
          Length = 217

 Score =  328 bits (841), Expect = 1e-091
 Identities = 163/163 (100%), Positives = 163/163 (100%)
 Frame = +1

Query: 361 LKHIPRPKFQVCVLGDQQHCDEAKANNLPCMDTEALKKLNKNKKLVKKLAKKYDAFMASE 540
           LKHIPRPKFQVCVLGDQQHCDEAKANNLPCMDTEALKKLNKNKKLVKKLAKKYDAFMASE
Sbjct: 55  LKHIPRPKFQVCVLGDQQHCDEAKANNLPCMDTEALKKLNKNKKLVKKLAKKYDAFMASE 114

Query: 541 SLIKQIPRLLGPGLNKAGKFPTLLTHNESMMAKLDEVKATIKFQMKKVLCLAVAVGNVKM 720
           SLIKQIPRLLGPGLNKAGKFPTLLTHNESMMAKLDEVKATIKFQMKKVLCLAVAVGNVKM
Sbjct: 115 SLIKQIPRLLGPGLNKAGKFPTLLTHNESMMAKLDEVKATIKFQMKKVLCLAVAVGNVKM 174

Query: 721 SPDELAQNINLAINYLVSLLKKNWQNIRSLHIKSTMGPPQRLY 849
           SPDELAQNINLAINYLVSLLKKNWQNIRSLHIKSTMGPPQRLY
Sbjct: 175 SPDELAQNINLAINYLVSLLKKNWQNIRSLHIKSTMGPPQRLY 217


==> gi|3928766|dbj|BAA34704.1| cathepsin L-like tick cysteine
           proteinase B [Haemaphysalis longicornis]
          Length = 332

 Score = 32.3 bits (72), Expect = 0.016
 Identities = 23/86 (26%), Positives = 39/86 (45%), Gaps = 3/86 (3%)
 Frame = +2

Query: 638 SWTKSRLPSSSR*RRCSAWLWLWAT*K*APTSWPRTSTWPSTTWCPC*RRIGRTSALCTS 817
           +W  +R PS++   R ++W    +T +    S PR++T P+T          RT+   + 
Sbjct: 166 TWWTARNPSATTAARAASWTTPSSTSRPTRASTPRSAT-PTT---------ARTARATSR 215

Query: 818 NPPWAHPSDSTRS---QAH*KCIPLW 886
            PPW  P+  T +   +    C  LW
Sbjct: 216 RPPWGPPTAGTLTSPRETRRSCRRLW 241
