# Supplementary material for: Insight into the sialome of the castor bean tick, Ixodes ricinus
Source: BMC Genomics. 2008 May 20;9:233. doi: 10.1186/1471-2164-9-233 (PMC2410133; doi:10.1186/1471-2164-9-233)
Supplement: Additional file 1 — Supplemental table. Zip file contains MS Office Excel table with links to text files, containing additional information on all ESTs. [file 1471-2164-9-233-S1.zip › Supplement/links/ACARI/IR_ALL-contig_161-ACARI.txt]

>IR_ALL-contig_161

gi|67083471|gb|AAY66671.1| putative salivary protein [Ixodes sca...    64   2e-012
gi|67084105|gb|AAY66987.1| secreted protein [Ixodes scapularis]        52   8e-009
gi|49338145|gb|AAT64394.1| heat shock protein 82 [Platynothrus p...    51   2e-008
gi|49338155|gb|AAT64399.1| heat shock protein 82 [Platynothrus p...    50   3e-008
gi|39725961|gb|AAR29932.1| calreticulin [Amblyomma americanum]         50   3e-008
gi|33439098|gb|AAQ18694.1| calreticulin [Rhipicephalus sanguineus]     50   4e-008
gi|49338143|gb|AAT64393.1| heat shock protein 82 [Platynothrus p...    49   5e-008
gi|49338147|gb|AAT64395.1| heat shock protein 82 [Platynothrus p...    49   5e-008
gi|49338149|gb|AAT64396.1| heat shock protein 82 [Platynothrus p...    49   5e-008
gi|49338151|gb|AAT64397.1| heat shock protein 82 [Platynothrus p...    49   5e-008
gi|49338153|gb|AAT64398.1| heat shock protein 82 [Platynothrus p...    49   5e-008
gi|49338159|gb|AAT64401.1| heat shock protein 82 [Platynothrus p...    49   5e-008
gi|49338161|gb|AAT64402.1| heat shock protein 82 [Platynothrus p...    49   5e-008
gi|49338163|gb|AAT64403.1| heat shock protein 82 [Platynothrus p...    49   5e-008
gi|49338165|gb|AAT64404.1| heat shock protein 82 [Platynothrus p...    49   5e-008
gi|49338167|gb|AAT64405.1| heat shock protein 82 [Platynothrus p...    49   5e-008
gi|49338169|gb|AAT64406.1| heat shock protein 82 [Platynothrus p...    49   5e-008
gi|49338173|gb|AAT64407.1| heat shock protein 82 [Platynothrus p...    49   5e-008
gi|49338175|gb|AAT64408.1| heat shock protein 82 [Platynothrus p...    49   5e-008
gi|49338179|gb|AAT64410.1| heat shock protein 82 [Platynothrus p...    49   5e-008
gi|49338181|gb|AAT64411.1| heat shock protein 82 [Platynothrus p...    49   5e-008
gi|49338183|gb|AAT64412.1| heat shock protein 82 [Platynothrus p...    49   5e-008
gi|49338185|gb|AAT64413.1| heat shock protein 82 [Platynothrus p...    49   5e-008
gi|49338189|gb|AAT64415.1| heat shock protein 82 [Platynothrus p...    49   5e-008
gi|49338195|gb|AAT64418.1| heat shock protein 82 [Platynothrus p...    49   5e-008


==> gi|67083471|gb|AAY66671.1| putative salivary protein [Ixodes
           scapularis]
          Length = 127

 Score = 63.9 bits (154), Expect = 2e-012
 Identities = 36/78 (46%), Positives = 47/78 (60%)
 Frame = +3

Query: 51  ESEESESEEESESEEESEESEESESEEESESEEESEESEESESEEESESEEESEESEESE 230
           E +    E+    +  + E +ESE      S  E E SEE+ESEE    E  +E+++ESE
Sbjct: 51  EIQTEPKEDTGGIDTSTPEGKESEQASPIRSRYE-ESSEEAESEESDSEEASNEDNQESE 109

Query: 231 SEEESEESESEEASEESE 284
           SEE+SEESESEE SE SE
Sbjct: 110 SEEDSEESESEEESEASE 127


 Score = 62.0 bits (149), Expect = 8e-012
 Identities = 35/70 (50%), Positives = 43/70 (61%), Gaps = 2/70 (2%)
 Frame = +3

Query: 18  EDPSESEEESEESEESE--SEEESESEEESEESEESESEEESESEEESEESEESESEEES 191
           ED    +  + E +ESE  S   S  EE SEE+E  ES+ E  S E+++ESE  E  EES
Sbjct: 58  EDTGGIDTSTPEGKESEQASPIRSRYEESSEEAESEESDSEEASNEDNQESESEEDSEES 117

Query: 192 ESEEESEESE 221
           ESEEESE SE
Sbjct: 118 ESEEESEASE 127


 Score = 59.7 bits (143), Expect = 4e-011
 Identities = 32/57 (56%), Positives = 38/57 (66%), Gaps = 2/57 (3%)
 Frame = +3

Query: 3   EESESEDPSES--EEESEESEESESEEESESEEESEESEESESEEESESEEESEESE 167
           +ESE   P  S  EE SEE+E  ES+ E  S E+++ESE  E  EESESEEESE SE
Sbjct: 71  KESEQASPIRSRYEESSEEAESEESDSEEASNEDNQESESEEDSEESESEEESEASE 127


 Score = 58.9 bits (141), Expect = 7e-011
 Identities = 35/80 (43%), Positives = 46/80 (57%)
 Frame = +3

Query: 18  EDPSESEEESEESEESESEEESESEEESEESEESESEEESESEEESEESEESESEEESES 197
           E  +E +E++   + S  E +   +     S   ES EE+ESEE   E   +E  +ESES
Sbjct: 51  EIQTEPKEDTGGIDTSTPEGKESEQASPIRSRYEESSEEAESEESDSEEASNEDNQESES 110

Query: 198 EEESEESEESESEEESEESE 257
           EE   +SEESESEEESE SE
Sbjct: 111 EE---DSEESESEEESEASE 127


 Score = 56.6 bits (135), Expect = 3e-010
 Identities = 33/67 (49%), Positives = 43/67 (64%), Gaps = 1/67 (1%)
 Frame = +3

Query: 6   ESESEDPSESEEESE-ESEESESEEESESEEESEESEESESEEESESEEESEESEESESE 182
           ++ + +  ESE+ S   S   ES EE+ESEE   E   +E  +ESESEE   +SEESESE
Sbjct: 64  DTSTPEGKESEQASPIRSRYEESSEEAESEESDSEEASNEDNQESESEE---DSEESESE 120

Query: 183 EESESEE 203
           EESE+ E
Sbjct: 121 EESEASE 127


 Score = 53.9 bits (128), Expect = 2e-009
 Identities = 36/90 (40%), Positives = 51/90 (56%), Gaps = 2/90 (2%)
 Frame = +3

Query: 3   EESESEDPSESEEESEESEESESEEESESE-EESEESEESESEEESESEEESEESEESES 179
           + ++ E     E ++E  E++   + S  E +ESE++    S  E  SEE   ESEES+S
Sbjct: 40  DSNQVESLRTLEIQTEPKEDTGGIDTSTPEGKESEQASPIRSRYEESSEEA--ESEESDS 97

Query: 180 EEES-ESEEESEESEESESEEESEESESEE 266
           EE S E  +ESE  E+SE  E  EESE+ E
Sbjct: 98  EEASNEDNQESESEEDSEESESEEESEASE 127


 Score = 32.0 bits (71), Expect = 0.009
 Identities = 23/65 (35%), Positives = 31/65 (47%), Gaps = 3/65 (4%)
 Frame = +3

Query: 105 ESEESESEEESESEEESEESEESESEEESESEEESEESE-ESESEEESEESESEEASEE- 278
           +S + ES    E + E +E          E +E  + S   S  EE SEE+ESEE+  E 
Sbjct: 40  DSNQVESLRTLEIQTEPKEDTGGIDTSTPEGKESEQASPIRSRYEESSEEAESEESDSEE 99

Query: 279 -SEED 290
            S ED
Sbjct: 100 ASNED 104


==> gi|67084105|gb|AAY66987.1| secreted protein [Ixodes scapularis]
          Length = 185

 Score = 52.0 bits (123), Expect = 8e-009
 Identities = 28/80 (35%), Positives = 47/80 (58%), Gaps = 2/80 (2%)
 Frame = +3

Query: 18  EDPSESEEESEES--EESESEEESESEEESEESEESESEEESESEEESEESEESESEEES 191
           +D ++ +E   E   +E   EEE E+E+  +E EE + E+  E E+E E++EE+E  E  
Sbjct: 107 KDSADDDENGTEKPGKEPTDEEEKENEK--KEEEEKKEEKNGEEEKEDEKNEETEEVETQ 164

Query: 192 ESEEESEESEESESEEESEE 251
             E + EE EE ES ++ ++
Sbjct: 165 GDEGKGEEKEEGESTKKKKK 184


 Score = 49.7 bits (117), Expect = 4e-008
 Identities = 26/86 (30%), Positives = 54/86 (62%), Gaps = 1/86 (1%)
 Frame = +3

Query: 33  SEEESEESEESESEEESESEEESEESEESESEEESESE-EESEESEESESEEESESEEES 209
           +EE     ++S  ++E+ +E+  +E  +   EEE E+E +E EE +E ++ EE + +E++
Sbjct: 99  TEEGCRYPKDSADDDENGTEKPGKEPTD---EEEKENEKKEEEEKKEEKNGEEEKEDEKN 155

Query: 210 EESEESESEEESEESESEEASEESEE 287
           EE+EE E++ +  + E +E  E +++
Sbjct: 156 EETEEVETQGDEGKGEEKEEGESTKK 181


==> gi|49338145|gb|AAT64394.1| heat shock protein 82 [Platynothrus
           peltifer]
          Length = 179

 Score = 50.8 bits (120), Expect = 2e-008
 Identities = 22/66 (33%), Positives = 42/66 (63%)
 Frame = +3

Query: 93  EESEESEESESEEESESEEESEESEESESEEESESEEESEESEESESEEESEESESEEAS 272
           ++  E E S+ EE+ E E+  E+SEE+++EEE   E+E +  +  +SE++ +E + ++  
Sbjct: 85  QKEREKEVSDDEEDKEEEKTEEKSEENKTEEEKIDEDEPKVEDVEDSEDKKDEKKKKKIK 144

Query: 273 EESEED 290
           E+  ED
Sbjct: 145 EKYVED 150


 Score = 49.3 bits (116), Expect = 5e-008
 Identities = 21/73 (28%), Positives = 46/73 (63%)
 Frame = +3

Query: 39  EESEESEESESEEESESEEESEESEESESEEESESEEESEESEESESEEESESEEESEES 218
           ++  E E S+ EE+ E E+  E+SEE+++EEE   E+E +  +  +SE++ + +++ +  
Sbjct: 85  QKEREKEVSDDEEDKEEEKTEEKSEENKTEEEKIDEDEPKVEDVEDSEDKKDEKKKKKIK 144

Query: 219 EESESEEESEESE 257
           E+   +EE  +++
Sbjct: 145 EKYVEDEELNKTK 157


 Score = 47.8 bits (112), Expect = 2e-007
 Identities = 19/73 (26%), Positives = 46/73 (63%)
 Frame = +3

Query: 3   EESESEDPSESEEESEESEESESEEESESEEESEESEESESEEESESEEESEESEESESE 182
           ++   ++ S+ EE+ EE +  E  EE+++EEE  + +E + E+  +SE++ +E ++ + +
Sbjct: 85  QKEREKEVSDDEEDKEEEKTEEKSEENKTEEEKIDEDEPKVEDVEDSEDKKDEKKKKKIK 144

Query: 183 EESESEEESEESE 221
           E+   +EE  +++
Sbjct: 145 EKYVEDEELNKTK 157


==> gi|49338155|gb|AAT64399.1| heat shock protein 82 [Platynothrus
           peltifer]
          Length = 179

 Score = 50.1 bits (118), Expect = 3e-008
 Identities = 22/68 (32%), Positives = 43/68 (63%)
 Frame = +3

Query: 93  EESEESEESESEEESESEEESEESEESESEEESESEEESEESEESESEEESEESESEEAS 272
           ++  E E S+ EE+ E E+  E+SEE+++EEE   E+E +  +  +SE++ ++ + ++  
Sbjct: 85  QKEREKEVSDDEEDKEEEKTEEKSEENKTEEEKIDEDEPKVEDVEDSEDKKDKKKKKKIK 144

Query: 273 EESEED*G 296
           E+  ED G
Sbjct: 145 EKYVEDEG 152


 Score = 47.0 bits (110), Expect = 3e-007
 Identities = 20/67 (29%), Positives = 42/67 (62%)
 Frame = +3

Query: 39  EESEESEESESEEESESEEESEESEESESEEESESEEESEESEESESEEESESEEESEES 218
           ++  E E S+ EE+ E E+  E+SEE+++EEE   E+E +  +  +SE++ + +++ +  
Sbjct: 85  QKEREKEVSDDEEDKEEEKTEEKSEENKTEEEKIDEDEPKVEDVEDSEDKKDKKKKKKIK 144

Query: 219 EESESEE 239
           E+   +E
Sbjct: 145 EKYVEDE 151


 Score = 46.2 bits (108), Expect = 4e-007
 Identities = 19/67 (28%), Positives = 42/67 (62%)
 Frame = +3

Query: 57  EESESEEESESEEESEESEESESEEESESEEESEESEESESEEESESEEESEESEESESE 236
           ++   +E S+ EE+ EE +  E  EE+++EEE  + +E + E+  +SE++ ++ ++ + +
Sbjct: 85  QKEREKEVSDDEEDKEEEKTEEKSEENKTEEEKIDEDEPKVEDVEDSEDKKDKKKKKKIK 144

Query: 237 EESEESE 257
           E+  E E
Sbjct: 145 EKYVEDE 151


 Score = 43.9 bits (102), Expect = 2e-006
 Identities = 17/67 (25%), Positives = 42/67 (62%)
 Frame = +3

Query: 3   EESESEDPSESEEESEESEESESEEESESEEESEESEESESEEESESEEESEESEESESE 182
           ++   ++ S+ EE+ EE +  E  EE+++EEE  + +E + E+  +SE++ ++ ++ + +
Sbjct: 85  QKEREKEVSDDEEDKEEEKTEEKSEENKTEEEKIDEDEPKVEDVEDSEDKKDKKKKKKIK 144

Query: 183 EESESEE 203
           E+   +E
Sbjct: 145 EKYVEDE 151


==> gi|39725961|gb|AAR29932.1| calreticulin [Amblyomma americanum]
          Length = 410

 Score = 50.1 bits (118), Expect = 3e-008
 Identities = 23/79 (29%), Positives = 48/79 (60%)
 Frame = +3

Query: 15  SEDPSESEEESEESEESESEEESESEEESEESEESESEEESESEEESEESEESESEEESE 194
           ++D   +    EE+  +  +EE + +E+ EE E+++S++E E+++E +E E+ E EE+ E
Sbjct: 332 TDDEEYARVHGEETWAALKDEEKKMKEKQEEEEDAKSKKEDEAKDE-DEFEDEEKEEDKE 390

Query: 195 SEEESEESEESESEEESEE 251
            E+E   +   + + + EE
Sbjct: 391 KEDEETTAAPEDDDHKHEE 409


 Score = 49.7 bits (117), Expect = 4e-008
 Identities = 22/78 (28%), Positives = 45/78 (57%)
 Frame = +3

Query: 33  SEEESEESEESESEEESESEEESEESEESESEEESESEEESEESEESESEEESESEEESE 212
           +++E       E    +  +EE +  E+ E EE+++S++E E  +E E E+E + E++ +
Sbjct: 332 TDDEEYARVHGEETWAALKDEEKKMKEKQEEEEDAKSKKEDEAKDEDEFEDEEKEEDKEK 391

Query: 213 ESEESESEEESEESESEE 266
           E EE+ +  E ++ + EE
Sbjct: 392 EDEETTAAPEDDDHKHEE 409


 Score = 45.4 bits (106), Expect = 8e-007
 Identities = 23/74 (31%), Positives = 47/74 (63%), Gaps = 2/74 (2%)
 Frame = +3

Query: 69  SEEESESEEESEESEESESEEESESEEESEESEESES--EEESESEEESEESEESESEEE 242
           +++E  +    EE+  +  +EE + +E+ EE E+++S  E+E++ E+E E+ EE E ++E
Sbjct: 332 TDDEEYARVHGEETWAALKDEEKKMKEKQEEEEDAKSKKEDEAKDEDEFED-EEKEEDKE 390

Query: 243 SEESESEEASEESE 284
            E+ E+  A E+ +
Sbjct: 391 KEDEETTAAPEDDD 404


 Score = 45.1 bits (105), Expect = 1e-006
 Identities = 23/75 (30%), Positives = 41/75 (54%), Gaps = 1/75 (1%)
 Frame = +3

Query: 57  EESESEEESESEEESEESEESESEEESESEEESEESEESESEEESESE-EESEESEESES 233
           +E  +    E    + + EE + +E+ E EE+++  +E E+++E E E EE EE +E E 
Sbjct: 334 DEEYARVHGEETWAALKDEEKKMKEKQEEEEDAKSKKEDEAKDEDEFEDEEKEEDKEKED 393

Query: 234 EEESEESESEEASEE 278
           EE +   E ++   E
Sbjct: 394 EETTAAPEDDDHKHE 408


 Score = 43.5 bits (101), Expect = 3e-006
 Identities = 20/57 (35%), Positives = 35/57 (61%), Gaps = 1/57 (1%)
 Frame = +3

Query: 3   EESESEDPSESEEESEESEESESEEESESE-EESEESEESESEEESESEEESEESEE 170
           EE + ++  E EE+++  +E E+++E E E EE EE +E E EE + + E+ +   E
Sbjct: 352 EEKKMKEKQEEEEDAKSKKEDEAKDEDEFEDEEKEEDKEKEDEETTAAPEDDDHKHE 408


 Score = 41.6 bits (96), Expect = 1e-005
 Identities = 19/59 (32%), Positives = 36/59 (61%)
 Frame = +3

Query: 12  ESEDPSESEEESEESEESESEEESESEEESEESEESESEEESESEEESEESEESESEEE 188
           + E   + ++E EE  +S+ E+E++ E+E E+ EE E ++E E EE +   E+ + + E
Sbjct: 351 DEEKKMKEKQEEEEDAKSKKEDEAKDEDEFED-EEKEEDKEKEDEETTAAPEDDDHKHE 408


 Score = 37.0 bits (84), Expect = 3e-004
 Identities = 18/62 (29%), Positives = 36/62 (58%), Gaps = 2/62 (3%)
 Frame = +3

Query: 111 EESESEEESESEEESEESEESESEEESESEEE--SEESEESESEEESEESESEEASEESE 284
           +E  +    E    + + EE + +E+ E EE+  S++ +E++ E+E E+ E EE  E+ +
Sbjct: 334 DEEYARVHGEETWAALKDEEKKMKEKQEEEEDAKSKKEDEAKDEDEFEDEEKEEDKEKED 393

Query: 285 ED 290
           E+
Sbjct: 394 EE 395


==> gi|33439098|gb|AAQ18694.1| calreticulin [Rhipicephalus sanguineus]
          Length = 411

 Score = 49.7 bits (117), Expect = 4e-008
 Identities = 21/76 (27%), Positives = 44/76 (57%)
 Frame = +3

Query: 3   EESESEDPSESEEESEESEESESEEESESEEESEESEESESEEESESEEESEESEESESE 182
           +E  +  P E    + + EE + +++ E EEE++  +E ++++E E E+E ++ E+ + E
Sbjct: 334 DEEYARVPGEETWAALKDEEKKMKDKQEEEEEAKSKKEDDAKDEDEFEDEEDKDEDKKDE 393

Query: 183 EESESEEESEESEESE 230
           EE+    E +E  + E
Sbjct: 394 EETTPAPEDDEDHKHE 409


 Score = 47.0 bits (110), Expect = 3e-007
 Identities = 18/60 (30%), Positives = 38/60 (63%)
 Frame = +3

Query: 36  EEESEESEESESEEESESEEESEESEESESEEESESEEESEESEESESEEESESEEESEE 215
           +EE +  ++ E EEE++S++E +  +E E E+E + +E+ ++ EE+    E + + + EE
Sbjct: 351 DEEKKMKDKQEEEEEAKSKKEDDAKDEDEFEDEEDKDEDKKDEEETTPAPEDDEDHKHEE 410


 Score = 46.6 bits (109), Expect = 3e-007
 Identities = 20/78 (25%), Positives = 42/78 (53%)
 Frame = +3

Query: 33  SEEESEESEESESEEESESEEESEESEESESEEESESEEESEESEESESEEESESEEESE 212
           +++E       E    +  +EE +  ++ E EEE++S++E +  +E E E+E + +E+ +
Sbjct: 332 TDDEEYARVPGEETWAALKDEEKKMKDKQEEEEEAKSKKEDDAKDEDEFEDEEDKDEDKK 391

Query: 213 ESEESESEEESEESESEE 266
           + EE+    E +E    E
Sbjct: 392 DEEETTPAPEDDEDHKHE 409


 Score = 46.2 bits (108), Expect = 4e-007
 Identities = 19/77 (24%), Positives = 44/77 (57%)
 Frame = +3

Query: 57  EESESEEESESEEESEESEESESEEESESEEESEESEESESEEESESEEESEESEESESE 236
           +E  +    E    + + EE + +++ E EEE++  +E ++++E E E+E ++ E+ + E
Sbjct: 334 DEEYARVPGEETWAALKDEEKKMKDKQEEEEEAKSKKEDDAKDEDEFEDEEDKDEDKKDE 393

Query: 237 EESEESESEEASEESEE 287
           EE+  +  ++   + EE
Sbjct: 394 EETTPAPEDDEDHKHEE 410


 Score = 42.4 bits (98), Expect = 6e-006
 Identities = 21/61 (34%), Positives = 39/61 (63%)
 Frame = +3

Query: 3   EESESEDPSESEEESEESEESESEEESESEEESEESEESESEEESESEEESEESEESESE 182
           EE + +D  E EEE++  +E ++++E E E+E E+ +E + +EE E+    E+ E+ + E
Sbjct: 352 EEKKMKDKQEEEEEAKSKKEDDAKDEDEFEDE-EDKDEDKKDEE-ETTPAPEDDEDHKHE 409

Query: 183 E 185
           E
Sbjct: 410 E 410


 Score = 39.3 bits (90), Expect = 5e-005
 Identities = 17/65 (26%), Positives = 37/65 (56%)
 Frame = +3

Query: 87  SEEESEESEESESEEESESEEESEESEESESEEESESEEESEESEESESEEESEESESEE 266
           +++E       E    +  +EE +  ++ E EEE++S++E +  +E E E+E ++ E ++
Sbjct: 332 TDDEEYARVPGEETWAALKDEEKKMKDKQEEEEEAKSKKEDDAKDEDEFEDEEDKDEDKK 391

Query: 267 ASEES 281
             EE+
Sbjct: 392 DEEET 396


==> gi|49338143|gb|AAT64393.1| heat shock protein 82 [Platynothrus
           peltifer]
          Length = 179

 Score = 49.3 bits (116), Expect = 5e-008
 Identities = 21/73 (28%), Positives = 46/73 (63%)
 Frame = +3

Query: 39  EESEESEESESEEESESEEESEESEESESEEESESEEESEESEESESEEESESEEESEES 218
           ++  E E S+ EE+ E E+  E+SEE+++EEE   E+E +  +  +SE++ + +++ +  
Sbjct: 85  QKEREKEVSDDEEDKEEEKTEEKSEENKTEEEKIDEDEPKVEDVEDSEDKKDKKKKKKIK 144

Query: 219 EESESEEESEESE 257
           E+   +EE  +++
Sbjct: 145 EKYVEDEELNKTK 157


 Score = 49.3 bits (116), Expect = 5e-008
 Identities = 21/66 (31%), Positives = 42/66 (63%)
 Frame = +3

Query: 93  EESEESEESESEEESESEEESEESEESESEEESESEEESEESEESESEEESEESESEEAS 272
           ++  E E S+ EE+ E E+  E+SEE+++EEE   E+E +  +  +SE++ ++ + ++  
Sbjct: 85  QKEREKEVSDDEEDKEEEKTEEKSEENKTEEEKIDEDEPKVEDVEDSEDKKDKKKKKKIK 144

Query: 273 EESEED 290
           E+  ED
Sbjct: 145 EKYVED 150


 Score = 46.2 bits (108), Expect = 4e-007
 Identities = 18/73 (24%), Positives = 46/73 (63%)
 Frame = +3

Query: 3   EESESEDPSESEEESEESEESESEEESESEEESEESEESESEEESESEEESEESEESESE 182
           ++   ++ S+ EE+ EE +  E  EE+++EEE  + +E + E+  +SE++ ++ ++ + +
Sbjct: 85  QKEREKEVSDDEEDKEEEKTEEKSEENKTEEEKIDEDEPKVEDVEDSEDKKDKKKKKKIK 144

Query: 183 EESESEEESEESE 221
           E+   +EE  +++
Sbjct: 145 EKYVEDEELNKTK 157


==> gi|49338147|gb|AAT64395.1| heat shock protein 82 [Platynothrus
           peltifer]
          Length = 179

 Score = 49.3 bits (116), Expect = 5e-008
 Identities = 21/73 (28%), Positives = 46/73 (63%)
 Frame = +3

Query: 39  EESEESEESESEEESESEEESEESEESESEEESESEEESEESEESESEEESESEEESEES 218
           ++  E E S+ EE+ E E+  E+SEE+++EEE   E+E +  +  +SE++ + +++ +  
Sbjct: 85  QKEREKEVSDDEEDKEEEKTEEKSEENKTEEEKIDEDEPKVEDVEDSEDKKDKKKKKKIK 144

Query: 219 EESESEEESEESE 257
           E+   +EE  +++
Sbjct: 145 EKYVEDEELNKTK 157


 Score = 49.3 bits (116), Expect = 5e-008
 Identities = 21/66 (31%), Positives = 42/66 (63%)
 Frame = +3

Query: 93  EESEESEESESEEESESEEESEESEESESEEESESEEESEESEESESEEESEESESEEAS 272
           ++  E E S+ EE+ E E+  E+SEE+++EEE   E+E +  +  +SE++ ++ + ++  
Sbjct: 85  QKEREKEVSDDEEDKEEEKTEEKSEENKTEEEKIDEDEPKVEDVEDSEDKKDKKKKKKIK 144

Query: 273 EESEED 290
           E+  ED
Sbjct: 145 EKYVED 150


 Score = 46.2 bits (108), Expect = 4e-007
 Identities = 18/73 (24%), Positives = 46/73 (63%)
 Frame = +3

Query: 3   EESESEDPSESEEESEESEESESEEESESEEESEESEESESEEESESEEESEESEESESE 182
           ++   ++ S+ EE+ EE +  E  EE+++EEE  + +E + E+  +SE++ ++ ++ + +
Sbjct: 85  QKEREKEVSDDEEDKEEEKTEEKSEENKTEEEKIDEDEPKVEDVEDSEDKKDKKKKKKIK 144

Query: 183 EESESEEESEESE 221
           E+   +EE  +++
Sbjct: 145 EKYVEDEELNKTK 157


==> gi|49338149|gb|AAT64396.1| heat shock protein 82 [Platynothrus
           peltifer]
          Length = 179

 Score = 49.3 bits (116), Expect = 5e-008
 Identities = 21/73 (28%), Positives = 46/73 (63%)
 Frame = +3

Query: 39  EESEESEESESEEESESEEESEESEESESEEESESEEESEESEESESEEESESEEESEES 218
           ++  E E S+ EE+ E E+  E+SEE+++EEE   E+E +  +  +SE++ + +++ +  
Sbjct: 85  QKEREKEVSDDEEDKEEEKTEEKSEENKTEEEKIDEDEPKVEDVEDSEDKKDKKKKKKIK 144

Query: 219 EESESEEESEESE 257
           E+   +EE  +++
Sbjct: 145 EKYVEDEELNKTK 157


 Score = 49.3 bits (116), Expect = 5e-008
 Identities = 21/66 (31%), Positives = 42/66 (63%)
 Frame = +3

Query: 93  EESEESEESESEEESESEEESEESEESESEEESESEEESEESEESESEEESEESESEEAS 272
           ++  E E S+ EE+ E E+  E+SEE+++EEE   E+E +  +  +SE++ ++ + ++  
Sbjct: 85  QKEREKEVSDDEEDKEEEKTEEKSEENKTEEEKIDEDEPKVEDVEDSEDKKDKKKKKKIK 144

Query: 273 EESEED 290
           E+  ED
Sbjct: 145 EKYVED 150


 Score = 46.2 bits (108), Expect = 4e-007
 Identities = 18/73 (24%), Positives = 46/73 (63%)
 Frame = +3

Query: 3   EESESEDPSESEEESEESEESESEEESESEEESEESEESESEEESESEEESEESEESESE 182
           ++   ++ S+ EE+ EE +  E  EE+++EEE  + +E + E+  +SE++ ++ ++ + +
Sbjct: 85  QKEREKEVSDDEEDKEEEKTEEKSEENKTEEEKIDEDEPKVEDVEDSEDKKDKKKKKKIK 144

Query: 183 EESESEEESEESE 221
           E+   +EE  +++
Sbjct: 145 EKYVEDEELNKTK 157


==> gi|49338151|gb|AAT64397.1| heat shock protein 82 [Platynothrus
           peltifer]
          Length = 179

 Score = 49.3 bits (116), Expect = 5e-008
 Identities = 21/73 (28%), Positives = 46/73 (63%)
 Frame = +3

Query: 39  EESEESEESESEEESESEEESEESEESESEEESESEEESEESEESESEEESESEEESEES 218
           ++  E E S+ EE+ E E+  E+SEE+++EEE   E+E +  +  +SE++ + +++ +  
Sbjct: 85  QKEREKEVSDDEEDKEEEKTEEKSEENKTEEEKIDEDEPKVEDVEDSEDKKDKKKKKKIK 144

Query: 219 EESESEEESEESE 257
           E+   +EE  +++
Sbjct: 145 EKYVEDEELNKTK 157


 Score = 49.3 bits (116), Expect = 5e-008
 Identities = 21/66 (31%), Positives = 42/66 (63%)
 Frame = +3

Query: 93  EESEESEESESEEESESEEESEESEESESEEESESEEESEESEESESEEESEESESEEAS 272
           ++  E E S+ EE+ E E+  E+SEE+++EEE   E+E +  +  +SE++ ++ + ++  
Sbjct: 85  QKEREKEVSDDEEDKEEEKTEEKSEENKTEEEKIDEDEPKVEDVEDSEDKKDKKKKKKIK 144

Query: 273 EESEED 290
           E+  ED
Sbjct: 145 EKYVED 150


 Score = 47.0 bits (110), Expect = 3e-007
 Identities = 19/87 (21%), Positives = 51/87 (58%)
 Frame = +3

Query: 3   EESESEDPSESEEESEESEESESEEESESEEESEESEESESEEESESEEESEESEESESE 182
           ++   ++ S+ EE+ EE +  E  EE+++EEE  + +E + E+  +SE++ ++ ++ + +
Sbjct: 85  QKEREKEVSDDEEDKEEEKTEEKSEENKTEEEKIDEDEPKVEDVEDSEDKKDKKKKKKIK 144

Query: 183 EESESEEESEESEESESEEESEESESE 263
           E+   +EE  +++ +      + ++ E
Sbjct: 145 EKYVEDEELNKTKPTWMRNPDDITQEE 171
