# Supplementary material for: Insight into the sialome of the castor bean tick, Ixodes ricinus
Source: BMC Genomics. 2008 May 20;9:233. doi: 10.1186/1471-2164-9-233 (PMC2410133; doi:10.1186/1471-2164-9-233)
Supplement: Additional file 1 — Supplemental table. Zip file contains MS Office Excel table with links to text files, containing additional information on all ESTs. [file 1471-2164-9-233-S1.zip › Supplement/links/ACARI/IR_ALL-contig_163-ACARI.txt]

>IR_ALL-contig_163

gi|67083176|gb|AAY66524.1| putative secreted WC salivary protein...    35   0.003
gi|3928766|dbj|BAA34704.1| cathepsin L-like tick cysteine protei...    34   0.004
gi|67083377|gb|AAY66624.1| putative secreted protein [Ixodes sca...    33   0.010


==> gi|67083176|gb|AAY66524.1| putative secreted WC salivary protein
           [Ixodes scapularis]
          Length = 113

 Score = 34.7 bits (78), Expect = 0.003
 Identities = 18/41 (43%), Positives = 23/41 (56%)
 Frame = +2

Query: 572 KGGRMTLPEGVFISNRVGRTGAVTTNLSKWKPPF*DTGKKL 694
           KGG + LP GV I N+V  T  V   L++WK    +T  KL
Sbjct: 62  KGGTLPLPNGVCIGNKVPCTDPVRNILNEWKEKLENTKTKL 102


 Score = 33.9 bits (76), Expect = 0.005
 Identities = 28/92 (30%), Positives = 35/92 (38%), Gaps = 9/92 (9%)
 Frame = +3

Query: 480 LIMPAGPIQCKMGKIYYCEDYNP--CHWEIAPQKEVE*LCRRGYLSAIEWEELG------ 635
           LI+  G I+C++ K  Y +DYNP  C  E          C+ G L       +G      
Sbjct: 32  LIIEGGNIECRLRKFDYLDDYNPHTCQLE----------CKGGTLPLPNGVCIGNKVPCT 81

Query: 636 -P*RLISLNGNPPFRTRGKN*KKEWCRGSQGK 728
            P R I                 EWCR SQGK
Sbjct: 82  DPVRNILNEWKEKLENTKTKLINEWCRSSQGK 113


==> gi|3928766|dbj|BAA34704.1| cathepsin L-like tick cysteine
           proteinase B [Haemaphysalis longicornis]
          Length = 332

 Score = 34.3 bits (77), Expect = 0.004
 Identities = 19/57 (33%), Positives = 29/57 (50%)
 Frame = +1

Query: 55  SALWWRATGRGRARASTASSTRSTVTRSSPSSTPREARAPRSSCPSTSLPPRPRGRR 225
           S  WW A    R  ++T ++  ++ T  S +S P  A  PRS+ P+T+   R   RR
Sbjct: 164 SRTWWTA----RNPSATTAARAASWTTPSSTSRPTRASTPRSATPTTARTARATSRR 216


==> gi|67083377|gb|AAY66624.1| putative secreted protein [Ixodes
           scapularis]
          Length = 113

 Score = 32.7 bits (73), Expect = 0.010
 Identities = 19/43 (44%), Positives = 23/43 (53%)
 Frame = +2

Query: 572 KGGRMTLPEGVFISNRVGRTGAVTTNLSKWKPPF*DTGKKLKK 700
           +GGR+ +P  V   NRV  T +    LSKWK    DT  KL K
Sbjct: 63  EGGRLPMPH-VCSGNRVPCTESARKTLSKWKQDLEDTKTKLSK 104
