# Supplementary material for: Insight into the sialome of the castor bean tick, Ixodes ricinus
Source: BMC Genomics. 2008 May 20;9:233. doi: 10.1186/1471-2164-9-233 (PMC2410133; doi:10.1186/1471-2164-9-233)
Supplement: Additional file 1 — Supplemental table. Zip file contains MS Office Excel table with links to text files, containing additional information on all ESTs. [file 1471-2164-9-233-S1.zip › Supplement/links/ACARI/IR_ALL-contig_166-ACARI.txt]

>IR_ALL-contig_166

gi|67083883|gb|AAY66876.1| putative membrane protein [Ixodes sca...   347   1e-097


==> gi|67083883|gb|AAY66876.1| putative membrane protein [Ixodes
           scapularis]
          Length = 185

 Score =  347 bits (890), Expect = 1e-097
 Identities = 173/174 (99%), Positives = 173/174 (99%)
 Frame = +2

Query: 2   AASLGNKTPVKRHKWSFACSQRRTDRITELASPPGYSSSLGQGHAEASRETEANLIVKKS 181
           AASLGNKT VKRHKWSFACSQRRTDRITELASPPGYSSSLGQGHAEASRETEANLIVKKS
Sbjct: 2   AASLGNKTQVKRHKWSFACSQRRTDRITELASPPGYSSSLGQGHAEASRETEANLIVKKS 61

Query: 182 WDVALAPWKQVPMNLFIMYMAGNSISIFPIMMVGMLFLRPVKALLTIQSTFKMIEGGQAI 361
           WDVALAPWKQVPMNLFIMYMAGNSISIFPIMMVGMLFLRPVKALLTIQSTFKMIEGGQAI
Sbjct: 62  WDVALAPWKQVPMNLFIMYMAGNSISIFPIMMVGMLFLRPVKALLTIQSTFKMIEGGQAI 121

Query: 362 LQKIVYLFGNLACLALALYKCSSMGLLPTHASDWLDFVEPLQRIEHSGGGIILS 523
           LQKIVYLFGNLACLALALYKCSSMGLLPTHASDWLDFVEPLQRIEHSGGGIILS
Sbjct: 122 LQKIVYLFGNLACLALALYKCSSMGLLPTHASDWLDFVEPLQRIEHSGGGIILS 175
