# Supplementary material for: Insight into the sialome of the castor bean tick, Ixodes ricinus
Source: BMC Genomics. 2008 May 20;9:233. doi: 10.1186/1471-2164-9-233 (PMC2410133; doi:10.1186/1471-2164-9-233)
Supplement: Additional file 1 — Supplemental table. Zip file contains MS Office Excel table with links to text files, containing additional information on all ESTs. [file 1471-2164-9-233-S1.zip › Supplement/links/ACARI/IR_ALL-contig_167-ACARI.txt]

>IR_ALL-contig_167

gi|67084061|gb|AAY66965.1| 40S ribosomal protein S30 [Ixodes sca...   265   4e-073
gi|51011536|gb|AAT92177.1| 40S ribosomal protein S30 [Ixodes pac...   252   4e-069
gi|67083981|gb|AAY66925.1| ubiquitin/ribosomal protein S27a fusi...    37   2e-004


==> gi|67084061|gb|AAY66965.1| 40S ribosomal protein S30 [Ixodes
           scapularis]
          Length = 134

 Score =  265 bits (678), Expect = 4e-073
 Identities = 133/134 (99%), Positives = 134/134 (100%)
 Frame = +1

Query: 58  MKLILNCQEVHAIEVTGDETVAFLKNYLETAEGIAAADQCLYSAGKPLSDEELLSACLSD 237
           MKLILNCQEVHAIEVTGDETVAFLKNYL+TAEGIAAADQCLYSAGKPLSDEELLSACLSD
Sbjct: 1   MKLILNCQEVHAIEVTGDETVAFLKNYLQTAEGIAAADQCLYSAGKPLSDEELLSACLSD 60

Query: 238 GSRIDAVVPLLGGKVHGSLARAGKVKGQTPKVDKQEKKKKKTGRAKRRIQYNRRFVNAVA 417
           GSRIDAVVPLLGGKVHGSLARAGKVKGQTPKVDKQEKKKKKTGRAKRRIQYNRRFVNAVA
Sbjct: 61  GSRIDAVVPLLGGKVHGSLARAGKVKGQTPKVDKQEKKKKKTGRAKRRIQYNRRFVNAVA 120

Query: 418 TFGRRRGPNTNQTS 459
           TFGRRRGPNTNQTS
Sbjct: 121 TFGRRRGPNTNQTS 134


==> gi|51011536|gb|AAT92177.1| 40S ribosomal protein S30 [Ixodes
           pacificus]
          Length = 133

 Score =  252 bits (644), Expect = 4e-069
 Identities = 129/134 (96%), Positives = 131/134 (97%)
 Frame = +1

Query: 58  MKLILNCQEVHAIEVTGDETVAFLKNYLETAEGIAAADQCLYSAGKPLSDEELLSACLSD 237
           MKLILNCQEVHAIEVTGDETVAFLKNYLE+AEGIAAADQCLYSAGKPL DEELLSACLSD
Sbjct: 1   MKLILNCQEVHAIEVTGDETVAFLKNYLESAEGIAAADQCLYSAGKPLCDEELLSACLSD 60

Query: 238 GSRIDAVVPLLGGKVHGSLARAGKVKGQTPKVDKQEKKKKKTGRAKRRIQYNRRFVNAVA 417
           GSRIDAVVPLLGGKVHGSLARAGKVKGQTPKVD+QE KKKKTGRAKRRIQYNRRFVNAVA
Sbjct: 61  GSRIDAVVPLLGGKVHGSLARAGKVKGQTPKVDEQE-KKKKTGRAKRRIQYNRRFVNAVA 119

Query: 418 TFGRRRGPNTNQTS 459
           TF RRRGPNTNQTS
Sbjct: 120 TFDRRRGPNTNQTS 133


==> gi|67083981|gb|AAY66925.1| ubiquitin/ribosomal protein S27a fusion
           protein [Ixodes scapularis]
          Length = 156

 Score = 37.4 bits (85), Expect = 2e-004
 Identities = 32/91 (35%), Positives = 44/91 (48%), Gaps = 2/91 (2%)
 Frame = +1

Query: 94  IEVTGDETVAFLKNYLETAEGIAAADQCLYSAGKPLSDEELLSAC-LSDGSRIDAVVPLL 270
           +EV   +T+  +K  ++  EGI    Q L  AGK L D   LS   +   S +  V+ L 
Sbjct: 15  LEVEPSDTIENVKAKIQDKEGIPPDQQRLIFAGKQLEDGRTLSDYNIQKESTLHLVLRLR 74

Query: 271 GGKVHGSLARAGKVKG-QTPKVDKQEKKKKK 360
           GG      A+  K K   TPK +K +KKK K
Sbjct: 75  GG------AKKRKKKNYTTPKKNKHKKKKVK 99
