# Supplementary material for: Insight into the sialome of the castor bean tick, Ixodes ricinus
Source: BMC Genomics. 2008 May 20;9:233. doi: 10.1186/1471-2164-9-233 (PMC2410133; doi:10.1186/1471-2164-9-233)
Supplement: Additional file 1 — Supplemental table. Zip file contains MS Office Excel table with links to text files, containing additional information on all ESTs. [file 1471-2164-9-233-S1.zip › Supplement/links/ACARI/IR_ALL-contig_168-ACARI.txt]

>IR_ALL-contig_168

gi|51011510|gb|AAT92164.1| ribosomal protein S15 [Ixodes pacificus]   241   5e-066
gi|67084009|gb|AAY66939.1| ribosomal protein S15 [Ixodes scapula...   241   5e-066
gi|51011568|gb|AAT92193.1| 60S ribosomal protein L35-like protei...    31   0.011
gi|67084047|gb|AAY66958.1| ribosomal protein L35 [Ixodes scapula...    31   0.011
gi|67083343|gb|AAY66607.1| putative secreted protein [Ixodes sca...    29   0.041


==> gi|51011510|gb|AAT92164.1| ribosomal protein S15 [Ixodes pacificus]
          Length = 149

 Score =  241 bits (615), Expect = 5e-066
 Identities = 118/118 (100%), Positives = 118/118 (100%)
 Frame = +2

Query: 2   MSSTQLMELMHCRARRRYARGLKRKPLALIKKLRRAKKECGPLEKPEVVKTHLRDMLVVP 181
           MSSTQLMELMHCRARRRYARGLKRKPLALIKKLRRAKKECGPLEKPEVVKTHLRDMLVVP
Sbjct: 32  MSSTQLMELMHCRARRRYARGLKRKPLALIKKLRRAKKECGPLEKPEVVKTHLRDMLVVP 91

Query: 182 EMVGSIVGVYNGKTFNQVEIKPEMIGHYLGEFSITYKPVKHGRPGIGATHSSRFIPLK 355
           EMVGSIVGVYNGKTFNQVEIKPEMIGHYLGEFSITYKPVKHGRPGIGATHSSRFIPLK
Sbjct: 92  EMVGSIVGVYNGKTFNQVEIKPEMIGHYLGEFSITYKPVKHGRPGIGATHSSRFIPLK 149


==> gi|67084009|gb|AAY66939.1| ribosomal protein S15 [Ixodes
           scapularis]
          Length = 149

 Score =  241 bits (615), Expect = 5e-066
 Identities = 118/118 (100%), Positives = 118/118 (100%)
 Frame = +2

Query: 2   MSSTQLMELMHCRARRRYARGLKRKPLALIKKLRRAKKECGPLEKPEVVKTHLRDMLVVP 181
           MSSTQLMELMHCRARRRYARGLKRKPLALIKKLRRAKKECGPLEKPEVVKTHLRDMLVVP
Sbjct: 32  MSSTQLMELMHCRARRRYARGLKRKPLALIKKLRRAKKECGPLEKPEVVKTHLRDMLVVP 91

Query: 182 EMVGSIVGVYNGKTFNQVEIKPEMIGHYLGEFSITYKPVKHGRPGIGATHSSRFIPLK 355
           EMVGSIVGVYNGKTFNQVEIKPEMIGHYLGEFSITYKPVKHGRPGIGATHSSRFIPLK
Sbjct: 92  EMVGSIVGVYNGKTFNQVEIKPEMIGHYLGEFSITYKPVKHGRPGIGATHSSRFIPLK 149


==> gi|51011568|gb|AAT92193.1| 60S ribosomal protein L35-like protein
           [Ixodes pacificus]
          Length = 123

 Score = 31.2 bits (69), Expect = 0.011
 Identities = 20/46 (43%), Positives = 24/46 (52%), Gaps = 1/46 (2%)
 Frame = +2

Query: 47  RRYARGLKRKPLALIKKLRRAK-KECGPLEKPEVVKTHLRDMLVVP 181
           R++ RG K KP  L  KL RAK +E  P EK    +  LR M   P
Sbjct: 70  RKFYRGKKHKPKDLRPKLTRAKRRELTPHEKALRTRKELRRMAAYP 115


==> gi|67084047|gb|AAY66958.1| ribosomal protein L35 [Ixodes
           scapularis]
          Length = 123

 Score = 31.2 bits (69), Expect = 0.011
 Identities = 20/46 (43%), Positives = 24/46 (52%), Gaps = 1/46 (2%)
 Frame = +2

Query: 47  RRYARGLKRKPLALIKKLRRAK-KECGPLEKPEVVKTHLRDMLVVP 181
           R++ RG K KP  L  KL RAK +E  P EK    +  LR M   P
Sbjct: 70  RKFYRGKKHKPKDLRPKLTRAKRRELTPHEKALRTRKELRRMAAYP 115


==> gi|67083343|gb|AAY66607.1| putative secreted protein [Ixodes
           scapularis]
          Length = 84

 Score = 29.3 bits (64), Expect = 0.041
 Identities = 19/50 (38%), Positives = 24/50 (48%), Gaps = 6/50 (12%)
 Frame = +1

Query: 139 GGGEDSPPRHAGGPRNGRLHCGGLQRQDLQPGRN-QAGDD-----WPLPG 270
           GGG      H GG  +G  H    + +D QPG + QAG       +PLPG
Sbjct: 23  GGGVVEYEEHTGGGSSGHHHGPLTEYEDSQPGESGQAGPPSRPGRYPLPG 72
