# Supplementary material for: Insight into the sialome of the castor bean tick, Ixodes ricinus
Source: BMC Genomics. 2008 May 20;9:233. doi: 10.1186/1471-2164-9-233 (PMC2410133; doi:10.1186/1471-2164-9-233)
Supplement: Additional file 1 — Supplemental table. Zip file contains MS Office Excel table with links to text files, containing additional information on all ESTs. [file 1471-2164-9-233-S1.zip › Supplement/links/ACARI/IR_ALL-contig_170-ACARI.txt]

>IR_ALL-contig_170

gi|51011510|gb|AAT92164.1| ribosomal protein S15 [Ixodes pacificus]   303   2e-084
gi|67084009|gb|AAY66939.1| ribosomal protein S15 [Ixodes scapula...   303   2e-084
gi|51011568|gb|AAT92193.1| 60S ribosomal protein L35-like protei...    31   0.016
gi|67084047|gb|AAY66958.1| ribosomal protein L35 [Ixodes scapula...    31   0.016


==> gi|51011510|gb|AAT92164.1| ribosomal protein S15 [Ixodes pacificus]
          Length = 149

 Score =  303 bits (775), Expect = 2e-084
 Identities = 149/149 (100%), Positives = 149/149 (100%)
 Frame = +2

Query: 20  MEDENQQELAKKKRTFRKYTYRGVDLDQLLDMSSTQLMELMHCRARRRYARGLKRKPLAL 199
           MEDENQQELAKKKRTFRKYTYRGVDLDQLLDMSSTQLMELMHCRARRRYARGLKRKPLAL
Sbjct: 1   MEDENQQELAKKKRTFRKYTYRGVDLDQLLDMSSTQLMELMHCRARRRYARGLKRKPLAL 60

Query: 200 IKKLRRAKKECGPLEKPEVVKTHLRDMLVVPEMVGSIVGVYNGKTFNQVEIKPEMIGHYL 379
           IKKLRRAKKECGPLEKPEVVKTHLRDMLVVPEMVGSIVGVYNGKTFNQVEIKPEMIGHYL
Sbjct: 61  IKKLRRAKKECGPLEKPEVVKTHLRDMLVVPEMVGSIVGVYNGKTFNQVEIKPEMIGHYL 120

Query: 380 GEFSITYKPVKHGRPGIGATHSSRFIPLK 466
           GEFSITYKPVKHGRPGIGATHSSRFIPLK
Sbjct: 121 GEFSITYKPVKHGRPGIGATHSSRFIPLK 149


==> gi|67084009|gb|AAY66939.1| ribosomal protein S15 [Ixodes
           scapularis]
          Length = 149

 Score =  303 bits (775), Expect = 2e-084
 Identities = 149/149 (100%), Positives = 149/149 (100%)
 Frame = +2

Query: 20  MEDENQQELAKKKRTFRKYTYRGVDLDQLLDMSSTQLMELMHCRARRRYARGLKRKPLAL 199
           MEDENQQELAKKKRTFRKYTYRGVDLDQLLDMSSTQLMELMHCRARRRYARGLKRKPLAL
Sbjct: 1   MEDENQQELAKKKRTFRKYTYRGVDLDQLLDMSSTQLMELMHCRARRRYARGLKRKPLAL 60

Query: 200 IKKLRRAKKECGPLEKPEVVKTHLRDMLVVPEMVGSIVGVYNGKTFNQVEIKPEMIGHYL 379
           IKKLRRAKKECGPLEKPEVVKTHLRDMLVVPEMVGSIVGVYNGKTFNQVEIKPEMIGHYL
Sbjct: 61  IKKLRRAKKECGPLEKPEVVKTHLRDMLVVPEMVGSIVGVYNGKTFNQVEIKPEMIGHYL 120

Query: 380 GEFSITYKPVKHGRPGIGATHSSRFIPLK 466
           GEFSITYKPVKHGRPGIGATHSSRFIPLK
Sbjct: 121 GEFSITYKPVKHGRPGIGATHSSRFIPLK 149


==> gi|51011568|gb|AAT92193.1| 60S ribosomal protein L35-like protein
           [Ixodes pacificus]
          Length = 123

 Score = 31.2 bits (69), Expect = 0.016
 Identities = 20/46 (43%), Positives = 24/46 (52%), Gaps = 1/46 (2%)
 Frame = +2

Query: 158 RRYARGLKRKPLALIKKLRRAK-KECGPLEKPEVVKTHLRDMLVVP 292
           R++ RG K KP  L  KL RAK +E  P EK    +  LR M   P
Sbjct: 70  RKFYRGKKHKPKDLRPKLTRAKRRELTPHEKALRTRKELRRMAAYP 115


==> gi|67084047|gb|AAY66958.1| ribosomal protein L35 [Ixodes
           scapularis]
          Length = 123

 Score = 31.2 bits (69), Expect = 0.016
 Identities = 20/46 (43%), Positives = 24/46 (52%), Gaps = 1/46 (2%)
 Frame = +2

Query: 158 RRYARGLKRKPLALIKKLRRAK-KECGPLEKPEVVKTHLRDMLVVP 292
           R++ RG K KP  L  KL RAK +E  P EK    +  LR M   P
Sbjct: 70  RKFYRGKKHKPKDLRPKLTRAKRRELTPHEKALRTRKELRRMAAYP 115
