# Supplementary material for: Insight into the sialome of the castor bean tick, Ixodes ricinus
Source: BMC Genomics. 2008 May 20;9:233. doi: 10.1186/1471-2164-9-233 (PMC2410133; doi:10.1186/1471-2164-9-233)
Supplement: Additional file 1 — Supplemental table. Zip file contains MS Office Excel table with links to text files, containing additional information on all ESTs. [file 1471-2164-9-233-S1.zip › Supplement/links/ACARI/IR_ALL-contig_171-ACARI.txt]

>IR_ALL-contig_171

gi|67083817|gb|AAY66843.1| ribosomal protein S8 [Ixodes scapularis]   415   e-118


==> gi|67083817|gb|AAY66843.1| ribosomal protein S8 [Ixodes scapularis]
          Length = 209

 Score =  415 bits (1067), Expect = e-118
 Identities = 206/209 (98%), Positives = 206/209 (98%), Gaps = 1/209 (0%)
 Frame = +1

Query: 22  MGISR-DHWHKRRKTGGKRKPLRKKRKFELGRPAANTKLGPKRIHTVRTRGGNKKYRALR 198
           MGISR   WHKRRKTGGKRKPLRKKRKFELGRPAANTKLGPKRIHTVRTRGGNKKYRALR
Sbjct: 1   MGISRCTIWHKRRKTGGKRKPLRKKRKFELGRPAANTKLGPKRIHTVRTRGGNKKYRALR 60

Query: 199 LDCGNFSWASEHCTRKTRIIDVVYNASNNELVRTKTLVKNAIVMIDATPFRQWYESHYAL 378
           LDCGNFSWASEHCTRKTRIIDVVYNASNNELVRTKTLVKNAIVMIDATPFRQWYESHYAL
Sbjct: 61  LDCGNFSWASEHCTRKTRIIDVVYNASNNELVRTKTLVKNAIVMIDATPFRQWYESHYAL 120

Query: 379 PLGRKKGAKLADIEGGALVKKRSKKLEKKIKERQKVAKVDPLLEEQFMTGRVKACISSRP 558
           PLGRKKGAKLADIEGGALVKKRSKKLEKKIKERQKVAKVDPLLEEQFMTGRVKACISSRP
Sbjct: 121 PLGRKKGAKLADIEGGALVKKRSKKLEKKIKERQKVAKVDPLLEEQFMTGRVKACISSRP 180

Query: 559 GQCGRCDGYILEGKELEFYTKKIKSKKGK 645
           GQCGRCDGYILEGKELEFYTKKIKSKKGK
Sbjct: 181 GQCGRCDGYILEGKELEFYTKKIKSKKGK 209
