# Supplementary material for: Insight into the sialome of the castor bean tick, Ixodes ricinus
Source: BMC Genomics. 2008 May 20;9:233. doi: 10.1186/1471-2164-9-233 (PMC2410133; doi:10.1186/1471-2164-9-233)
Supplement: Additional file 1 — Supplemental table. Zip file contains MS Office Excel table with links to text files, containing additional information on all ESTs. [file 1471-2164-9-233-S1.zip › Supplement/links/ACARI/IR_ALL-contig_172-ACARI.txt]

>IR_ALL-contig_172

gi|67083220|gb|AAY66546.1| putative secreted proline rich peptid...    27   0.089


==> gi|67083220|gb|AAY66546.1| putative secreted proline rich peptide
           [Ixodes scapularis]
          Length = 118

 Score = 27.3 bits (59), Expect = 0.089
 Identities = 12/39 (30%), Positives = 18/39 (46%), Gaps = 9/39 (23%)
 Frame = +1

Query: 31  PSPSHTPQHFLKNASLSC---------IHLSLSHYGSAS 120
           P PS +P HF  N +  C         +H  ++HY  A+
Sbjct: 69  PHPSKSPPHFTANITFPCHSEKAPSSPLHTLITHYAQAT 107
