# Supplementary material for: Insight into the sialome of the castor bean tick, Ixodes ricinus
Source: BMC Genomics. 2008 May 20;9:233. doi: 10.1186/1471-2164-9-233 (PMC2410133; doi:10.1186/1471-2164-9-233)
Supplement: Additional file 1 — Supplemental table. Zip file contains MS Office Excel table with links to text files, containing additional information on all ESTs. [file 1471-2164-9-233-S1.zip › Supplement/links/ACARI/IR_ALL-contig_173-ACARI.txt]

>IR_ALL-contig_173

gi|67083951|gb|AAY66910.1| ribosomal protein L17 [Ixodes scapula...   302   3e-084
gi|3928766|dbj|BAA34704.1| cathepsin L-like tick cysteine protei...    35   9e-004
gi|67083327|gb|AAY66599.1| salivary protein [Ixodes scapularis]        30   0.048


==> gi|67083951|gb|AAY66910.1| ribosomal protein L17 [Ixodes
           scapularis]
          Length = 185

 Score =  302 bits (774), Expect = 3e-084
 Identities = 149/150 (99%), Positives = 149/150 (99%)
 Frame = +1

Query: 1   IKHMALRRAQRYPKNVIAKKEIVPFRRFNGGVGRKAQAKAFGCTQGRWPKKSAEFLWQLL 180
           IKHMALRRAQRY KNVIAKKEIVPFRRFNGGVGRKAQAKAFGCTQGRWPKKSAEFLWQLL
Sbjct: 36  IKHMALRRAQRYLKNVIAKKEIVPFRRFNGGVGRKAQAKAFGCTQGRWPKKSAEFLWQLL 95

Query: 181 RNAESNADYKGLDVDRLVIDHIQVNRAPKMRRRTYRAHGRINPYMSSPCHIEVILSEKEQ 360
           RNAESNADYKGLDVDRLVIDHIQVNRAPKMRRRTYRAHGRINPYMSSPCHIEVILSEKEQ
Sbjct: 96  RNAESNADYKGLDVDRLVIDHIQVNRAPKMRRRTYRAHGRINPYMSSPCHIEVILSEKEQ 155

Query: 361 VVAAPSPEEDAPKKKQSKKKMARQKLMQRD 450
           VVAAPSPEEDAPKKKQSKKKMARQKLMQRD
Sbjct: 156 VVAAPSPEEDAPKKKQSKKKMARQKLMQRD 185


==> gi|3928766|dbj|BAA34704.1| cathepsin L-like tick cysteine
           proteinase B [Haemaphysalis longicornis]
          Length = 332

 Score = 35.4 bits (80), Expect = 9e-004
 Identities = 31/79 (39%), Positives = 35/79 (44%), Gaps = 2/79 (2%)
 Frame = +2

Query: 194 ATPTTRAWTWTAWSSTTSKSTGPPRCAGGPTAPTDVSTRT*AARATLR*S*ARRSRWWLP 373
           AT   RA +WT     T  ST  P  A  P + T  + RT  ARAT     +RR  W  P
Sbjct: 175 ATTAARAASWT-----TPSSTSRPTRASTPRSATPTTART--ARAT-----SRRPPWGPP 222

Query: 374 HRPRRTLPR--RSSPRRRW 424
                T PR  R S RR W
Sbjct: 223 TAGTLTSPRETRRSCRRLW 241


==> gi|67083327|gb|AAY66599.1| salivary protein [Ixodes scapularis]
          Length = 187

 Score = 29.6 bits (65), Expect = 0.048
 Identities = 21/59 (35%), Positives = 26/59 (44%), Gaps = 1/59 (1%)
 Frame = +2

Query: 134 RAAGPRRAPSSCGSCCATQRATPTTRAWTWTAWSSTT-SKSTGPPRCAGGPTAPTDVST 307
           R +G R    +   C   QRA PTT     T  ++TT + ST PP      T  T V T
Sbjct: 123 RCSGNRNNFPTKQDCMVCQRAMPTTPTTPATPTTTTTPATSTTPPTSTTPATPATPVKT 181
