# Supplementary material for: Insight into the sialome of the castor bean tick, Ixodes ricinus
Source: BMC Genomics. 2008 May 20;9:233. doi: 10.1186/1471-2164-9-233 (PMC2410133; doi:10.1186/1471-2164-9-233)
Supplement: Additional file 1 — Supplemental table. Zip file contains MS Office Excel table with links to text files, containing additional information on all ESTs. [file 1471-2164-9-233-S1.zip › Supplement/links/ACARI/IR_ALL-contig_174-ACARI.txt]

>IR_ALL-contig_174

gi|67083951|gb|AAY66910.1| ribosomal protein L17 [Ixodes scapula...   374   e-105
gi|3928766|dbj|BAA34704.1| cathepsin L-like tick cysteine protei...    34   0.004


==> gi|67083951|gb|AAY66910.1| ribosomal protein L17 [Ixodes
           scapularis]
          Length = 185

 Score =  374 bits (960), Expect = e-105
 Identities = 184/185 (99%), Positives = 185/185 (100%)
 Frame = +1

Query: 64  MGRYSVEPDNATKSCKARGSNLRVHFKNTRETAQAIKHMALRRAQRYLKNVIAKKEIVPF 243
           MGRYSVEPDNATKSCKARGSNLRVHFKNTRETAQAIKHMALRRAQRYLKNVIAKKEIVPF
Sbjct: 1   MGRYSVEPDNATKSCKARGSNLRVHFKNTRETAQAIKHMALRRAQRYLKNVIAKKEIVPF 60

Query: 244 RRFNGGVGRKARAKAFGCTQGRWPKKSAEFLWQLLRNAESNADYKGLDVDRLVIDHIQVN 423
           RRFNGGVGRKA+AKAFGCTQGRWPKKSAEFLWQLLRNAESNADYKGLDVDRLVIDHIQVN
Sbjct: 61  RRFNGGVGRKAQAKAFGCTQGRWPKKSAEFLWQLLRNAESNADYKGLDVDRLVIDHIQVN 120

Query: 424 RAPKMRRRTYRAHGRINPYMSSPCHIEVILSEKEQVVAAPSPEEDAPKKKQSKKKMARQK 603
           RAPKMRRRTYRAHGRINPYMSSPCHIEVILSEKEQVVAAPSPEEDAPKKKQSKKKMARQK
Sbjct: 121 RAPKMRRRTYRAHGRINPYMSSPCHIEVILSEKEQVVAAPSPEEDAPKKKQSKKKMARQK 180

Query: 604 LMQRD 618
           LMQRD
Sbjct: 181 LMQRD 185


==> gi|3928766|dbj|BAA34704.1| cathepsin L-like tick cysteine
           proteinase B [Haemaphysalis longicornis]
          Length = 332

 Score = 33.9 bits (76), Expect = 0.004
 Identities = 31/79 (39%), Positives = 36/79 (45%), Gaps = 2/79 (2%)
 Frame = +2

Query: 362 ATPTTRAWTWTAWSSTTSKSIGPPRCAGGPTAPTDASTRT*AARATLR*S*ARRSRWWLP 541
           AT   RA +WT  SST+      P  A  P + T  + RT  ARAT     +RR  W  P
Sbjct: 175 ATTAARAASWTTPSSTSR-----PTRASTPRSATPTTART--ARAT-----SRRPPWGPP 222

Query: 542 HRLRRTLPR--RSSPRRRW 592
                T PR  R S RR W
Sbjct: 223 TAGTLTSPRETRRSCRRLW 241
