# Supplementary material for: Insight into the sialome of the castor bean tick, Ixodes ricinus
Source: BMC Genomics. 2008 May 20;9:233. doi: 10.1186/1471-2164-9-233 (PMC2410133; doi:10.1186/1471-2164-9-233)
Supplement: Additional file 1 — Supplemental table. Zip file contains MS Office Excel table with links to text files, containing additional information on all ESTs. [file 1471-2164-9-233-S1.zip › Supplement/links/ACARI/IR_ALL-contig_176-ACARI.txt]

>IR_ALL-contig_176

gi|51011426|gb|AAT92122.1| putative salivary secreted peptide [I...   117   2e-028
gi|67083230|gb|AAY66551.1| putative secreted tyrosine rich saliv...   114   1e-027
gi|5815436|gb|AAD52672.1|AF178772_1 98kDa HDM allergen [Dermatop...    39   7e-005
gi|21444328|emb|CAD35263.1| unnamed protein product [Dermatophag...    39   7e-005
gi|21444331|emb|CAD35264.1| unnamed protein product [Dermatophag...    39   7e-005
gi|21444334|emb|CAD35265.1| unnamed protein product [Dermatophag...    39   7e-005
gi|67083327|gb|AAY66599.1| salivary protein [Ixodes scapularis]        31   0.018
gi|3928766|dbj|BAA34704.1| cathepsin L-like tick cysteine protei...    29   0.070


==> gi|51011426|gb|AAT92122.1| putative salivary secreted peptide
           [Ixodes pacificus]
          Length = 54

 Score =  117 bits (292), Expect = 2e-028
 Identities = 52/54 (96%), Positives = 53/54 (98%)
 Frame = +1

Query: 49  MKVLVLLAIFAMFAVAYTVAAPQYYVGDALHYYGHYASPLGYYHSYYPYYYYGR 210
           MKVLVLLA+ AMFAVAYTVAAPQYYVGDALHYYGHYASPLGYYHSYYPYYYYGR
Sbjct: 1   MKVLVLLAVLAMFAVAYTVAAPQYYVGDALHYYGHYASPLGYYHSYYPYYYYGR 54


==> gi|67083230|gb|AAY66551.1| putative secreted tyrosine rich salivary
           protein [Ixodes scapularis]
          Length = 54

 Score =  114 bits (286), Expect = 1e-027
 Identities = 51/54 (94%), Positives = 53/54 (98%)
 Frame = +1

Query: 49  MKVLVLLAIFAMFAVAYTVAAPQYYVGDALHYYGHYASPLGYYHSYYPYYYYGR 210
           MKVLVLLA+ AMFAVAYTVAAPQYYVGDALHYYG+YASPLGYYHSYYPYYYYGR
Sbjct: 1   MKVLVLLAVLAMFAVAYTVAAPQYYVGDALHYYGYYASPLGYYHSYYPYYYYGR 54


==> gi|5815436|gb|AAD52672.1|AF178772_1 98kDa HDM allergen
           [Dermatophagoides farinae]
          Length = 555

 Score = 38.9 bits (89), Expect = 7e-005
 Identities = 38/111 (34%), Positives = 46/111 (41%), Gaps = 6/111 (5%)
 Frame = +2

Query: 116 STTSATPCTTTATTRRRWDTTTPTTRTTTTGARGCGTPAALGMAF*ILNPSREHSTAGAT 295
           STT+ TP TT  T      T +PTT TTT       TP           PS   +T   T
Sbjct: 416 STTTPTPTTTPTTPTTTPTTPSPTTPTTTPSPT---TPTT--------TPS--PTTPTTT 462

Query: 296 PQPYVP*FLHSFASKATRTPALITLTTTP------SITPNYCSPLDYWLLK 430
           P P  P       +  T TPA  T T +P      S TP Y + +D  L+K
Sbjct: 463 PSPTTP-------TPTTPTPAPTTSTPSPTTTEHTSETPKYTTYVDGHLIK 506


==> gi|21444328|emb|CAD35263.1| unnamed protein product
           [Dermatophagoides farinae]
          Length = 555

 Score = 38.9 bits (89), Expect = 7e-005
 Identities = 38/111 (34%), Positives = 46/111 (41%), Gaps = 6/111 (5%)
 Frame = +2

Query: 116 STTSATPCTTTATTRRRWDTTTPTTRTTTTGARGCGTPAALGMAF*ILNPSREHSTAGAT 295
           STT+ TP TT  T      T +PTT TTT       TP           PS   +T   T
Sbjct: 416 STTTPTPTTTPTTPTTTPTTPSPTTPTTTPSPT---TPTT--------TPS--PTTPTTT 462

Query: 296 PQPYVP*FLHSFASKATRTPALITLTTTP------SITPNYCSPLDYWLLK 430
           P P  P       +  T TPA  T T +P      S TP Y + +D  L+K
Sbjct: 463 PSPTTP-------TPTTPTPAPTTSTPSPTTTEHTSETPKYTTYVDGHLIK 506


==> gi|21444331|emb|CAD35264.1| unnamed protein product
           [Dermatophagoides farinae]
          Length = 555

 Score = 38.9 bits (89), Expect = 7e-005
 Identities = 38/111 (34%), Positives = 46/111 (41%), Gaps = 6/111 (5%)
 Frame = +2

Query: 116 STTSATPCTTTATTRRRWDTTTPTTRTTTTGARGCGTPAALGMAF*ILNPSREHSTAGAT 295
           STT+ TP TT  T      T +PTT TTT       TP           PS   +T   T
Sbjct: 416 STTTPTPTTTPTTPTTTPTTPSPTTPTTTPSPT---TPTT--------TPS--PTTPTTT 462

Query: 296 PQPYVP*FLHSFASKATRTPALITLTTTP------SITPNYCSPLDYWLLK 430
           P P  P       +  T TPA  T T +P      S TP Y + +D  L+K
Sbjct: 463 PSPTTP-------TPTTPTPAPTTSTPSPTTTEHTSETPKYTTYVDGHLIK 506


==> gi|21444334|emb|CAD35265.1| unnamed protein product
           [Dermatophagoides farinae]
          Length = 536

 Score = 38.9 bits (89), Expect = 7e-005
 Identities = 38/111 (34%), Positives = 46/111 (41%), Gaps = 6/111 (5%)
 Frame = +2

Query: 116 STTSATPCTTTATTRRRWDTTTPTTRTTTTGARGCGTPAALGMAF*ILNPSREHSTAGAT 295
           STT+ TP TT  T      T +PTT TTT       TP           PS   +T   T
Sbjct: 397 STTTPTPTTTPTTPTTTPTTPSPTTPTTTPSPT---TPTT--------TPS--PTTPTTT 443

Query: 296 PQPYVP*FLHSFASKATRTPALITLTTTP------SITPNYCSPLDYWLLK 430
           P P  P       +  T TPA  T T +P      S TP Y + +D  L+K
Sbjct: 444 PSPTTP-------TPTTPTPAPTTSTPSPTTTEHTSETPKYTTYVDGHLIK 487


==> gi|67083327|gb|AAY66599.1| salivary protein [Ixodes scapularis]
          Length = 187

 Score = 30.8 bits (68), Expect = 0.018
 Identities = 16/35 (45%), Positives = 17/35 (48%)
 Frame = +2

Query: 107 RRRSTTSATPCTTTATTRRRWDTTTPTTRTTTTGA 211
           R   TT  TP T T TT     TT PT+ T  T A
Sbjct: 142 RAMPTTPTTPATPTTTTTPATSTTPPTSTTPATPA 176


==> gi|3928766|dbj|BAA34704.1| cathepsin L-like tick cysteine
           proteinase B [Haemaphysalis longicornis]
          Length = 332

 Score = 28.9 bits (63), Expect = 0.070
 Identities = 18/59 (30%), Positives = 21/59 (35%)
 Frame = +2

Query: 53  RSWYFWPFSPCSPWLTLWRRRSTTSATPCTTTATTRRRWDTTTPTTRTTTTGARGCGTP 229
           R WY W         T W     T+  P  TTA     W T + T+R T        TP
Sbjct: 157 RCWYRWASR------TWW-----TARNPSATTAARAASWTTPSSTSRPTRASTPRSATP 204
