# Supplementary material for: Insight into the sialome of the castor bean tick, Ixodes ricinus
Source: BMC Genomics. 2008 May 20;9:233. doi: 10.1186/1471-2164-9-233 (PMC2410133; doi:10.1186/1471-2164-9-233)
Supplement: Additional file 1 — Supplemental table. Zip file contains MS Office Excel table with links to text files, containing additional information on all ESTs. [file 1471-2164-9-233-S1.zip › Supplement/links/ACARI/IR_ALL-contig_177-ACARI.txt]

>IR_ALL-contig_177

gi|51011426|gb|AAT92122.1| putative salivary secreted peptide [I...   117   2e-028
gi|67083230|gb|AAY66551.1| putative secreted tyrosine rich saliv...   114   1e-027
gi|5815436|gb|AAD52672.1|AF178772_1 98kDa HDM allergen [Dermatop...    37   3e-004
gi|21444328|emb|CAD35263.1| unnamed protein product [Dermatophag...    37   3e-004
gi|21444331|emb|CAD35264.1| unnamed protein product [Dermatophag...    37   3e-004
gi|21444334|emb|CAD35265.1| unnamed protein product [Dermatophag...    37   3e-004
gi|3928766|dbj|BAA34704.1| cathepsin L-like tick cysteine protei...    31   0.019
gi|67083327|gb|AAY66599.1| salivary protein [Ixodes scapularis]        31   0.019
gi|51011444|gb|AAT92131.1| NPL-1 [Ixodes pacificus]                    29   0.073


==> gi|51011426|gb|AAT92122.1| putative salivary secreted peptide
           [Ixodes pacificus]
          Length = 54

 Score =  117 bits (292), Expect = 2e-028
 Identities = 53/54 (98%), Positives = 54/54 (100%)
 Frame = +2

Query: 47  MKVLVLLAVLAMFAVAYTVAAPQYYVGDALHHYGHYASPLGYYHSYYPYYYYGR 208
           MKVLVLLAVLAMFAVAYTVAAPQYYVGDALH+YGHYASPLGYYHSYYPYYYYGR
Sbjct: 1   MKVLVLLAVLAMFAVAYTVAAPQYYVGDALHYYGHYASPLGYYHSYYPYYYYGR 54


==> gi|67083230|gb|AAY66551.1| putative secreted tyrosine rich salivary
           protein [Ixodes scapularis]
          Length = 54

 Score =  114 bits (286), Expect = 1e-027
 Identities = 52/54 (96%), Positives = 54/54 (100%)
 Frame = +2

Query: 47  MKVLVLLAVLAMFAVAYTVAAPQYYVGDALHHYGHYASPLGYYHSYYPYYYYGR 208
           MKVLVLLAVLAMFAVAYTVAAPQYYVGDALH+YG+YASPLGYYHSYYPYYYYGR
Sbjct: 1   MKVLVLLAVLAMFAVAYTVAAPQYYVGDALHYYGYYASPLGYYHSYYPYYYYGR 54


==> gi|5815436|gb|AAD52672.1|AF178772_1 98kDa HDM allergen
           [Dermatophagoides farinae]
          Length = 555

 Score = 36.6 bits (83), Expect = 3e-004
 Identities = 31/93 (33%), Positives = 39/93 (41%)
 Frame = +3

Query: 114 STTSATPCTTTATTRRHWDTTTPTTRTTTTGASGRGTPAALGMAL*IFSPPREHSTAGAA 293
           STT+ TP TT  T      TTTPTT + TT  +   TP+               +T    
Sbjct: 416 STTTPTPTTTPTT-----PTTTPTTPSPTTPTT---TPSP--------------TTPTTT 453

Query: 294 PQPSVP*FLHSFASKATRTPALITLTTTPSITT 392
           P P+ P    S  +    TP     T+TPS TT
Sbjct: 454 PSPTTPTTTPSPTTPTPTTPTPAPTTSTPSPTT 486


==> gi|21444328|emb|CAD35263.1| unnamed protein product
           [Dermatophagoides farinae]
          Length = 555

 Score = 36.6 bits (83), Expect = 3e-004
 Identities = 31/93 (33%), Positives = 39/93 (41%)
 Frame = +3

Query: 114 STTSATPCTTTATTRRHWDTTTPTTRTTTTGASGRGTPAALGMAL*IFSPPREHSTAGAA 293
           STT+ TP TT  T      TTTPTT + TT  +   TP+               +T    
Sbjct: 416 STTTPTPTTTPTT-----PTTTPTTPSPTTPTT---TPSP--------------TTPTTT 453

Query: 294 PQPSVP*FLHSFASKATRTPALITLTTTPSITT 392
           P P+ P    S  +    TP     T+TPS TT
Sbjct: 454 PSPTTPTTTPSPTTPTPTTPTPAPTTSTPSPTT 486


==> gi|21444331|emb|CAD35264.1| unnamed protein product
           [Dermatophagoides farinae]
          Length = 555

 Score = 36.6 bits (83), Expect = 3e-004
 Identities = 31/93 (33%), Positives = 39/93 (41%)
 Frame = +3

Query: 114 STTSATPCTTTATTRRHWDTTTPTTRTTTTGASGRGTPAALGMAL*IFSPPREHSTAGAA 293
           STT+ TP TT  T      TTTPTT + TT  +   TP+               +T    
Sbjct: 416 STTTPTPTTTPTT-----PTTTPTTPSPTTPTT---TPSP--------------TTPTTT 453

Query: 294 PQPSVP*FLHSFASKATRTPALITLTTTPSITT 392
           P P+ P    S  +    TP     T+TPS TT
Sbjct: 454 PSPTTPTTTPSPTTPTPTTPTPAPTTSTPSPTT 486


==> gi|21444334|emb|CAD35265.1| unnamed protein product
           [Dermatophagoides farinae]
          Length = 536

 Score = 36.6 bits (83), Expect = 3e-004
 Identities = 31/93 (33%), Positives = 39/93 (41%)
 Frame = +3

Query: 114 STTSATPCTTTATTRRHWDTTTPTTRTTTTGASGRGTPAALGMAL*IFSPPREHSTAGAA 293
           STT+ TP TT  T      TTTPTT + TT  +   TP+               +T    
Sbjct: 397 STTTPTPTTTPTT-----PTTTPTTPSPTTPTT---TPSP--------------TTPTTT 434

Query: 294 PQPSVP*FLHSFASKATRTPALITLTTTPSITT 392
           P P+ P    S  +    TP     T+TPS TT
Sbjct: 435 PSPTTPTTTPSPTTPTPTTPTPAPTTSTPSPTT 467


==> gi|3928766|dbj|BAA34704.1| cathepsin L-like tick cysteine
           proteinase B [Haemaphysalis longicornis]
          Length = 332

 Score = 30.8 bits (68), Expect = 0.019
 Identities = 25/85 (29%), Positives = 28/85 (32%), Gaps = 1/85 (1%)
 Frame = +3

Query: 51  RSWYFWPFSPCSPWLTLWRRRSTTSATPCTTTATTRRHWDTTTPTTRTTTTGASGRGTPA 230
           R WY W         T W     T+  P  TTA     W T + T+R T        TP 
Sbjct: 157 RCWYRWASR------TWW-----TARNPSATTAARAASWTTPSSTSRPTRASTPRSATPT 205

Query: 231 ALGMAL*IF-SPPREHSTAGAAPQP 302
               A      PP    TAG    P
Sbjct: 206 TARTARATSRRPPWGPPTAGTLTSP 230


==> gi|67083327|gb|AAY66599.1| salivary protein [Ixodes scapularis]
          Length = 187

 Score = 30.8 bits (68), Expect = 0.019
 Identities = 16/36 (44%), Positives = 18/36 (50%)
 Frame = +3

Query: 105 RRRSTTSATPCTTTATTRRHWDTTTPTTRTTTTGAS 212
           R   TT  TP T T TT     TT PT+ T  T A+
Sbjct: 142 RAMPTTPTTPATPTTTTTPATSTTPPTSTTPATPAT 177


==> gi|51011444|gb|AAT92131.1| NPL-1 [Ixodes pacificus]
          Length = 73

 Score = 28.9 bits (63), Expect = 0.073
 Identities = 18/49 (36%), Positives = 23/49 (46%)
 Frame = +2

Query: 62  LLAVLAMFAVAYTVAAPQYYVGDALHHYGHYASPLGYYHSYYPYYYYGR 208
           LL  L + A   ++AA Q+  G     YG Y   LGY   +  Y  YGR
Sbjct: 7   LLVALVVLAALCSLAASQFGYGG----YGGYGRGLGYGRGFGGYGGYGR 51
