# Supplementary material for: Insight into the sialome of the castor bean tick, Ixodes ricinus
Source: BMC Genomics. 2008 May 20;9:233. doi: 10.1186/1471-2164-9-233 (PMC2410133; doi:10.1186/1471-2164-9-233)
Supplement: Additional file 1 — Supplemental table. Zip file contains MS Office Excel table with links to text files, containing additional information on all ESTs. [file 1471-2164-9-233-S1.zip › Supplement/links/ACARI/IR_ALL-contig_178-ACARI.txt]

>IR_ALL-contig_178

gi|51011426|gb|AAT92122.1| putative salivary secreted peptide [I...    99   6e-023
gi|67083230|gb|AAY66551.1| putative secreted tyrosine rich saliv...    97   3e-022
gi|5815436|gb|AAD52672.1|AF178772_1 98kDa HDM allergen [Dermatop...    38   2e-004
gi|21444328|emb|CAD35263.1| unnamed protein product [Dermatophag...    38   2e-004
gi|21444331|emb|CAD35264.1| unnamed protein product [Dermatophag...    38   2e-004
gi|21444334|emb|CAD35265.1| unnamed protein product [Dermatophag...    38   2e-004
gi|67083327|gb|AAY66599.1| salivary protein [Ixodes scapularis]        31   0.019


==> gi|51011426|gb|AAT92122.1| putative salivary secreted peptide
           [Ixodes pacificus]
          Length = 54

 Score = 99.0 bits (245), Expect = 6e-023
 Identities = 42/43 (97%), Positives = 42/43 (97%)
 Frame = +1

Query: 85  MIAVAYTVAAPQYYVGDALHYYGHYASPLGYYHSYYPYYYYGR 213
           M AVAYTVAAPQYYVGDALHYYGHYASPLGYYHSYYPYYYYGR
Sbjct: 12  MFAVAYTVAAPQYYVGDALHYYGHYASPLGYYHSYYPYYYYGR 54


==> gi|67083230|gb|AAY66551.1| putative secreted tyrosine rich salivary
           protein [Ixodes scapularis]
          Length = 54

 Score = 96.7 bits (239), Expect = 3e-022
 Identities = 41/43 (95%), Positives = 42/43 (97%)
 Frame = +1

Query: 85  MIAVAYTVAAPQYYVGDALHYYGHYASPLGYYHSYYPYYYYGR 213
           M AVAYTVAAPQYYVGDALHYYG+YASPLGYYHSYYPYYYYGR
Sbjct: 12  MFAVAYTVAAPQYYVGDALHYYGYYASPLGYYHSYYPYYYYGR 54


==> gi|5815436|gb|AAD52672.1|AF178772_1 98kDa HDM allergen
           [Dermatophagoides farinae]
          Length = 555

 Score = 37.7 bits (86), Expect = 2e-004
 Identities = 31/87 (35%), Positives = 33/87 (37%)
 Frame = +2

Query: 137 PCTTTATTRRHWDTTTPTTRTTTTGASGRGTPAALGMAL*IFSPSREHSTAGAAPQPSVP 316
           P TTT T      TTTPTT TTT       TP                      P P+ P
Sbjct: 415 PSTTTPTP-----TTTPTTPTTTPTTPSPTTPT-------------------TTPSPTTP 450

Query: 317 *FLHSFASKATRTPALITPTTTPSITT 397
                     T TP+  TPTTTPS TT
Sbjct: 451 ----------TTTPSPTTPTTTPSPTT 467


 Score = 37.4 bits (85), Expect = 2e-004
 Identities = 37/107 (34%), Positives = 47/107 (43%), Gaps = 2/107 (1%)
 Frame = +2

Query: 119 STTSATPCTTTATTRRHWDTTTPTTRTTTTGASGRGTPAALGMAL*IFSPSREHSTAGAA 298
           STT+ TP TT  T      T +PTT TTT   +   TP          +PS   +T    
Sbjct: 416 STTTPTPTTTPTTPTTTPTTPSPTTPTTTPSPT---TPTT--------TPS--PTTPTTT 462

Query: 299 PQPSVP*FLHSFASKATRTPALITPTTT--PSITTKYCLPLDYWLLK 433
           P P+ P       +  T TP   +PTTT   S T KY   +D  L+K
Sbjct: 463 PSPTTPTPTTPTPAPTTSTP---SPTTTEHTSETPKYTTYVDGHLIK 506


==> gi|21444328|emb|CAD35263.1| unnamed protein product
           [Dermatophagoides farinae]
          Length = 555

 Score = 37.7 bits (86), Expect = 2e-004
 Identities = 31/87 (35%), Positives = 33/87 (37%)
 Frame = +2

Query: 137 PCTTTATTRRHWDTTTPTTRTTTTGASGRGTPAALGMAL*IFSPSREHSTAGAAPQPSVP 316
           P TTT T      TTTPTT TTT       TP                      P P+ P
Sbjct: 415 PSTTTPTP-----TTTPTTPTTTPTTPSPTTPT-------------------TTPSPTTP 450

Query: 317 *FLHSFASKATRTPALITPTTTPSITT 397
                     T TP+  TPTTTPS TT
Sbjct: 451 ----------TTTPSPTTPTTTPSPTT 467


 Score = 37.4 bits (85), Expect = 2e-004
 Identities = 37/107 (34%), Positives = 47/107 (43%), Gaps = 2/107 (1%)
 Frame = +2

Query: 119 STTSATPCTTTATTRRHWDTTTPTTRTTTTGASGRGTPAALGMAL*IFSPSREHSTAGAA 298
           STT+ TP TT  T      T +PTT TTT   +   TP          +PS   +T    
Sbjct: 416 STTTPTPTTTPTTPTTTPTTPSPTTPTTTPSPT---TPTT--------TPS--PTTPTTT 462

Query: 299 PQPSVP*FLHSFASKATRTPALITPTTT--PSITTKYCLPLDYWLLK 433
           P P+ P       +  T TP   +PTTT   S T KY   +D  L+K
Sbjct: 463 PSPTTPTPTTPTPAPTTSTP---SPTTTEHTSETPKYTTYVDGHLIK 506


==> gi|21444331|emb|CAD35264.1| unnamed protein product
           [Dermatophagoides farinae]
          Length = 555

 Score = 37.7 bits (86), Expect = 2e-004
 Identities = 31/87 (35%), Positives = 33/87 (37%)
 Frame = +2

Query: 137 PCTTTATTRRHWDTTTPTTRTTTTGASGRGTPAALGMAL*IFSPSREHSTAGAAPQPSVP 316
           P TTT T      TTTPTT TTT       TP                      P P+ P
Sbjct: 415 PSTTTPTP-----TTTPTTPTTTPTTPSPTTPT-------------------TTPSPTTP 450

Query: 317 *FLHSFASKATRTPALITPTTTPSITT 397
                     T TP+  TPTTTPS TT
Sbjct: 451 ----------TTTPSPTTPTTTPSPTT 467


 Score = 37.4 bits (85), Expect = 2e-004
 Identities = 37/107 (34%), Positives = 47/107 (43%), Gaps = 2/107 (1%)
 Frame = +2

Query: 119 STTSATPCTTTATTRRHWDTTTPTTRTTTTGASGRGTPAALGMAL*IFSPSREHSTAGAA 298
           STT+ TP TT  T      T +PTT TTT   +   TP          +PS   +T    
Sbjct: 416 STTTPTPTTTPTTPTTTPTTPSPTTPTTTPSPT---TPTT--------TPS--PTTPTTT 462

Query: 299 PQPSVP*FLHSFASKATRTPALITPTTT--PSITTKYCLPLDYWLLK 433
           P P+ P       +  T TP   +PTTT   S T KY   +D  L+K
Sbjct: 463 PSPTTPTPTTPTPAPTTSTP---SPTTTEHTSETPKYTTYVDGHLIK 506


==> gi|21444334|emb|CAD35265.1| unnamed protein product
           [Dermatophagoides farinae]
          Length = 536

 Score = 37.7 bits (86), Expect = 2e-004
 Identities = 31/87 (35%), Positives = 33/87 (37%)
 Frame = +2

Query: 137 PCTTTATTRRHWDTTTPTTRTTTTGASGRGTPAALGMAL*IFSPSREHSTAGAAPQPSVP 316
           P TTT T      TTTPTT TTT       TP                      P P+ P
Sbjct: 396 PSTTTPTP-----TTTPTTPTTTPTTPSPTTPT-------------------TTPSPTTP 431

Query: 317 *FLHSFASKATRTPALITPTTTPSITT 397
                     T TP+  TPTTTPS TT
Sbjct: 432 ----------TTTPSPTTPTTTPSPTT 448


 Score = 37.4 bits (85), Expect = 2e-004
 Identities = 37/107 (34%), Positives = 47/107 (43%), Gaps = 2/107 (1%)
 Frame = +2

Query: 119 STTSATPCTTTATTRRHWDTTTPTTRTTTTGASGRGTPAALGMAL*IFSPSREHSTAGAA 298
           STT+ TP TT  T      T +PTT TTT   +   TP          +PS   +T    
Sbjct: 397 STTTPTPTTTPTTPTTTPTTPSPTTPTTTPSPT---TPTT--------TPS--PTTPTTT 443

Query: 299 PQPSVP*FLHSFASKATRTPALITPTTT--PSITTKYCLPLDYWLLK 433
           P P+ P       +  T TP   +PTTT   S T KY   +D  L+K
Sbjct: 444 PSPTTPTPTTPTPAPTTSTP---SPTTTEHTSETPKYTTYVDGHLIK 487


==> gi|67083327|gb|AAY66599.1| salivary protein [Ixodes scapularis]
          Length = 187

 Score = 30.8 bits (68), Expect = 0.019
 Identities = 16/36 (44%), Positives = 18/36 (50%)
 Frame = +2

Query: 110 RRRSTTSATPCTTTATTRRHWDTTTPTTRTTTTGAS 217
           R   TT  TP T T TT     TT PT+ T  T A+
Sbjct: 142 RAMPTTPTTPATPTTTTTPATSTTPPTSTTPATPAT 177
