# Supplementary material for: Insight into the sialome of the castor bean tick, Ixodes ricinus
Source: BMC Genomics. 2008 May 20;9:233. doi: 10.1186/1471-2164-9-233 (PMC2410133; doi:10.1186/1471-2164-9-233)
Supplement: Additional file 1 — Supplemental table. Zip file contains MS Office Excel table with links to text files, containing additional information on all ESTs. [file 1471-2164-9-233-S1.zip › Supplement/links/ACARI/IR_ALL-contig_179-ACARI.txt]

>IR_ALL-contig_179

gi|67083831|gb|AAY66850.1| 60S acidic ribosomal protein P0 [Ixod...   375   e-106
gi|51011520|gb|AAT92169.1| ribosomal protein, large P2 [Ixodes p...    65   2e-012
gi|67083819|gb|AAY66844.1| ribosomal protein LP2 [Ixodes scapula...    65   2e-012


==> gi|67083831|gb|AAY66850.1| 60S acidic ribosomal protein P0 [Ixodes
           scapularis]
          Length = 319

 Score =  375 bits (962), Expect = e-106
 Identities = 194/195 (99%), Positives = 194/195 (99%)
 Frame = +2

Query: 2   AQNTGLGPEKTSFFQALQIPTKISKGTIEILNEIHLIKKDDRVGASEATLLNMLNISPFS 181
           AQNTGLGPEKTSFFQALQIPTKISKGTIEILNEIHLIKKDDRVGASEATLLNMLNISPFS
Sbjct: 125 AQNTGLGPEKTSFFQALQIPTKISKGTIEILNEIHLIKKDDRVGASEATLLNMLNISPFS 184

Query: 182 YGLKILQVYDSGTVFSPEILDITPEDLRSAFVEGVRNVASVSLAIGYPTVASAPHSIVNG 361
           YGLKILQVYDSGTVFSPEILDITPEDLRSAFVEGVRNVASVSLAIGYPTVASAPHSIVNG
Sbjct: 185 YGLKILQVYDSGTVFSPEILDITPEDLRSAFVEGVRNVASVSLAIGYPTVASAPHSIVNG 244

Query: 362 LKNLIAVALETDITFKEAEMAKEYLKDPSKFVAAAAAAAPAAGGGAAAKPDAKKEEAKKE 541
           LKNLIAVALETDITFKEAEMAKEYLKDPSKFVAAAAAAAPAAGGGAAAKPDAKKEEAKKE
Sbjct: 245 LKNLIAVALETDITFKEAEMAKEYLKDPSKFVAAAAAAAPAAGGGAAAKPDAKKEEAKKE 304

Query: 542 ESEEEDDDMGFGLFD 586
           ESEEEDDDMGF LFD
Sbjct: 305 ESEEEDDDMGFSLFD 319


==> gi|51011520|gb|AAT92169.1| ribosomal protein, large P2 [Ixodes
           pacificus]
          Length = 114

 Score = 64.7 bits (156), Expect = 2e-012
 Identities = 32/43 (74%), Positives = 35/43 (81%)
 Frame = +2

Query: 458 AAAAAAAPAAGGGAAAKPDAKKEEAKKEESEEEDDDMGFGLFD 586
           AA AAA+PAAGG AAA  +A K+E KKEESEE  DDMGFGLFD
Sbjct: 72  AAPAAASPAAGGAAAAPKEAAKKEEKKEESEESGDDMGFGLFD 114


==> gi|67083819|gb|AAY66844.1| ribosomal protein LP2 [Ixodes
           scapularis]
          Length = 114

 Score = 64.7 bits (156), Expect = 2e-012
 Identities = 32/43 (74%), Positives = 35/43 (81%)
 Frame = +2

Query: 458 AAAAAAAPAAGGGAAAKPDAKKEEAKKEESEEEDDDMGFGLFD 586
           AA AAA+PAAGG AAA  +A K+E KKEESEE  DDMGFGLFD
Sbjct: 72  AAPAAASPAAGGAAAAPEEAAKKEEKKEESEESGDDMGFGLFD 114
