# Supplementary material for: Insight into the sialome of the castor bean tick, Ixodes ricinus
Source: BMC Genomics. 2008 May 20;9:233. doi: 10.1186/1471-2164-9-233 (PMC2410133; doi:10.1186/1471-2164-9-233)
Supplement: Additional file 1 — Supplemental table. Zip file contains MS Office Excel table with links to text files, containing additional information on all ESTs. [file 1471-2164-9-233-S1.zip › Supplement/links/ACARI/IR_ALL-contig_180-ACARI.txt]

>IR_ALL-contig_180

gi|51011434|gb|AAT92126.1| putative secreted salivary peptide of...   150   1e-038
gi|67083545|gb|AAY66708.1| putative secreted salivary protein [I...   148   7e-038
gi|67083621|gb|AAY66746.1| putative secreted salivary protein [I...   147   2e-037
gi|22164306|gb|AAM93658.1|AF483736_1 putative 7 kDa secreted pro...   144   8e-037
gi|67083463|gb|AAY66667.1| putative salivary secreted protein [I...   138   7e-035
gi|67083763|gb|AAY66816.1| putative salivary secreted protein [I...   120   1e-029
gi|67083531|gb|AAY66701.1| putative salivary secreted protein [I...    42   7e-006
gi|51011396|gb|AAT92107.1| putative secreted salivary peptide of...    40   3e-005
gi|67083613|gb|AAY66742.1| putative secreted salivary protein [I...    39   6e-005
gi|22164312|gb|AAM93661.1|AF483739_1 putative 8.9 kDa secreted p...    34   0.001
gi|56159941|gb|AAV80782.1| putative secreted salivary gland pept...    34   0.001
gi|67083663|gb|AAY66767.1| putative secreted salivary protein [I...    34   0.001
gi|67083553|gb|AAY66712.1| putative secreted salivary protein [I...    33   0.003
gi|51011580|gb|AAT92199.1| putative secreted salivary peptide of...    33   0.003
gi|67083146|gb|AAY66509.1| putative secreted salivary protein [I...    33   0.004
gi|67083148|gb|AAY66510.1| putative secreted salivary protein [I...    33   0.004
gi|22164310|gb|AAM93660.1|AF483738_1 putative 9.4 kDa secreted p...    32   0.006


==> gi|51011434|gb|AAT92126.1| putative secreted salivary peptide of
           6.78 kDa [Ixodes pacificus]
          Length = 79

 Score =  150 bits (380), Expect = 1e-038
 Identities = 70/79 (88%), Positives = 77/79 (97%)
 Frame = +1

Query: 37  MNILILCIVIANVVISQGNVEEAGRSNYEIQERSLLIFDHHECRYLGYKMQNGEVRNMSN 216
           MNILI+CIVIA+VVISQGNVEEAG++NYEIQERSLLIFD  EC+YLGYKMQNGEVRN++N
Sbjct: 1   MNILIVCIVIASVVISQGNVEEAGKTNYEIQERSLLIFDGQECKYLGYKMQNGEVRNLTN 60

Query: 217 PCVKWTCLANQTQLLVQGC 273
           PCVKWTCLANQTQLLVQGC
Sbjct: 61  PCVKWTCLANQTQLLVQGC 79


==> gi|67083545|gb|AAY66708.1| putative secreted salivary protein
           [Ixodes scapularis]
          Length = 79

 Score =  148 bits (373), Expect = 7e-038
 Identities = 67/79 (84%), Positives = 77/79 (97%)
 Frame = +1

Query: 37  MNILILCIVIANVVISQGNVEEAGRSNYEIQERSLLIFDHHECRYLGYKMQNGEVRNMSN 216
           MNILI+CIVIANVVISQGNV+EAG++NYEIQE+SLLIFDH ECRYLGYKM+NGEV+ +++
Sbjct: 1   MNILIVCIVIANVVISQGNVKEAGKTNYEIQEQSLLIFDHQECRYLGYKMENGEVKKLTD 60

Query: 217 PCVKWTCLANQTQLLVQGC 273
           PCVKWTCLANQTQLLVQGC
Sbjct: 61  PCVKWTCLANQTQLLVQGC 79


==> gi|67083621|gb|AAY66746.1| putative secreted salivary protein
           [Ixodes scapularis]
          Length = 79

 Score =  147 bits (370), Expect = 2e-037
 Identities = 67/79 (84%), Positives = 76/79 (96%)
 Frame = +1

Query: 37  MNILILCIVIANVVISQGNVEEAGRSNYEIQERSLLIFDHHECRYLGYKMQNGEVRNMSN 216
           MNILI+CIVI NVVISQGNV+EAG+++YEIQE+SLLIFDH EC+YLGY+MQNGEVRN+S 
Sbjct: 1   MNILIVCIVIINVVISQGNVKEAGKTDYEIQEQSLLIFDHQECQYLGYRMQNGEVRNLSK 60

Query: 217 PCVKWTCLANQTQLLVQGC 273
           PCVKWTCLANQTQLLVQGC
Sbjct: 61  PCVKWTCLANQTQLLVQGC 79


==> gi|22164306|gb|AAM93658.1|AF483736_1 putative 7 kDa secreted
           protein [Ixodes scapularis]
          Length = 79

 Score =  144 bits (364), Expect = 8e-037
 Identities = 66/79 (83%), Positives = 76/79 (96%)
 Frame = +1

Query: 37  MNILILCIVIANVVISQGNVEEAGRSNYEIQERSLLIFDHHECRYLGYKMQNGEVRNMSN 216
           MNILI+CIVIANVVISQGNV+EAG+SNYEIQE SLLIFD+ +CRYLGYKM+NGEV+ +++
Sbjct: 1   MNILIVCIVIANVVISQGNVKEAGKSNYEIQEGSLLIFDYQQCRYLGYKMENGEVKKLTD 60

Query: 217 PCVKWTCLANQTQLLVQGC 273
           PCVKWTCLANQTQLLVQGC
Sbjct: 61  PCVKWTCLANQTQLLVQGC 79


==> gi|67083463|gb|AAY66667.1| putative salivary secreted protein
           [Ixodes scapularis]
          Length = 79

 Score =  138 bits (347), Expect = 7e-035
 Identities = 62/79 (78%), Positives = 75/79 (94%)
 Frame = +1

Query: 37  MNILILCIVIANVVISQGNVEEAGRSNYEIQERSLLIFDHHECRYLGYKMQNGEVRNMSN 216
           MNILI+CIVIANVVIS+GNVEEAG+S+Y+IQ++SL+IFD  EC YLGY M+NGEV+N+SN
Sbjct: 1   MNILIVCIVIANVVISRGNVEEAGKSSYQIQKQSLIIFDQQECGYLGYTMKNGEVKNLSN 60

Query: 217 PCVKWTCLANQTQLLVQGC 273
           PCV+WTCLANQ+QLLVQGC
Sbjct: 61  PCVRWTCLANQSQLLVQGC 79


==> gi|67083763|gb|AAY66816.1| putative salivary secreted protein
           [Ixodes scapularis]
          Length = 79

 Score =  120 bits (302), Expect = 1e-029
 Identities = 55/79 (69%), Positives = 69/79 (87%)
 Frame = +1

Query: 37  MNILILCIVIANVVISQGNVEEAGRSNYEIQERSLLIFDHHECRYLGYKMQNGEVRNMSN 216
           MNI I+ IVIA+VVIS+GNVEEAG++  +IQ  SLL++D  EC YLGY MQNGE++N+S+
Sbjct: 1   MNIWIVWIVIAHVVISRGNVEEAGKTERQIQAGSLLVYDKQECGYLGYTMQNGEIKNLSD 60

Query: 217 PCVKWTCLANQTQLLVQGC 273
           PCVKWTCLANQ+QLLV+GC
Sbjct: 61  PCVKWTCLANQSQLLVEGC 79


==> gi|67083531|gb|AAY66701.1| putative salivary secreted protein
           [Ixodes scapularis]
          Length = 101

 Score = 42.0 bits (97), Expect = 7e-006
 Identities = 24/85 (28%), Positives = 37/85 (43%)
 Frame = +1

Query: 43  ILILCIVIANVVISQGNVEEAGRSNYEIQERSLLIFDHHECRYLGYKMQNGEVRNMSNPC 222
           +L   I +  V +  G   +  R +YE+       FD+  C+Y    + +G    +  PC
Sbjct: 5   VLWALIALGGVPLLMGAANQ--RHHYEVS------FDNGTCKYRNQTLDDGGFLTLQFPC 56

Query: 223 VKWTCLANQTQLLVQGC*ARAPRSC 297
             W C A +  L V+GC  R   SC
Sbjct: 57  ELWLCNAEEKTLTVEGCNVRRYGSC 81


==> gi|51011396|gb|AAT92107.1| putative secreted salivary peptide of
           9.41 kDa [Ixodes pacificus]
          Length = 101

 Score = 40.0 bits (92), Expect = 3e-005
 Identities = 22/85 (25%), Positives = 37/85 (43%)
 Frame = +1

Query: 43  ILILCIVIANVVISQGNVEEAGRSNYEIQERSLLIFDHHECRYLGYKMQNGEVRNMSNPC 222
           +L+  I +  V +  G+     R +Y +       F++  C+Y    +++G    +  PC
Sbjct: 5   VLLAVIALGGVSLIMGDTNY--RHHYGVS------FENDTCKYRNQTLKDGGFETLQYPC 56

Query: 223 VKWTCLANQTQLLVQGC*ARAPRSC 297
             W C A    L V+GC  R   SC
Sbjct: 57  ELWLCNATAKTLTVEGCNVRRYGSC 81


==> gi|67083613|gb|AAY66742.1| putative secreted salivary protein
           [Ixodes scapularis]
          Length = 101

 Score = 38.9 bits (89), Expect = 6e-005
 Identities = 24/87 (27%), Positives = 36/87 (41%)
 Frame = +1

Query: 37  MNILILCIVIANVVISQGNVEEAGRSNYEIQERSLLIFDHHECRYLGYKMQNGEVRNMSN 216
           M  ++L  VIA   +S+ +        Y +       F++  C Y    +++G   N   
Sbjct: 1   MKTIVLWAVIALGGVSRMSTAAHQNHPYGVS------FENGTCTYRNITLKDGHSDNFQY 54

Query: 217 PCVKWTCLANQTQLLVQGC*ARAPRSC 297
           PC  WTC A    L V+GC      SC
Sbjct: 55  PCELWTCNATAKTLTVEGCGVARYGSC 81


==> gi|22164312|gb|AAM93661.1|AF483739_1 putative 8.9 kDa secreted
           protein [Ixodes scapularis]
          Length = 104

 Score = 34.3 bits (77), Expect = 0.001
 Identities = 24/91 (26%), Positives = 42/91 (46%), Gaps = 2/91 (2%)
 Frame = +1

Query: 37  MNILILCIVIANVVI-SQGNVEEAGRSNYEIQERSLLIFDHHECRYLGYKMQNGEVRNMS 213
           M+   + IV A +++ S+ +    G+S   IQ+         +C Y G ++ +       
Sbjct: 1   MHAFPVAIVSAGLLLLSRCSDGYTGKSEASIQDG--------KCVYQGVEIAHNRTARNV 52

Query: 214 NPCVKWTCLANQTQLLVQGC*A-RAPRSCFL 303
           +PC  WTC  N+  + + GC    AP +C L
Sbjct: 53  SPCESWTCDVNEGTVHIVGCVTWGAPENCLL 83
