# Supplementary material for: Insight into the sialome of the castor bean tick, Ixodes ricinus
Source: BMC Genomics. 2008 May 20;9:233. doi: 10.1186/1471-2164-9-233 (PMC2410133; doi:10.1186/1471-2164-9-233)
Supplement: Additional file 1 — Supplemental table. Zip file contains MS Office Excel table with links to text files, containing additional information on all ESTs. [file 1471-2164-9-233-S1.zip › Supplement/links/ACARI/IR_ALL-contig_181-ACARI.txt]

>IR_ALL-contig_181

gi|51011434|gb|AAT92126.1| putative secreted salivary peptide of...    84   8e-019
gi|67083545|gb|AAY66708.1| putative secreted salivary protein [I...    84   1e-018
gi|67083621|gb|AAY66746.1| putative secreted salivary protein [I...    84   1e-018
gi|22164306|gb|AAM93658.1|AF483736_1 putative 7 kDa secreted pro...    82   4e-018
gi|67083463|gb|AAY66667.1| putative salivary secreted protein [I...    79   3e-017
gi|67083763|gb|AAY66816.1| putative salivary secreted protein [I...    79   3e-017
gi|51011396|gb|AAT92107.1| putative secreted salivary peptide of...    40   1e-005
gi|67083531|gb|AAY66701.1| putative salivary secreted protein [I...    40   1e-005
gi|67083613|gb|AAY66742.1| putative secreted salivary protein [I...    35   4e-004
gi|51011580|gb|AAT92199.1| putative secreted salivary peptide of...    33   0.001
gi|56159941|gb|AAV80782.1| putative secreted salivary gland pept...    33   0.002
gi|67083663|gb|AAY66767.1| putative secreted salivary protein [I...    33   0.002
gi|67083146|gb|AAY66509.1| putative secreted salivary protein [I...    33   0.002
gi|67083148|gb|AAY66510.1| putative secreted salivary protein [I...    33   0.002
gi|22164310|gb|AAM93660.1|AF483738_1 putative 9.4 kDa secreted p...    32   0.004
gi|22164312|gb|AAM93661.1|AF483739_1 putative 8.9 kDa secreted p...    32   0.004
gi|67083553|gb|AAY66712.1| putative secreted salivary protein [I...    31   0.008


==> gi|51011434|gb|AAT92126.1| putative secreted salivary peptide of
           6.78 kDa [Ixodes pacificus]
          Length = 79

 Score = 84.0 bits (206), Expect = 8e-019
 Identities = 36/44 (81%), Positives = 39/44 (88%)
 Frame = +2

Query: 2   LILDRQECRYLGYRTQNGEVKTLQNPCVKWTCLANQTQLLVQGC 133
           LI D QEC+YLGY+ QNGEV+ L NPCVKWTCLANQTQLLVQGC
Sbjct: 36  LIFDGQECKYLGYKMQNGEVRNLTNPCVKWTCLANQTQLLVQGC 79


==> gi|67083545|gb|AAY66708.1| putative secreted salivary protein
           [Ixodes scapularis]
          Length = 79

 Score = 83.6 bits (205), Expect = 1e-018
 Identities = 36/44 (81%), Positives = 39/44 (88%)
 Frame = +2

Query: 2   LILDRQECRYLGYRTQNGEVKTLQNPCVKWTCLANQTQLLVQGC 133
           LI D QECRYLGY+ +NGEVK L +PCVKWTCLANQTQLLVQGC
Sbjct: 36  LIFDHQECRYLGYKMENGEVKKLTDPCVKWTCLANQTQLLVQGC 79


==> gi|67083621|gb|AAY66746.1| putative secreted salivary protein
           [Ixodes scapularis]
          Length = 79

 Score = 83.6 bits (205), Expect = 1e-018
 Identities = 36/44 (81%), Positives = 38/44 (86%)
 Frame = +2

Query: 2   LILDRQECRYLGYRTQNGEVKTLQNPCVKWTCLANQTQLLVQGC 133
           LI D QEC+YLGYR QNGEV+ L  PCVKWTCLANQTQLLVQGC
Sbjct: 36  LIFDHQECQYLGYRMQNGEVRNLSKPCVKWTCLANQTQLLVQGC 79


==> gi|22164306|gb|AAM93658.1|AF483736_1 putative 7 kDa secreted
           protein [Ixodes scapularis]
          Length = 79

 Score = 81.6 bits (200), Expect = 4e-018
 Identities = 35/44 (79%), Positives = 39/44 (88%)
 Frame = +2

Query: 2   LILDRQECRYLGYRTQNGEVKTLQNPCVKWTCLANQTQLLVQGC 133
           LI D Q+CRYLGY+ +NGEVK L +PCVKWTCLANQTQLLVQGC
Sbjct: 36  LIFDYQQCRYLGYKMENGEVKKLTDPCVKWTCLANQTQLLVQGC 79


==> gi|67083463|gb|AAY66667.1| putative salivary secreted protein
           [Ixodes scapularis]
          Length = 79

 Score = 79.0 bits (193), Expect = 3e-017
 Identities = 33/44 (75%), Positives = 38/44 (86%)
 Frame = +2

Query: 2   LILDRQECRYLGYRTQNGEVKTLQNPCVKWTCLANQTQLLVQGC 133
           +I D+QEC YLGY  +NGEVK L NPCV+WTCLANQ+QLLVQGC
Sbjct: 36  IIFDQQECGYLGYTMKNGEVKNLSNPCVRWTCLANQSQLLVQGC 79


==> gi|67083763|gb|AAY66816.1| putative salivary secreted protein
           [Ixodes scapularis]
          Length = 79

 Score = 78.6 bits (192), Expect = 3e-017
 Identities = 32/44 (72%), Positives = 38/44 (86%)
 Frame = +2

Query: 2   LILDRQECRYLGYRTQNGEVKTLQNPCVKWTCLANQTQLLVQGC 133
           L+ D+QEC YLGY  QNGE+K L +PCVKWTCLANQ+QLLV+GC
Sbjct: 36  LVYDKQECGYLGYTMQNGEIKNLSDPCVKWTCLANQSQLLVEGC 79


==> gi|51011396|gb|AAT92107.1| putative secreted salivary peptide of
           9.41 kDa [Ixodes pacificus]
          Length = 101

 Score = 40.4 bits (93), Expect = 1e-005
 Identities = 18/49 (36%), Positives = 24/49 (48%)
 Frame = +2

Query: 11  DRQECRYLGYRTQNGEVKTLQNPCVKWTCLANQTQLLVQGC*ARAPRSC 157
           +   C+Y     ++G  +TLQ PC  W C A    L V+GC  R   SC
Sbjct: 33  ENDTCKYRNQTLKDGGFETLQYPCELWLCNATAKTLTVEGCNVRRYGSC 81


==> gi|67083531|gb|AAY66701.1| putative salivary secreted protein
           [Ixodes scapularis]
          Length = 101

 Score = 40.4 bits (93), Expect = 1e-005
 Identities = 19/49 (38%), Positives = 23/49 (46%)
 Frame = +2

Query: 11  DRQECRYLGYRTQNGEVKTLQNPCVKWTCLANQTQLLVQGC*ARAPRSC 157
           D   C+Y      +G   TLQ PC  W C A +  L V+GC  R   SC
Sbjct: 33  DNGTCKYRNQTLDDGGFLTLQFPCELWLCNAEEKTLTVEGCNVRRYGSC 81


==> gi|67083613|gb|AAY66742.1| putative secreted salivary protein
           [Ixodes scapularis]
          Length = 101

 Score = 35.0 bits (79), Expect = 4e-004
 Identities = 16/45 (35%), Positives = 19/45 (42%)
 Frame = +2

Query: 23  CRYLGYRTQNGEVKTLQNPCVKWTCLANQTQLLVQGC*ARAPRSC 157
           C Y     ++G     Q PC  WTC A    L V+GC      SC
Sbjct: 37  CTYRNITLKDGHSDNFQYPCELWTCNATAKTLTVEGCGVARYGSC 81


==> gi|51011580|gb|AAT92199.1| putative secreted salivary peptide of
           9.57 kDa [Ixodes pacificus]
          Length = 103

 Score = 33.5 bits (75), Expect = 0.001
 Identities = 15/42 (35%), Positives = 23/42 (54%), Gaps = 1/42 (2%)
 Frame = +2

Query: 11  DRQECRYLGYRTQNGEVKTLQNPCVKWTCLANQTQ-LLVQGC 133
           +   C+Y     ++G  +TLQ PC  W    NQ + LL++GC
Sbjct: 33  ENDTCKYRNQTLKDGGFETLQYPCELWLLQCNQQKHLLLKGC 74
