# Supplementary material for: Insight into the sialome of the castor bean tick, Ixodes ricinus
Source: BMC Genomics. 2008 May 20;9:233. doi: 10.1186/1471-2164-9-233 (PMC2410133; doi:10.1186/1471-2164-9-233)
Supplement: Additional file 1 — Supplemental table. Zip file contains MS Office Excel table with links to text files, containing additional information on all ESTs. [file 1471-2164-9-233-S1.zip › Supplement/links/ACARI/IR_ALL-contig_182-ACARI.txt]

>IR_ALL-contig_182

gi|67083545|gb|AAY66708.1| putative secreted salivary protein [I...   152   4e-039
gi|51011434|gb|AAT92126.1| putative secreted salivary peptide of...   147   2e-037
gi|22164306|gb|AAM93658.1|AF483736_1 putative 7 kDa secreted pro...   146   3e-037
gi|67083621|gb|AAY66746.1| putative secreted salivary protein [I...   142   3e-036
gi|67083463|gb|AAY66667.1| putative salivary secreted protein [I...   132   6e-033
gi|67083763|gb|AAY66816.1| putative salivary secreted protein [I...   121   1e-029
gi|67083531|gb|AAY66701.1| putative salivary secreted protein [I...    43   3e-006
gi|51011396|gb|AAT92107.1| putative secreted salivary peptide of...    42   6e-006
gi|67083613|gb|AAY66742.1| putative secreted salivary protein [I...    37   2e-004
gi|56159941|gb|AAV80782.1| putative secreted salivary gland pept...    37   2e-004
gi|67083553|gb|AAY66712.1| putative secreted salivary protein [I...    37   2e-004
gi|67083663|gb|AAY66767.1| putative secreted salivary protein [I...    37   2e-004
gi|67083146|gb|AAY66509.1| putative secreted salivary protein [I...    36   5e-004
gi|67083148|gb|AAY66510.1| putative secreted salivary protein [I...    36   5e-004
gi|22164312|gb|AAM93661.1|AF483739_1 putative 8.9 kDa secreted p...    35   7e-004
gi|51011580|gb|AAT92199.1| putative secreted salivary peptide of...    35   7e-004
gi|22164310|gb|AAM93660.1|AF483738_1 putative 9.4 kDa secreted p...    34   0.002


==> gi|67083545|gb|AAY66708.1| putative secreted salivary protein
           [Ixodes scapularis]
          Length = 79

 Score =  152 bits (384), Expect = 4e-039
 Identities = 71/79 (89%), Positives = 76/79 (96%)
 Frame = +2

Query: 44  MNILIVCIVIANVVISQGNVEEAGRTNYEIQERSLLIFDHHECKYLGYKMQNGEEKKLKD 223
           MNILIVCIVIANVVISQGNV+EAG+TNYEIQE+SLLIFDH EC+YLGYKM+NGE KKL D
Sbjct: 1   MNILIVCIVIANVVISQGNVKEAGKTNYEIQEQSLLIFDHQECRYLGYKMENGEVKKLTD 60

Query: 224 PCVKWTCLANQTQLLVQGC 280
           PCVKWTCLANQTQLLVQGC
Sbjct: 61  PCVKWTCLANQTQLLVQGC 79


==> gi|51011434|gb|AAT92126.1| putative secreted salivary peptide of
           6.78 kDa [Ixodes pacificus]
          Length = 79

 Score =  147 bits (370), Expect = 2e-037
 Identities = 70/79 (88%), Positives = 74/79 (93%)
 Frame = +2

Query: 44  MNILIVCIVIANVVISQGNVEEAGRTNYEIQERSLLIFDHHECKYLGYKMQNGEEKKLKD 223
           MNILIVCIVIA+VVISQGNVEEAG+TNYEIQERSLLIFD  ECKYLGYKMQNGE + L +
Sbjct: 1   MNILIVCIVIASVVISQGNVEEAGKTNYEIQERSLLIFDGQECKYLGYKMQNGEVRNLTN 60

Query: 224 PCVKWTCLANQTQLLVQGC 280
           PCVKWTCLANQTQLLVQGC
Sbjct: 61  PCVKWTCLANQTQLLVQGC 79


==> gi|22164306|gb|AAM93658.1|AF483736_1 putative 7 kDa secreted
           protein [Ixodes scapularis]
          Length = 79

 Score =  146 bits (368), Expect = 3e-037
 Identities = 68/79 (86%), Positives = 75/79 (94%)
 Frame = +2

Query: 44  MNILIVCIVIANVVISQGNVEEAGRTNYEIQERSLLIFDHHECKYLGYKMQNGEEKKLKD 223
           MNILIVCIVIANVVISQGNV+EAG++NYEIQE SLLIFD+ +C+YLGYKM+NGE KKL D
Sbjct: 1   MNILIVCIVIANVVISQGNVKEAGKSNYEIQEGSLLIFDYQQCRYLGYKMENGEVKKLTD 60

Query: 224 PCVKWTCLANQTQLLVQGC 280
           PCVKWTCLANQTQLLVQGC
Sbjct: 61  PCVKWTCLANQTQLLVQGC 79


==> gi|67083621|gb|AAY66746.1| putative secreted salivary protein
           [Ixodes scapularis]
          Length = 79

 Score =  142 bits (359), Expect = 3e-036
 Identities = 66/79 (83%), Positives = 73/79 (92%)
 Frame = +2

Query: 44  MNILIVCIVIANVVISQGNVEEAGRTNYEIQERSLLIFDHHECKYLGYKMQNGEEKKLKD 223
           MNILIVCIVI NVVISQGNV+EAG+T+YEIQE+SLLIFDH EC+YLGY+MQNGE + L  
Sbjct: 1   MNILIVCIVIINVVISQGNVKEAGKTDYEIQEQSLLIFDHQECQYLGYRMQNGEVRNLSK 60

Query: 224 PCVKWTCLANQTQLLVQGC 280
           PCVKWTCLANQTQLLVQGC
Sbjct: 61  PCVKWTCLANQTQLLVQGC 79


==> gi|67083463|gb|AAY66667.1| putative salivary secreted protein
           [Ixodes scapularis]
          Length = 79

 Score =  132 bits (331), Expect = 6e-033
 Identities = 60/79 (75%), Positives = 72/79 (91%)
 Frame = +2

Query: 44  MNILIVCIVIANVVISQGNVEEAGRTNYEIQERSLLIFDHHECKYLGYKMQNGEEKKLKD 223
           MNILIVCIVIANVVIS+GNVEEAG+++Y+IQ++SL+IFD  EC YLGY M+NGE K L +
Sbjct: 1   MNILIVCIVIANVVISRGNVEEAGKSSYQIQKQSLIIFDQQECGYLGYTMKNGEVKNLSN 60

Query: 224 PCVKWTCLANQTQLLVQGC 280
           PCV+WTCLANQ+QLLVQGC
Sbjct: 61  PCVRWTCLANQSQLLVQGC 79


==> gi|67083763|gb|AAY66816.1| putative salivary secreted protein
           [Ixodes scapularis]
          Length = 79

 Score =  121 bits (303), Expect = 1e-029
 Identities = 58/79 (73%), Positives = 66/79 (83%)
 Frame = +2

Query: 44  MNILIVCIVIANVVISQGNVEEAGRTNYEIQERSLLIFDHHECKYLGYKMQNGEEKKLKD 223
           MNI IV IVIA+VVIS+GNVEEAG+T  +IQ  SLL++D  EC YLGY MQNGE K L D
Sbjct: 1   MNIWIVWIVIAHVVISRGNVEEAGKTERQIQAGSLLVYDKQECGYLGYTMQNGEIKNLSD 60

Query: 224 PCVKWTCLANQTQLLVQGC 280
           PCVKWTCLANQ+QLLV+GC
Sbjct: 61  PCVKWTCLANQSQLLVEGC 79


==> gi|67083531|gb|AAY66701.1| putative salivary secreted protein
           [Ixodes scapularis]
          Length = 101

 Score = 43.1 bits (100), Expect = 3e-006
 Identities = 26/85 (30%), Positives = 38/85 (44%)
 Frame = +2

Query: 50  ILIVCIVIANVVISQGNVEEAGRTNYEIQERSLLIFDHHECKYLGYKMQNGEEKKLKDPC 229
           +L   I +  V +  G   +  R +YE+       FD+  CKY    + +G    L+ PC
Sbjct: 5   VLWALIALGGVPLLMGAANQ--RHHYEVS------FDNGTCKYRNQTLDDGGFLTLQFPC 56

Query: 230 VKWTCLANQTQLLVQGC*ARAPRSC 304
             W C A +  L V+GC  R   SC
Sbjct: 57  ELWLCNAEEKTLTVEGCNVRRYGSC 81


==> gi|51011396|gb|AAT92107.1| putative secreted salivary peptide of
           9.41 kDa [Ixodes pacificus]
          Length = 101

 Score = 42.4 bits (98), Expect = 6e-006
 Identities = 26/80 (32%), Positives = 39/80 (48%), Gaps = 1/80 (1%)
 Frame = +2

Query: 68  VIANVVISQGNVEEA-GRTNYEIQERSLLIFDHHECKYLGYKMQNGEEKKLKDPCVKWTC 244
           ++   VI+ G V    G TNY  +    + F++  CKY    +++G  + L+ PC  W C
Sbjct: 4   IVLLAVIALGGVSLIMGDTNY--RHHYGVSFENDTCKYRNQTLKDGGFETLQYPCELWLC 61

Query: 245 LANQTQLLVQGC*ARAPRSC 304
            A    L V+GC  R   SC
Sbjct: 62  NATAKTLTVEGCNVRRYGSC 81


==> gi|67083613|gb|AAY66742.1| putative secreted salivary protein
           [Ixodes scapularis]
          Length = 101

 Score = 37.4 bits (85), Expect = 2e-004
 Identities = 16/50 (32%), Positives = 23/50 (46%)
 Frame = +2

Query: 155 FDHHECKYLGYKMQNGEEKKLKDPCVKWTCLANQTQLLVQGC*ARAPRSC 304
           F++  C Y    +++G     + PC  WTC A    L V+GC      SC
Sbjct: 32  FENGTCTYRNITLKDGHSDNFQYPCELWTCNATAKTLTVEGCGVARYGSC 81


==> gi|56159941|gb|AAV80782.1| putative secreted salivary gland peptide
           [Ixodes scapularis]
          Length = 120

 Score = 37.0 bits (84), Expect = 2e-004
 Identities = 14/38 (36%), Positives = 19/38 (50%)
 Frame = +2

Query: 167 ECKYLGYKMQNGEEKKLKDPCVKWTCLANQTQLLVQGC 280
           +CK+  Y + +GE   L+DPC  W C        V GC
Sbjct: 36  KCKWGNYLVPDGESLNLEDPCQTWQCSVEDRSFAVLGC 73
