# Supplementary material for: Insight into the sialome of the castor bean tick, Ixodes ricinus
Source: BMC Genomics. 2008 May 20;9:233. doi: 10.1186/1471-2164-9-233 (PMC2410133; doi:10.1186/1471-2164-9-233)
Supplement: Additional file 1 — Supplemental table. Zip file contains MS Office Excel table with links to text files, containing additional information on all ESTs. [file 1471-2164-9-233-S1.zip › Supplement/links/ACARI/IR_ALL-contig_183-ACARI.txt]

>IR_ALL-contig_183

gi|67083927|gb|AAY66898.1| ribosomal protein L18a [Ixodes scapul...   348   7e-098


==> gi|67083927|gb|AAY66898.1| ribosomal protein L18a [Ixodes
           scapularis]
          Length = 176

 Score =  348 bits (892), Expect = 7e-098
 Identities = 169/170 (99%), Positives = 169/170 (99%)
 Frame = +2

Query: 2   LKQYEIIGRPLPSEKLKHPPLYKMNIFAPDKIVAKSRYWYFTRKLKKMKKTRAEIVSLRR 181
           LKQYEIIGRPLPSEKLKHPPLYKMNIFAPDKIVAKSRYWYFTRKLKKMKKTRAEIVSLRR
Sbjct: 7   LKQYEIIGRPLPSEKLKHPPLYKMNIFAPDKIVAKSRYWYFTRKLKKMKKTRAEIVSLRR 66

Query: 182 IYDKSPTKVKNFGVWLRYNSRSGTHNMYREYRDMTVAAAVTQCYRDMGARHSARASSIQI 361
           IYDKSPTKVKNFGVWLRYNSRSGTHNMYREYRDMTVAAAVTQCYRDMGARHSARASSIQI
Sbjct: 67  IYDKSPTKVKNFGVWLRYNSRSGTHNMYREYRDMTVAAAVTQCYRDMGARHSARASSIQI 126

Query: 362 IRVEEIAAAKCRRPHIKQFHGSRIKFPLPSRINRNFHQPRFTTVRPDAKF 511
           IRVEEIAAAKCRRPHIKQFH SRIKFPLPSRINRNFHQPRFTTVRPDAKF
Sbjct: 127 IRVEEIAAAKCRRPHIKQFHDSRIKFPLPSRINRNFHQPRFTTVRPDAKF 176
