# Supplementary material for: Insight into the sialome of the castor bean tick, Ixodes ricinus
Source: BMC Genomics. 2008 May 20;9:233. doi: 10.1186/1471-2164-9-233 (PMC2410133; doi:10.1186/1471-2164-9-233)
Supplement: Additional file 1 — Supplemental table. Zip file contains MS Office Excel table with links to text files, containing additional information on all ESTs. [file 1471-2164-9-233-S1.zip › Supplement/links/ACARI/IR_ALL-contig_184-ACARI.txt]

>IR_ALL-contig_184

gi|67083927|gb|AAY66898.1| ribosomal protein L18a [Ixodes scapul...   356   e-100


==> gi|67083927|gb|AAY66898.1| ribosomal protein L18a [Ixodes
           scapularis]
          Length = 176

 Score =  356 bits (913), Expect = e-100
 Identities = 174/176 (98%), Positives = 175/176 (99%)
 Frame = +2

Query: 14  MKASGLLKQH*IIGRPLPSEKLKHPPLYKMNIFAPDKIVAKSRYWYFTRKLKKMKKTRAE 193
           MKASGLLKQ+ IIGRPLPSEKLKHPPLYKMNIFAPDKIVAKSRYWYFTRKLKKMKKTRAE
Sbjct: 1   MKASGLLKQYEIIGRPLPSEKLKHPPLYKMNIFAPDKIVAKSRYWYFTRKLKKMKKTRAE 60

Query: 194 IVSLRRIYDKSPTKVKNFGVWLRYNSRSGTHNMYREYRDMTVAAAVTQCYRDMGARHSAR 373
           IVSLRRIYDKSPTKVKNFGVWLRYNSRSGTHNMYREYRDMTVAAAVTQCYRDMGARHSAR
Sbjct: 61  IVSLRRIYDKSPTKVKNFGVWLRYNSRSGTHNMYREYRDMTVAAAVTQCYRDMGARHSAR 120

Query: 374 ASSIQIIRVEEIAAAKCRRPHIKQFHDSRIKFPLPSRINRNFHQPRFTTVRPDAKF 541
           ASSIQIIRVEEIAAAKCRRPHIKQFHDSRIKFPLPSRINRNFHQPRFTTVRPDAKF
Sbjct: 121 ASSIQIIRVEEIAAAKCRRPHIKQFHDSRIKFPLPSRINRNFHQPRFTTVRPDAKF 176
