# Supplementary material for: Insight into the sialome of the castor bean tick, Ixodes ricinus
Source: BMC Genomics. 2008 May 20;9:233. doi: 10.1186/1471-2164-9-233 (PMC2410133; doi:10.1186/1471-2164-9-233)
Supplement: Additional file 1 — Supplemental table. Zip file contains MS Office Excel table with links to text files, containing additional information on all ESTs. [file 1471-2164-9-233-S1.zip › Supplement/links/ACARI/IR_ALL-contig_185-ACARI.txt]

>IR_ALL-contig_185

gi|67083925|gb|AAY66897.1| ribosomal protein S16 [Ixodes scapula...   290   2e-080
gi|3928766|dbj|BAA34704.1| cathepsin L-like tick cysteine protei...    35   0.002


==> gi|67083925|gb|AAY66897.1| ribosomal protein S16 [Ixodes
           scapularis]
          Length = 148

 Score =  290 bits (742), Expect = 2e-080
 Identities = 147/148 (99%), Positives = 147/148 (99%)
 Frame = +1

Query: 79  MTAAAKEAIQSVQVFGRKKTATAVAYCKRGNGLLKVNGRPLENIEPLTLRYKLLEPILLL 258
           MTAAAKEAIQSVQV GRKKTATAVAYCKRGNGLLKVNGRPLENIEPLTLRYKLLEPILLL
Sbjct: 1   MTAAAKEAIQSVQVLGRKKTATAVAYCKRGNGLLKVNGRPLENIEPLTLRYKLLEPILLL 60

Query: 259 GKERFAGVDIRIRVKGGGNVAQIYAIRQAISKALVAYYQKYVDEQSKKEIKDTLIQYDRT 438
           GKERFAGVDIRIRVKGGGNVAQIYAIRQAISKALVAYYQKYVDEQSKKEIKDTLIQYDRT
Sbjct: 61  GKERFAGVDIRIRVKGGGNVAQIYAIRQAISKALVAYYQKYVDEQSKKEIKDTLIQYDRT 120

Query: 439 LLVADPRRCEPKKFGGPGARARYQKSYR 522
           LLVADPRRCEPKKFGGPGARARYQKSYR
Sbjct: 121 LLVADPRRCEPKKFGGPGARARYQKSYR 148


==> gi|3928766|dbj|BAA34704.1| cathepsin L-like tick cysteine
           proteinase B [Haemaphysalis longicornis]
          Length = 332

 Score = 34.7 bits (78), Expect = 0.002
 Identities = 27/79 (34%), Positives = 36/79 (45%)
 Frame = +2

Query: 281 WTSASGSREEETWLRSMLSVKPFPRLWWHTTRNMWTSSRRRRSRTR*SSTTAPC*WQTPG 460
           W S  GS E  T  R     +   R WW       T++ R  S T  SST+ P    TP 
Sbjct: 142 WASHYGSLEGHTCARRCW-YRWASRTWWTARNPSATTAARAASWTTPSSTSRPTRASTPR 200

Query: 461 AASPRSSADRERALATRSP 517
           +A+P ++A   RA + R P
Sbjct: 201 SATP-TTARTARATSRRPP 218
