# Supplementary material for: Insight into the sialome of the castor bean tick, Ixodes ricinus
Source: BMC Genomics. 2008 May 20;9:233. doi: 10.1186/1471-2164-9-233 (PMC2410133; doi:10.1186/1471-2164-9-233)
Supplement: Additional file 1 — Supplemental table. Zip file contains MS Office Excel table with links to text files, containing additional information on all ESTs. [file 1471-2164-9-233-S1.zip › Supplement/links/ACARI/IR_ALL-contig_186-ACARI.txt]

>IR_ALL-contig_186

gi|67083705|gb|AAY66787.1| putative secreted salivary protein [I...   137   1e-034
gi|22164220|gb|AAM93615.1|AF483693_1 putative secreted protein [...   127   8e-032
gi|67083577|gb|AAY66724.1| putative secreted salivary protein [I...   127   8e-032
gi|67083761|gb|AAY66815.1| putative secreted protein [Ixodes sca...   127   1e-031
gi|22164206|gb|AAM93608.1|AF483686_1 putative secreted protein [...   123   2e-030
gi|22164196|gb|AAM93603.1|AF483681_1 putative salivary secreted ...    98   9e-023
gi|67083489|gb|AAY66680.1| putative salivary protein with polyly...    98   9e-023
gi|22164216|gb|AAM93613.1|AF483691_1 putative secreted protein [...    84   1e-018
gi|67083593|gb|AAY66732.1| putative secreted salivary protein [I...    83   2e-018
gi|22164214|gb|AAM93612.1|AF483690_1 putative secreted protein [...    83   3e-018
gi|22164218|gb|AAM93614.1|AF483692_1 putative secreted protein [...    80   2e-017
gi|22164198|gb|AAM93604.1|AF483682_1 putative secreted protein [...    80   2e-017
gi|67083162|gb|AAY66517.1| putative secreted salivary protein [I...    79   3e-017
gi|67083447|gb|AAY66659.1| putative salivary secreted protein [I...    77   2e-016
gi|67083441|gb|AAY66656.1| putative secreted protein [Ixodes sca...    72   7e-015
gi|67083475|gb|AAY66673.1| putative salivary secreted protein [I...    72   7e-015
gi|67083559|gb|AAY66715.1| putative secreted salivary protein [I...    72   7e-015
gi|67083657|gb|AAY66764.1| putative secreted salivary protein [I...    70   2e-014
gi|67083569|gb|AAY66720.1| putative secreted salivary protein [I...    70   3e-014
gi|67083359|gb|AAY66615.1| putative secreted protein [Ixodes sca...    65   5e-013
gi|67083563|gb|AAY66717.1| putative secreted salivary protein [I...    65   7e-013
gi|67083150|gb|AAY66511.1| putative secreted protein with Kunitz...    63   3e-012
gi|67083365|gb|AAY66618.1| putative secreted protein [Ixodes sca...    62   4e-012
gi|51011560|gb|AAT92189.1| KUN-6 [Ixodes pacificus]                    62   6e-012
gi|22164212|gb|AAM93611.1|AF483689_1 putative secreted protein [...    60   2e-011


==> gi|67083705|gb|AAY66787.1| putative secreted salivary protein
           [Ixodes scapularis]
          Length = 91

 Score =  137 bits (344), Expect = 1e-034
 Identities = 66/93 (70%), Positives = 73/93 (78%)
 Frame = +2

Query: 8   MKATLVAICFIAAVAYSMGRLTEQQCRAPVPYTLCAANVPLRTVYSFSNRTNKCEPMKTC 187
           MKATLVAICF+AAVAYSMGRL+E+QCR PVP T CA    LRT+Y FSN TNKCE M++C
Sbjct: 1   MKATLVAICFLAAVAYSMGRLSEEQCRRPVPSTSCANG--LRTIYYFSNHTNKCEKMQSC 58

Query: 188 AEGVNLFEKPECCKSECPYGSRSKPNRKPRGKF 286
             GVN FEK ECC+SECPYG  SKP R  R KF
Sbjct: 59  GVGVNHFEKEECCESECPYGKGSKPGRMSRRKF 91


==> gi|22164220|gb|AAM93615.1|AF483693_1 putative secreted protein
           [Ixodes scapularis]
          Length = 94

 Score =  127 bits (320), Expect = 8e-032
 Identities = 59/94 (62%), Positives = 71/94 (75%), Gaps = 1/94 (1%)
 Frame = +2

Query: 8   MKATLVAICFIAAVAYSMGRLTEQQCRAPVPYTLCAANVPLRTVYSFSNRTNKCEPMK-T 184
           MKA LVAI F+AAVAYSMGRLTEQQCR PVP ++CA +   RT+YSF+N TNKCE ++ +
Sbjct: 1   MKAALVAIFFLAAVAYSMGRLTEQQCRTPVPSSMCAEDAKTRTIYSFNNNTNKCERVQDS 60

Query: 185 CAEGVNLFEKPECCKSECPYGSRSKPNRKPRGKF 286
           C EG+N FE+  CC SECPYG  SKP+    G F
Sbjct: 61  CGEGINQFERKGCCISECPYGRHSKPSNNSNGNF 94


==> gi|67083577|gb|AAY66724.1| putative secreted salivary protein
           [Ixodes scapularis]
          Length = 94

 Score =  127 bits (320), Expect = 8e-032
 Identities = 59/94 (62%), Positives = 71/94 (75%), Gaps = 1/94 (1%)
 Frame = +2

Query: 8   MKATLVAICFIAAVAYSMGRLTEQQCRAPVPYTLCAANVPLRTVYSFSNRTNKCEPMK-T 184
           MKA L+AI F+AAVAYSMGRLTEQQCR PVP ++CA +   RT+YSF+N TNKCE ++ +
Sbjct: 1   MKAALLAIFFLAAVAYSMGRLTEQQCRTPVPSSMCAEDAKTRTIYSFNNNTNKCERVQDS 60

Query: 185 CAEGVNLFEKPECCKSECPYGSRSKPNRKPRGKF 286
           C EG+N FEK  CC SECPYG  SKP+    G F
Sbjct: 61  CGEGINQFEKKGCCISECPYGRHSKPSNNSNGNF 94


==> gi|67083761|gb|AAY66815.1| putative secreted protein [Ixodes
           scapularis]
          Length = 94

 Score =  127 bits (319), Expect = 1e-031
 Identities = 60/94 (63%), Positives = 69/94 (73%), Gaps = 1/94 (1%)
 Frame = +2

Query: 8   MKATLVAICFIAAVAYSMGRLTEQQCRAPVPYTLCAANVPLRTVYSFSNRTNKCEPMK-T 184
           MKATLVAICFIAA +YSMGRL E QCR PVP T CA    LRTVYSF+N TN+CEP++ +
Sbjct: 1   MKATLVAICFIAAASYSMGRLAETQCRFPVPVTSCAEGAELRTVYSFNNNTNQCEPVRGS 60

Query: 185 CAEGVNLFEKPECCKSECPYGSRSKPNRKPRGKF 286
           C EGVN FE  +CC+ ECPYG  SK  +   G F
Sbjct: 61  CGEGVNQFETKDCCRRECPYGKHSKLGKVSDGTF 94


==> gi|22164206|gb|AAM93608.1|AF483686_1 putative secreted protein
           [Ixodes scapularis]
          Length = 81

 Score =  123 bits (309), Expect = 2e-030
 Identities = 57/82 (69%), Positives = 68/82 (82%)
 Frame = +2

Query: 8   MKATLVAICFIAAVAYSMGRLTEQQCRAPVPYTLCAANVPLRTVYSFSNRTNKCEPMKTC 187
           MKATLVAICF+AAVA+SMGRL+E+QCR PVP T CA+ V  RT+Y FSN TNKCE M++C
Sbjct: 1   MKATLVAICFLAAVAHSMGRLSEEQCRRPVPSTSCASGV--RTIYYFSNHTNKCEKMQSC 58

Query: 188 AEGVNLFEKPECCKSECPYGSR 253
             GVN FEK +CC+SECPYG +
Sbjct: 59  GVGVNHFEKKKCCESECPYGEK 80


==> gi|22164196|gb|AAM93603.1|AF483681_1 putative salivary secreted
           protein [Ixodes scapularis]
          Length = 75

 Score = 97.8 bits (242), Expect = 9e-023
 Identities = 46/70 (65%), Positives = 56/70 (80%), Gaps = 1/70 (1%)
 Frame = +2

Query: 8   MKATLVAICFIAAVAYSMGRLTEQQCRAPVPYTLCAANVPLRTVYSFSNRTNKCEPMK-T 184
           MKA LVAI F+AAVAYSMGRLTEQQCR PVP ++C  +   RT+YSF+N TNKCE ++ +
Sbjct: 1   MKAALVAIFFLAAVAYSMGRLTEQQCRTPVPSSMCVEDAKTRTIYSFNNNTNKCERVQDS 60

Query: 185 CAEGVNLFEK 214
           C EG+N FEK
Sbjct: 61  CGEGINQFEK 70


==> gi|67083489|gb|AAY66680.1| putative salivary protein with
           polylysine tail [Ixodes scapularis]
          Length = 94

 Score = 97.8 bits (242), Expect = 9e-023
 Identities = 44/92 (47%), Positives = 55/92 (59%)
 Frame = +2

Query: 8   MKATLVAICFIAAVAYSMGRLTEQQCRAPVPYTLCAANVPLRTVYSFSNRTNKCEPMKTC 187
           MK+T+  +CF+ AVA     L E QCRAP P+  C+ N PLRT Y FSN TN+CE    C
Sbjct: 1   MKSTVAVLCFLTAVACCTAMLLEAQCRAPRPFASCSGNAPLRTFYYFSNYTNQCEHSFGC 60

Query: 188 AEGVNLFEKPECCKSECPYGSRSKPNRKPRGK 283
             G+N FE   CC +ECPYG    P ++   K
Sbjct: 61  DMGLNTFEDKVCCATECPYGKHLPPGKQGNWK 92


==> gi|22164216|gb|AAM93613.1|AF483691_1 putative secreted protein
           [Ixodes scapularis]
          Length = 95

 Score = 84.3 bits (207), Expect = 1e-018
 Identities = 39/86 (45%), Positives = 53/86 (61%)
 Frame = +2

Query: 8   MKATLVAICFIAAVAYSMGRLTEQQCRAPVPYTLCAANVPLRTVYSFSNRTNKCEPMKTC 187
           MKATL A+CF+A V  ++  L E  CRAP     CAA++  + ++ F+N TN+CE    C
Sbjct: 1   MKATLAAVCFLATVVCTIALLPEDICRAPHAVASCAADIKPKLLFYFNNGTNRCESYYGC 60

Query: 188 AEGVNLFEKPECCKSECPYGSRSKPN 265
             G+N F    CCK  CPYG ++KPN
Sbjct: 61  GGGLNDFGSKACCKDSCPYG-KNKPN 85


==> gi|67083593|gb|AAY66732.1| putative secreted salivary protein
           [Ixodes scapularis]
          Length = 95

 Score = 83.2 bits (204), Expect = 2e-018
 Identities = 39/86 (45%), Positives = 53/86 (61%)
 Frame = +2

Query: 8   MKATLVAICFIAAVAYSMGRLTEQQCRAPVPYTLCAANVPLRTVYSFSNRTNKCEPMKTC 187
           MKATL A+CF+A V  ++  L E  CRAP     CAA++  + ++ F+N TN+CE    C
Sbjct: 1   MKATLDAVCFLATVVCTIALLPEDICRAPHAVASCAADIKPKLLFYFNNGTNRCESYYGC 60

Query: 188 AEGVNLFEKPECCKSECPYGSRSKPN 265
             G+N F    CCK  CPYG ++KPN
Sbjct: 61  GGGLNDFGSKACCKDSCPYG-KNKPN 85


==> gi|22164214|gb|AAM93612.1|AF483690_1 putative secreted protein
           [Ixodes scapularis]
          Length = 94

 Score = 82.8 bits (203), Expect = 3e-018
 Identities = 36/92 (39%), Positives = 51/92 (55%)
 Frame = +2

Query: 8   MKATLVAICFIAAVAYSMGRLTEQQCRAPVPYTLCAANVPLRTVYSFSNRTNKCEPMKTC 187
           MKA + A+C +AAV   +  L E  CRAP P + CA+  P+ T+Y F N T++C+    C
Sbjct: 1   MKAAIAALCLLAAVVCVIALLPEGVCRAPHPVSSCASGTPITTMYYFDNHTDRCQNYLGC 60

Query: 188 AEGVNLFEKPECCKSECPYGSRSKPNRKPRGK 283
             G N F    CC   CPYG    P ++ +G+
Sbjct: 61  GGGYNDFGSLGCCMDSCPYGRHHPPGKRGKGR 92
