# Supplementary material for: Insight into the sialome of the castor bean tick, Ixodes ricinus
Source: BMC Genomics. 2008 May 20;9:233. doi: 10.1186/1471-2164-9-233 (PMC2410133; doi:10.1186/1471-2164-9-233)
Supplement: Additional file 1 — Supplemental table. Zip file contains MS Office Excel table with links to text files, containing additional information on all ESTs. [file 1471-2164-9-233-S1.zip › Supplement/links/ACARI/IR_ALL-contig_188-ACARI.txt]

>IR_ALL-contig_188

gi|51011516|gb|AAT92167.1| ribosomal protein L41 [Ixodes pacificus]    54   2e-009
gi|67084063|gb|AAY66966.1| ribosomal protein L41 [Ixodes scapula...    54   2e-009


==> gi|51011516|gb|AAT92167.1| ribosomal protein L41 [Ixodes pacificus]
          Length = 25

 Score = 53.9 bits (128), Expect = 2e-009
 Identities = 25/25 (100%), Positives = 25/25 (100%)
 Frame = +2

Query: 68  MRAKWRKKRMRRLKRKRRKMRERSK 142
           MRAKWRKKRMRRLKRKRRKMRERSK
Sbjct: 1   MRAKWRKKRMRRLKRKRRKMRERSK 25


==> gi|67084063|gb|AAY66966.1| ribosomal protein L41 [Ixodes
           scapularis]
          Length = 25

 Score = 53.9 bits (128), Expect = 2e-009
 Identities = 25/25 (100%), Positives = 25/25 (100%)
 Frame = +2

Query: 68  MRAKWRKKRMRRLKRKRRKMRERSK 142
           MRAKWRKKRMRRLKRKRRKMRERSK
Sbjct: 1   MRAKWRKKRMRRLKRKRRKMRERSK 25
