# Supplementary material for: Insight into the sialome of the castor bean tick, Ixodes ricinus
Source: BMC Genomics. 2008 May 20;9:233. doi: 10.1186/1471-2164-9-233 (PMC2410133; doi:10.1186/1471-2164-9-233)
Supplement: Additional file 1 — Supplemental table. Zip file contains MS Office Excel table with links to text files, containing additional information on all ESTs. [file 1471-2164-9-233-S1.zip › Supplement/links/ACARI/IR_ALL-contig_189-ACARI.txt]

>IR_ALL-contig_189

gi|51011516|gb|AAT92167.1| ribosomal protein L41 [Ixodes pacificus]    54   1e-009
gi|67084063|gb|AAY66966.1| ribosomal protein L41 [Ixodes scapula...    54   1e-009
gi|12310502|emb|CAC22471.1| unnamed protein product [Ixodes rici...    28   0.067
gi|5911724|emb|CAB55820.1| hypothetical protein [Ixodes ricinus]       28   0.067


==> gi|51011516|gb|AAT92167.1| ribosomal protein L41 [Ixodes pacificus]
          Length = 25

 Score = 53.9 bits (128), Expect = 1e-009
 Identities = 25/25 (100%), Positives = 25/25 (100%)
 Frame = +1

Query: 70  MRAKWRKKRMRRLKRKRRKMRERSK 144
           MRAKWRKKRMRRLKRKRRKMRERSK
Sbjct: 1   MRAKWRKKRMRRLKRKRRKMRERSK 25


==> gi|67084063|gb|AAY66966.1| ribosomal protein L41 [Ixodes
           scapularis]
          Length = 25

 Score = 53.9 bits (128), Expect = 1e-009
 Identities = 25/25 (100%), Positives = 25/25 (100%)
 Frame = +1

Query: 70  MRAKWRKKRMRRLKRKRRKMRERSK 144
           MRAKWRKKRMRRLKRKRRKMRERSK
Sbjct: 1   MRAKWRKKRMRRLKRKRRKMRERSK 25


==> gi|12310502|emb|CAC22471.1| unnamed protein product [Ixodes
           ricinus]
          Length = 273

 Score = 28.5 bits (62), Expect = 0.067
 Identities = 20/73 (27%), Positives = 29/73 (39%)
 Frame = -1

Query: 247 GCEVGPGHRRGHSPLEAVVRSPEVVQPFCAPGQSTWTSPSSSSSCASAFASASYATLLSS 68
           G  VG GH  G+S L     +        AP  S   S   ++   + +A+A  AT   +
Sbjct: 54  GHAVGLGHGFGYSGLTGYSVAAPASYAVAAPAVSRTVSTYHAAPAVATYAAAPVATYAVA 113

Query: 67  SKVRRIHAADAEP 29
             V R+    A P
Sbjct: 114 PAVTRVSPVRAAP 126


==> gi|5911724|emb|CAB55820.1| hypothetical protein [Ixodes ricinus]
          Length = 252

 Score = 28.5 bits (62), Expect = 0.067
 Identities = 20/73 (27%), Positives = 29/73 (39%)
 Frame = -1

Query: 247 GCEVGPGHRRGHSPLEAVVRSPEVVQPFCAPGQSTWTSPSSSSSCASAFASASYATLLSS 68
           G  VG GH  G+S L     +        AP  S   S   ++   + +A+A  AT   +
Sbjct: 54  GHAVGLGHGFGYSGLTGYSVAAPASYAVAAPAVSRTVSTYHAAPAVATYAAAPVATYAVA 113

Query: 67  SKVRRIHAADAEP 29
             V R+    A P
Sbjct: 114 PAVTRVSPVRAAP 126
