# Supplementary material for: Insight into the sialome of the castor bean tick, Ixodes ricinus
Source: BMC Genomics. 2008 May 20;9:233. doi: 10.1186/1471-2164-9-233 (PMC2410133; doi:10.1186/1471-2164-9-233)
Supplement: Additional file 1 — Supplemental table. Zip file contains MS Office Excel table with links to text files, containing additional information on all ESTs. [file 1471-2164-9-233-S1.zip › Supplement/links/ACARI/IR_ALL-contig_190-ACARI.txt]

>IR_ALL-contig_190

gi|51011516|gb|AAT92167.1| ribosomal protein L41 [Ixodes pacificus]    54   2e-009
gi|67084063|gb|AAY66966.1| ribosomal protein L41 [Ixodes scapula...    54   2e-009
gi|3970891|dbj|BAA34805.1| serin proteinase 1 [Haemaphysalis lon...    32   0.006
gi|12310502|emb|CAC22471.1| unnamed protein product [Ixodes rici...    30   0.018
gi|5911724|emb|CAB55820.1| hypothetical protein [Ixodes ricinus]       30   0.018


==> gi|51011516|gb|AAT92167.1| ribosomal protein L41 [Ixodes pacificus]
          Length = 25

 Score = 53.9 bits (128), Expect = 2e-009
 Identities = 25/25 (100%), Positives = 25/25 (100%)
 Frame = +2

Query: 68  MRAKWRKKRMRRLKRKRRKMRERSK 142
           MRAKWRKKRMRRLKRKRRKMRERSK
Sbjct: 1   MRAKWRKKRMRRLKRKRRKMRERSK 25


==> gi|67084063|gb|AAY66966.1| ribosomal protein L41 [Ixodes
           scapularis]
          Length = 25

 Score = 53.9 bits (128), Expect = 2e-009
 Identities = 25/25 (100%), Positives = 25/25 (100%)
 Frame = +2

Query: 68  MRAKWRKKRMRRLKRKRRKMRERSK 142
           MRAKWRKKRMRRLKRKRRKMRERSK
Sbjct: 1   MRAKWRKKRMRRLKRKRRKMRERSK 25


==> gi|3970891|dbj|BAA34805.1| serin proteinase 1 [Haemaphysalis
           longicornis]
          Length = 345

 Score = 32.0 bits (71), Expect = 0.006
 Identities = 19/72 (26%), Positives = 28/72 (38%)
 Frame = +2

Query: 158 LLRAGRPPDFSRLLREDCGPDGAPGPTSHPDLLLCPMTDLGKLGLDLQNCCPACSQTCTE 337
           L++   P D +  +R  C   G  G  S P   L  +T  G      + CCP C +  + 
Sbjct: 200 LVQLDEPVDLTPRVRPVCHAHGPVGQGSPPGRGLGLVTGWGDADFSARPCCPWCKRELSR 259

Query: 338 GGSSCALKPHLI 373
           G       PH +
Sbjct: 260 GLRGGRRAPHCV 271


==> gi|12310502|emb|CAC22471.1| unnamed protein product [Ixodes
           ricinus]
          Length = 273

 Score = 30.4 bits (67), Expect = 0.018
 Identities = 21/80 (26%), Positives = 31/80 (38%)
 Frame = -3

Query: 266 WGRAAGLGARSGLGHRRGHSPL*AVVRSPEVVQPSGAPGQSTWTSPSSSSSCASAFASAS 87
           +G   G G   GLGH  G+S L     +        AP  S   S   ++   + +A+A 
Sbjct: 47  YGSGLGYGHAVGLGHGFGYSGLTGYSVAAPASYAVAAPAVSRTVSTYHAAPAVATYAAAP 106

Query: 86  YATLLSSSKVRRIHAADTEP 27
            AT   +  V R+      P
Sbjct: 107 VATYAVAPAVTRVSPVRAAP 126


==> gi|5911724|emb|CAB55820.1| hypothetical protein [Ixodes ricinus]
          Length = 252

 Score = 30.4 bits (67), Expect = 0.018
 Identities = 21/80 (26%), Positives = 31/80 (38%)
 Frame = -3

Query: 266 WGRAAGLGARSGLGHRRGHSPL*AVVRSPEVVQPSGAPGQSTWTSPSSSSSCASAFASAS 87
           +G   G G   GLGH  G+S L     +        AP  S   S   ++   + +A+A 
Sbjct: 47  YGSGLGYGHAVGLGHGFGYSGLTGYSVAAPASYAVAAPAVSRTVSTYHAAPAVATYAAAP 106

Query: 86  YATLLSSSKVRRIHAADTEP 27
            AT   +  V R+      P
Sbjct: 107 VATYAVAPAVTRVSPVRAAP 126
