# Supplementary material for: Insight into the sialome of the castor bean tick, Ixodes ricinus
Source: BMC Genomics. 2008 May 20;9:233. doi: 10.1186/1471-2164-9-233 (PMC2410133; doi:10.1186/1471-2164-9-233)
Supplement: Additional file 1 — Supplemental table. Zip file contains MS Office Excel table with links to text files, containing additional information on all ESTs. [file 1471-2164-9-233-S1.zip › Supplement/links/ACARI/IR_ALL-contig_193-ACARI.txt]

>IR_ALL-contig_193

gi|67083981|gb|AAY66925.1| ubiquitin/ribosomal protein S27a fusi...   321   9e-090
gi|67084045|gb|AAY66957.1| ribosomal protein L40 [Ixodes scapula...    69   1e-013
gi|67084061|gb|AAY66965.1| 40S ribosomal protein S30 [Ixodes sca...    39   1e-004
gi|51011536|gb|AAT92177.1| 40S ribosomal protein S30 [Ixodes pac...    33   0.005
gi|5815436|gb|AAD52672.1|AF178772_1 98kDa HDM allergen [Dermatop...    31   0.031
gi|21444328|emb|CAD35263.1| unnamed protein product [Dermatophag...    31   0.031
gi|21444331|emb|CAD35264.1| unnamed protein product [Dermatophag...    31   0.031
gi|21444334|emb|CAD35265.1| unnamed protein product [Dermatophag...    31   0.031


==> gi|67083981|gb|AAY66925.1| ubiquitin/ribosomal protein S27a fusion
           protein [Ixodes scapularis]
          Length = 156

 Score =  321 bits (823), Expect = 9e-090
 Identities = 156/156 (100%), Positives = 156/156 (100%)
 Frame = +3

Query: 120 MQIFVKTLTGKTITLEVEPSDTIENVKAKIQDKEGIPPDQQRLIFAGKQLEDGRTLSDYN 299
           MQIFVKTLTGKTITLEVEPSDTIENVKAKIQDKEGIPPDQQRLIFAGKQLEDGRTLSDYN
Sbjct: 1   MQIFVKTLTGKTITLEVEPSDTIENVKAKIQDKEGIPPDQQRLIFAGKQLEDGRTLSDYN 60

Query: 300 IQKESTLHLVLRLRGGAKKRKKKNYTTPKKNKHKKKKVKLAVLKFYKVDENGKITRLRRE 479
           IQKESTLHLVLRLRGGAKKRKKKNYTTPKKNKHKKKKVKLAVLKFYKVDENGKITRLRRE
Sbjct: 61  IQKESTLHLVLRLRGGAKKRKKKNYTTPKKNKHKKKKVKLAVLKFYKVDENGKITRLRRE 120

Query: 480 CPSDDCGAGVFMAAHFDRQYCGKCCLTYVYNKPDEK 587
           CPSDDCGAGVFMAAHFDRQYCGKCCLTYVYNKPDEK
Sbjct: 121 CPSDDCGAGVFMAAHFDRQYCGKCCLTYVYNKPDEK 156


==> gi|67084045|gb|AAY66957.1| ribosomal protein L40 [Ixodes
           scapularis]
          Length = 123

 Score = 68.9 bits (167), Expect = 1e-013
 Identities = 34/76 (44%), Positives = 53/76 (69%)
 Frame = +3

Query: 120 MQIFVKTLTGKTITLEVEPSDTIENVKAKIQDKEGIPPDQQRLIFAGKQLEDGRTLSDYN 299
           MQ+FVK+L G+T+TL++   D++  VK  ++++ G+P D+QRL+F G+QL D     + +
Sbjct: 1   MQVFVKSLDGRTVTLDLCSGDSVAAVKRGLEERTGLPCDEQRLLFGGRQLAD-----EDS 55

Query: 300 IQKESTLHLVLRLRGG 347
           +Q   TLHL LRL GG
Sbjct: 56  VQPGCTLHLNLRLVGG 71


==> gi|67084061|gb|AAY66965.1| 40S ribosomal protein S30 [Ixodes
           scapularis]
          Length = 134

 Score = 38.5 bits (88), Expect = 1e-004
 Identities = 33/91 (36%), Positives = 44/91 (48%), Gaps = 6/91 (6%)
 Frame = +3

Query: 162 LEVEPSDTIENVKAKIQDKEGIPPDQQRLIFAGKQLEDGRTLSDYNIQKESTLHLVLRLR 341
           +EV   +T+  +K  +Q  EGI    Q L  AGK L D   LS   +   S +  V+ L 
Sbjct: 13  IEVTGDETVAFLKNYLQTAEGIAAADQCLYSAGKPLSDEELLSAC-LSDGSRIDAVVPLL 71

Query: 342 GG------AKKRKKKNYTTPKKNKHKKKKVK 416
           GG      A+  K K   TPK +K +KKK K
Sbjct: 72  GGKVHGSLARAGKVKG-QTPKVDKQEKKKKK 101


==> gi|51011536|gb|AAT92177.1| 40S ribosomal protein S30 [Ixodes
           pacificus]
          Length = 133

 Score = 33.5 bits (75), Expect = 0.005
 Identities = 30/89 (33%), Positives = 43/89 (48%), Gaps = 6/89 (6%)
 Frame = +3

Query: 162 LEVEPSDTIENVKAKIQDKEGIPPDQQRLIFAGKQLEDGRTLSDYNIQKESTLHLVLRLR 341
           +EV   +T+  +K  ++  EGI    Q L  AGK L D   LS   +   S +  V+ L 
Sbjct: 13  IEVTGDETVAFLKNYLESAEGIAAADQCLYSAGKPLCDEELLSAC-LSDGSRIDAVVPLL 71

Query: 342 GG------AKKRKKKNYTTPKKNKHKKKK 410
           GG      A+  K K   TPK ++ +KKK
Sbjct: 72  GGKVHGSLARAGKVKG-QTPKVDEQEKKK 99


==> gi|5815436|gb|AAD52672.1|AF178772_1 98kDa HDM allergen
           [Dermatophagoides farinae]
          Length = 555

 Score = 30.8 bits (68), Expect = 0.031
 Identities = 20/78 (25%), Positives = 30/78 (38%)
 Frame = +1

Query: 337 CVVAPRSARRRTTPLPRRTSTRRRRSSWPCSSSTRWTKMARSLA*GESAPVTTAEPVCSW 516
           C++ P +     T  P   +T     S P + +T  +    +     + P TT  P    
Sbjct: 411 CILGPSTTTPTPTTTPTTPTTTPTTPS-PTTPTTTPSPTTPTTTPSPTTPTTTPSPTTPT 469

Query: 517 PPTSTGSTAESAASPTCT 570
           P T T +   S  SPT T
Sbjct: 470 PTTPTPAPTTSTPSPTTT 487


==> gi|21444328|emb|CAD35263.1| unnamed protein product
           [Dermatophagoides farinae]
          Length = 555

 Score = 30.8 bits (68), Expect = 0.031
 Identities = 20/78 (25%), Positives = 30/78 (38%)
 Frame = +1

Query: 337 CVVAPRSARRRTTPLPRRTSTRRRRSSWPCSSSTRWTKMARSLA*GESAPVTTAEPVCSW 516
           C++ P +     T  P   +T     S P + +T  +    +     + P TT  P    
Sbjct: 411 CILGPSTTTPTPTTTPTTPTTTPTTPS-PTTPTTTPSPTTPTTTPSPTTPTTTPSPTTPT 469

Query: 517 PPTSTGSTAESAASPTCT 570
           P T T +   S  SPT T
Sbjct: 470 PTTPTPAPTTSTPSPTTT 487


==> gi|21444331|emb|CAD35264.1| unnamed protein product
           [Dermatophagoides farinae]
          Length = 555

 Score = 30.8 bits (68), Expect = 0.031
 Identities = 20/78 (25%), Positives = 30/78 (38%)
 Frame = +1

Query: 337 CVVAPRSARRRTTPLPRRTSTRRRRSSWPCSSSTRWTKMARSLA*GESAPVTTAEPVCSW 516
           C++ P +     T  P   +T     S P + +T  +    +     + P TT  P    
Sbjct: 411 CILGPSTTTPTPTTTPTTPTTTPTTPS-PTTPTTTPSPTTPTTTPSPTTPTTTPSPTTPT 469

Query: 517 PPTSTGSTAESAASPTCT 570
           P T T +   S  SPT T
Sbjct: 470 PTTPTPAPTTSTPSPTTT 487


==> gi|21444334|emb|CAD35265.1| unnamed protein product
           [Dermatophagoides farinae]
          Length = 536

 Score = 30.8 bits (68), Expect = 0.031
 Identities = 20/78 (25%), Positives = 30/78 (38%)
 Frame = +1

Query: 337 CVVAPRSARRRTTPLPRRTSTRRRRSSWPCSSSTRWTKMARSLA*GESAPVTTAEPVCSW 516
           C++ P +     T  P   +T     S P + +T  +    +     + P TT  P    
Sbjct: 392 CILGPSTTTPTPTTTPTTPTTTPTTPS-PTTPTTTPSPTTPTTTPSPTTPTTTPSPTTPT 450

Query: 517 PPTSTGSTAESAASPTCT 570
           P T T +   S  SPT T
Sbjct: 451 PTTPTPAPTTSTPSPTTT 468
