# Supplementary material for: Insight into the sialome of the castor bean tick, Ixodes ricinus
Source: BMC Genomics. 2008 May 20;9:233. doi: 10.1186/1471-2164-9-233 (PMC2410133; doi:10.1186/1471-2164-9-233)
Supplement: Additional file 1 — Supplemental table. Zip file contains MS Office Excel table with links to text files, containing additional information on all ESTs. [file 1471-2164-9-233-S1.zip › Supplement/links/ACARI/IR_ALL-contig_194-ACARI.txt]

>IR_ALL-contig_194

gi|12310486|emb|CAC22468.1| unnamed protein product [Ixodes rici...   119   6e-029
gi|5911708|emb|CAB55817.1| hypothetical protein [Ixodes ricinus]      119   6e-029
gi|51011584|gb|AAT92201.1| truncated salivary metalloprotease [I...   115   8e-028
gi|22164294|gb|AAM93652.1|AF483730_1 truncated secreted metallop...   114   3e-027
gi|31322780|gb|AAP22067.1| salivary gland metalloprotease [Ixode...   111   2e-026
gi|60729624|pir||JC7969 metalloprotease 1 - Ixodes scapularis         111   2e-026
gi|22164296|gb|AAM93653.1|AF483731_1 truncated secreted metallop...   107   2e-025
gi|67906164|dbj|BAE00066.1| metalloprotease [Haemaphysalis longi...    65   2e-012


==> gi|12310486|emb|CAC22468.1| unnamed protein product [Ixodes
           ricinus]
          Length = 488

 Score =  119 bits (299), Expect = 6e-029
 Identities = 70/190 (36%), Positives = 99/190 (52%), Gaps = 1/190 (0%)
 Frame = +3

Query: 3   AFVAAVCGERTVGLGEDQAYTYIGVRVMTHELGHVMGCPHDGDPGPPEFGGP-GSRECPF 179
           A+V   C E  VG+ ED+  +Y G  V  HEL H +GC HDGD       G  GS +CP+
Sbjct: 302 AYVGTACSEWKVGMCEDRPTSYYGAYVFAHELAHNLGCQHDGDGANSWVKGHIGSADCPW 361

Query: 180 DDGYLMSYNTDNLNQFRFSKCCNYLMSLMSWSPLGKCLHEKNAESTLDKLTNKLPGEGVS 359
           DDGYLMSY  ++  Q++FS  C   +  +   P  KCL E+ A+ T+   ++KLPG   S
Sbjct: 362 DDGYLMSYKMEDERQYKFSPYCQREVRNLYRRPEFKCLTERKAKKTI--RSSKLPGVMTS 419

Query: 360 RTTQCKKGFPDLYDTYFMRNLAIKNCEMQCFMPRRVYGYDTHLGLYVTDGTLCNDKGYVC 539
            +  C++ +      +      +K+C ++C    R+Y       L V DGT C + G  C
Sbjct: 420 SSNYCRRVYMYEKGMHADEAYGVKDCRVKCTTTSRMYWL-----LGVVDGTPCGN-GKAC 473

Query: 540 INGNCRTKQK 569
           I G CR K K
Sbjct: 474 ILGKCRNKIK 483


==> gi|5911708|emb|CAB55817.1| hypothetical protein [Ixodes ricinus]
          Length = 488

 Score =  119 bits (299), Expect = 6e-029
 Identities = 70/190 (36%), Positives = 99/190 (52%), Gaps = 1/190 (0%)
 Frame = +3

Query: 3   AFVAAVCGERTVGLGEDQAYTYIGVRVMTHELGHVMGCPHDGDPGPPEFGGP-GSRECPF 179
           A+V   C E  VG+ ED+  +Y G  V  HEL H +GC HDGD       G  GS +CP+
Sbjct: 302 AYVGTACSEWKVGMCEDRPTSYYGAYVFAHELAHNLGCQHDGDGANSWVKGHIGSADCPW 361

Query: 180 DDGYLMSYNTDNLNQFRFSKCCNYLMSLMSWSPLGKCLHEKNAESTLDKLTNKLPGEGVS 359
           DDGYLMSY  ++  Q++FS  C   +  +   P  KCL E+ A+ T+   ++KLPG   S
Sbjct: 362 DDGYLMSYKMEDERQYKFSPYCQREVRNLYRRPEFKCLTERKAKKTI--RSSKLPGVMTS 419

Query: 360 RTTQCKKGFPDLYDTYFMRNLAIKNCEMQCFMPRRVYGYDTHLGLYVTDGTLCNDKGYVC 539
            +  C++ +      +      +K+C ++C    R+Y       L V DGT C + G  C
Sbjct: 420 SSNYCRRVYMYEKGMHADEAYGVKDCRVKCTTTSRMYWL-----LGVVDGTPCGN-GKAC 473

Query: 540 INGNCRTKQK 569
           I G CR K K
Sbjct: 474 ILGKCRNKIK 483


==> gi|51011584|gb|AAT92201.1| truncated salivary metalloprotease
           [Ixodes pacificus]
          Length = 344

 Score =  115 bits (289), Expect = 8e-028
 Identities = 67/190 (35%), Positives = 98/190 (51%), Gaps = 1/190 (0%)
 Frame = +3

Query: 3   AFVAAVCGERTVGLGEDQAYTYIGVRVMTHELGHVMGCPHDGDPGPPEFGGP-GSRECPF 179
           A+V   C +  VG+ ED+  +Y G  V  HEL H +GC HDGD       G  GS +CP+
Sbjct: 158 AYVGTACSQWKVGMCEDRPTSYYGAYVFAHELAHNLGCQHDGDGANSWVKGHIGSADCPW 217

Query: 180 DDGYLMSYNTDNLNQFRFSKCCNYLMSLMSWSPLGKCLHEKNAESTLDKLTNKLPGEGVS 359
           DDGYLM+Y   +  Q++FS CC   +  +   P  KCL E+  + T+ K ++KLPG   S
Sbjct: 218 DDGYLMTYKMQDERQYKFSPCCQREIRNLYKRPEFKCLTERKTKKTI-KRSSKLPGVMTS 276

Query: 360 RTTQCKKGFPDLYDTYFMRNLAIKNCEMQCFMPRRVYGYDTHLGLYVTDGTLCNDKGYVC 539
            +  C++ +      +      +++C ++C   R      T+  L V DGT C  K   C
Sbjct: 277 LSNYCRRVYMYEKGMHADDAYGVRDCRVKCTASR------TYWTLGVVDGTPCGSK-KAC 329

Query: 540 INGNCRTKQK 569
           I G CR + K
Sbjct: 330 ILGKCRKEIK 339


==> gi|22164294|gb|AAM93652.1|AF483730_1 truncated secreted
           metalloprotease [Ixodes scapularis]
          Length = 367

 Score =  114 bits (284), Expect = 3e-027
 Identities = 67/190 (35%), Positives = 98/190 (51%), Gaps = 1/190 (0%)
 Frame = +3

Query: 3   AFVAAVCGERTVGLGEDQAYTYIGVRVMTHELGHVMGCPHDGDPGPPEFGGP-GSRECPF 179
           A+V   C +  VG+ ED+  +Y G  V  HEL H +GC HDGD       G  GS +CP+
Sbjct: 181 AYVGTACSQWKVGMCEDRPTSYYGAYVFAHELAHNLGCQHDGDGANSWVKGHIGSADCPW 240

Query: 180 DDGYLMSYNTDNLNQFRFSKCCNYLMSLMSWSPLGKCLHEKNAESTLDKLTNKLPGEGVS 359
           DDGYLMSY   +  Q++FS CC   +  +   P  KCL E+ A+  + K ++KLPG   S
Sbjct: 241 DDGYLMSYKMQDERQYKFSYCCQREVRNLYKRPEFKCLTERKAKKAI-KRSSKLPGVMTS 299

Query: 360 RTTQCKKGFPDLYDTYFMRNLAIKNCEMQCFMPRRVYGYDTHLGLYVTDGTLCNDKGYVC 539
            +  C+  +      +      +++C+++C          T+  L V DGT C +K   C
Sbjct: 300 LSNYCRWVYMYENGMHADEAYGVRDCKVRCTTK------TTYWTLGVVDGTPCGNK-KAC 352

Query: 540 INGNCRTKQK 569
           I G CR + K
Sbjct: 353 ILGKCRNEIK 362


==> gi|31322780|gb|AAP22067.1| salivary gland metalloprotease [Ixodes
           scapularis]
          Length = 488

 Score =  111 bits (277), Expect = 2e-026
 Identities = 65/186 (34%), Positives = 96/186 (51%), Gaps = 2/186 (1%)
 Frame = +3

Query: 3   AFVAAVCGERTVGLGEDQAYTYIGVRVMTHELGHVMGCPHDGDPGPPEF--GGPGSRECP 176
           A++   C E  VG+ ED   +Y G  V  HEL H +GC HDGD G  ++  G  GS +CP
Sbjct: 302 AYLGTACSEWRVGMCEDPPTSYYGAYVFAHELAHNLGCQHDGD-GASDWVKGHIGSADCP 360

Query: 177 FDDGYLMSYNTDNLNQFRFSKCCNYLMSLMSWSPLGKCLHEKNAESTLDKLTNKLPGEGV 356
           +DDGYLMSY   +  Q++FS CC   +  +   P  KCL E+    T+ K ++KLPG   
Sbjct: 361 WDDGYLMSYKMQDERQYQFSYCCQREVRNLYNRPEFKCLRERYTTKTI-KHSSKLPGRMT 419

Query: 357 SRTTQCKKGFPDLYDTYFMRNLAIKNCEMQCFMPRRVYGYDTHLGLYVTDGTLCNDKGYV 536
           + +  C++ +      +      +++C+++C       G   +  L V DGT C  K   
Sbjct: 420 TLSNYCQRVYRYEKGMHADETYGVRDCKVKC------TGNTNYWRLTVVDGTPCGKK-KA 472

Query: 537 CINGNC 554
           CI G C
Sbjct: 473 CILGKC 478


==> gi|60729624|pir||JC7969 metalloprotease 1 - Ixodes scapularis
          Length = 488

 Score =  111 bits (277), Expect = 2e-026
 Identities = 65/186 (34%), Positives = 96/186 (51%), Gaps = 2/186 (1%)
 Frame = +3

Query: 3   AFVAAVCGERTVGLGEDQAYTYIGVRVMTHELGHVMGCPHDGDPGPPEF--GGPGSRECP 176
           A++   C E  VG+ ED   +Y G  V  HEL H +GC HDGD G  ++  G  GS +CP
Sbjct: 302 AYLGTACSEWRVGMCEDPPTSYYGAYVFAHELAHNLGCQHDGD-GASDWVKGHIGSADCP 360

Query: 177 FDDGYLMSYNTDNLNQFRFSKCCNYLMSLMSWSPLGKCLHEKNAESTLDKLTNKLPGEGV 356
           +DDGYLMSY   +  Q++FS CC   +  +   P  KCL E+    T+ K ++KLPG   
Sbjct: 361 WDDGYLMSYKMQDERQYQFSYCCQREVRNLYNRPEFKCLRERYTTKTI-KHSSKLPGRMT 419

Query: 357 SRTTQCKKGFPDLYDTYFMRNLAIKNCEMQCFMPRRVYGYDTHLGLYVTDGTLCNDKGYV 536
           + +  C++ +      +      +++C+++C       G   +  L V DGT C  K   
Sbjct: 420 TLSNYCQRVYRYEKGMHADETYGVRDCKVKC------TGNTNYWRLTVVDGTPCGKK-KA 472

Query: 537 CINGNC 554
           CI G C
Sbjct: 473 CILGKC 478


==> gi|22164296|gb|AAM93653.1|AF483731_1 truncated secreted
           metalloprotease [Ixodes scapularis]
          Length = 403

 Score =  107 bits (268), Expect = 2e-025
 Identities = 68/197 (34%), Positives = 100/197 (50%), Gaps = 7/197 (3%)
 Frame = +3

Query: 3   AFVAAVCGERTVGLGEDQAYTYIGVRVMTHELGHVMGCPHDGDP-GPPEFGGPGSRECPF 179
           A+V   C +  VG+ ED+  ++ G  V +HEL H +GC HDGD  G    G  GS +CP+
Sbjct: 212 AYVGTACSDWRVGMCEDRPTSFYGAYVFSHELAHNLGCNHDGDEAGTWVKGHIGSSDCPW 271

Query: 180 DDGYLMSYNTDNLNQFRFSKCCNYLMSLMSWSPLGKCLHEKNAESTLDKLTNKLPGEGVS 359
           DDGYLMSY   +  Q+ FS CC   +  +   P  +CL E+N +  + + ++ LPG   +
Sbjct: 272 DDGYLMSYKMKDERQYAFSYCCQREIRNLYNRPEFRCLRERNPKKKIPR-SSYLPGGKTT 330

Query: 360 RTTQCKKGFPDLYDTYFMRNLA-----IKNCEMQCFMPRRVYGYDTHLGLYVTDGTLC-N 521
               CKK +  +Y+     N +     + +C+ QC         D+   L V DGT C N
Sbjct: 331 LDNYCKKVY--MYELDVRANASYGTKGVLDCKAQCLT------RDSWWKLGVVDGTPCSN 382

Query: 522 DKGYVCINGNCRTKQKK 572
           D    CI G C   ++K
Sbjct: 383 DGKKACILGKCIPYKRK 399


==> gi|67906164|dbj|BAE00066.1| metalloprotease [Haemaphysalis
           longicornis]
          Length = 550

 Score = 64.7 bits (156), Expect = 2e-012
 Identities = 52/194 (26%), Positives = 81/194 (41%), Gaps = 11/194 (5%)
 Frame = +3

Query: 6   FVAAVCGERTVGLGEDQAYTYIGVRVMTHELGHVMGCPHDGDPGPPEF-GGPGSRECPFD 182
           +++ VC    V LGED+   + G+R  THE+ H +G  HDG        G P +  C +D
Sbjct: 293 YLSGVCSHSFVALGEDKPGFFTGLRTFTHEVAHTLGATHDGQEADNNVPGHPSAVGCSWD 352

Query: 183 DGYLMSYNTDNLNQFRFSKCCNYLMSLMSWSPLGKCLHEKNAESTLDKLTNKLPGEGVSR 362
            G++MSY  +  +Q+ FS+C    M  +  +    C      E    K      G  VS 
Sbjct: 353 LGHIMSYVQNGRSQYFFSQCSLLQMQHVIRAKGQSCWEVSGTE---QKWEGVYAGMTVSF 409

Query: 363 TTQCKKGFPDLYDTYFMRNLAIKNCEMQC-FMPRRVYGYDTHLGLY---------VTDGT 512
            + C+       +  F + +    C+++C F+    Y Y+     Y           D  
Sbjct: 410 QSFCENVLAGKENVTF-QFVNSTTCKVRCRFVKYVAYQYNGQTYHYEDGYYTEAEALDYM 468

Query: 513 LCNDKGYVCINGNC 554
            C + G VCI G C
Sbjct: 469 ACGE-GMVCIRGVC 481
