# Supplementary material for: Insight into the sialome of the castor bean tick, Ixodes ricinus
Source: BMC Genomics. 2008 May 20;9:233. doi: 10.1186/1471-2164-9-233 (PMC2410133; doi:10.1186/1471-2164-9-233)
Supplement: Additional file 1 — Supplemental table. Zip file contains MS Office Excel table with links to text files, containing additional information on all ESTs. [file 1471-2164-9-233-S1.zip › Supplement/links/ACARI/IR_ALL-contig_195-ACARI.txt]

>IR_ALL-contig_195

gi|67083791|gb|AAY66830.1| 60S ribosomal protein L9 [Ixodes scap...   278   6e-077


==> gi|67083791|gb|AAY66830.1| 60S ribosomal protein L9 [Ixodes
           scapularis]
          Length = 189

 Score =  278 bits (711), Expect = 6e-077
 Identities = 139/140 (99%), Positives = 140/140 (100%)
 Frame = +3

Query: 3   KRRLQVRKWFGIRKELATVRTVCSHVENMIKGVTKGFQYKMRTVYAHFPINVTTSQNNTL 182
           KRRLQVRKWFGIRKELATVRTVCSHVENMIKGVTKGFQYKMRTVYAHFPINVTTSQNNTL
Sbjct: 50  KRRLQVRKWFGIRKELATVRTVCSHVENMIKGVTKGFQYKMRTVYAHFPINVTTSQNNTL 109

Query: 183 VEIRNFLGEKYIRRVHMQPGVTCINSPAQKDELILEGNDIELVSRSAARIQQSTLVKNKD 362
           VEIRNFLGEKYIRRVHMQPGVTCINSPAQKDELILEGNDIELVSRSAARIQQSTLVKNKD
Sbjct: 110 VEIRNFLGEKYIRRVHMQPGVTCINSPAQKDELILEGNDIELVSRSAARIQQSTLVKNKD 169

Query: 363 IRKFLDGIYVSEKTSVVKDD 422
           IRKFLDGIYVSEKTSVVKD+
Sbjct: 170 IRKFLDGIYVSEKTSVVKDE 189
