# Supplementary material for: Insight into the sialome of the castor bean tick, Ixodes ricinus
Source: BMC Genomics. 2008 May 20;9:233. doi: 10.1186/1471-2164-9-233 (PMC2410133; doi:10.1186/1471-2164-9-233)
Supplement: Additional file 1 — Supplemental table. Zip file contains MS Office Excel table with links to text files, containing additional information on all ESTs. [file 1471-2164-9-233-S1.zip › Supplement/links/ACARI/IR_ALL-contig_196-ACARI.txt]

>IR_ALL-contig_196

gi|67083791|gb|AAY66830.1| 60S ribosomal protein L9 [Ixodes scap...   158   3e-041


==> gi|67083791|gb|AAY66830.1| 60S ribosomal protein L9 [Ixodes
           scapularis]
          Length = 189

 Score =  158 bits (400), Expect = 3e-041
 Identities = 80/81 (98%), Positives = 81/81 (100%)
 Frame = +1

Query: 1   LVEIRNFLGEKYIRRVHMQPGVTCINSPAQKDELILEGNDIELVSRSAARIQQSTLVKNK 180
           LVEIRNFLGEKYIRRVHMQPGVTCINSPAQKDELILEGNDIELVSRSAARIQQSTLVKNK
Sbjct: 109 LVEIRNFLGEKYIRRVHMQPGVTCINSPAQKDELILEGNDIELVSRSAARIQQSTLVKNK 168

Query: 181 DIRKFLDGIYVSEKTSVVKDD 243
           DIRKFLDGIYVSEKTSVVKD+
Sbjct: 169 DIRKFLDGIYVSEKTSVVKDE 189
