# Supplementary material for: Insight into the sialome of the castor bean tick, Ixodes ricinus
Source: BMC Genomics. 2008 May 20;9:233. doi: 10.1186/1471-2164-9-233 (PMC2410133; doi:10.1186/1471-2164-9-233)
Supplement: Additional file 1 — Supplemental table. Zip file contains MS Office Excel table with links to text files, containing additional information on all ESTs. [file 1471-2164-9-233-S1.zip › Supplement/links/ACARI/IR_ALL-contig_197-ACARI.txt]

>IR_ALL-contig_197

gi|67083901|gb|AAY66885.1| ribosomal protein S18 [Ixodes scapula...   307   1e-085
gi|33521690|gb|AAQ21388.1| ribosomal protein S18 [Ixodes ricinus]     301   5e-084
gi|17154958|gb|AAL36024.1|AF347079_1 BM86-like protein [Hyalomma...    29   0.081


==> gi|67083901|gb|AAY66885.1| ribosomal protein S18 [Ixodes
           scapularis]
          Length = 153

 Score =  307 bits (786), Expect = 1e-085
 Identities = 152/153 (99%), Positives = 153/153 (100%)
 Frame = +2

Query: 11  MSLVIPDKFQHILRVLNTNIDGRRRVMFALTAIKGVGRRFSNMVCKKADVDLNKRAGELT 190
           MSLVIPDKFQHILRVLNTNIDGRR+VMFALTAIKGVGRRFSNMVCKKADVDLNKRAGELT
Sbjct: 1   MSLVIPDKFQHILRVLNTNIDGRRKVMFALTAIKGVGRRFSNMVCKKADVDLNKRAGELT 60

Query: 191 EEEVEKLITIMSNPRQYKIPDWFLNRQKDIKDGKFSQVTSNALENKLREDLERLKKIRAH 370
           EEEVEKLITIMSNPRQYKIPDWFLNRQKDIKDGKFSQVTSNALENKLREDLERLKKIRAH
Sbjct: 61  EEEVEKLITIMSNPRQYKIPDWFLNRQKDIKDGKFSQVTSNALENKLREDLERLKKIRAH 120

Query: 371 RGLRHFWGLRVRGQHTKTTGRRGRTVGVSKKKN 469
           RGLRHFWGLRVRGQHTKTTGRRGRTVGVSKKKN
Sbjct: 121 RGLRHFWGLRVRGQHTKTTGRRGRTVGVSKKKN 153


==> gi|33521690|gb|AAQ21388.1| ribosomal protein S18 [Ixodes ricinus]
          Length = 152

 Score =  301 bits (772), Expect = 5e-084
 Identities = 149/151 (98%), Positives = 151/151 (100%)
 Frame = +2

Query: 14  SLVIPDKFQHILRVLNTNIDGRRRVMFALTAIKGVGRRFSNMVCKKADVDLNKRAGELTE 193
           +LVIPDKFQHILRVLNTNIDGRR+VMFALTAIKGVGRRFSNMVCKKADVDLNKRAGELTE
Sbjct: 2   ALVIPDKFQHILRVLNTNIDGRRKVMFALTAIKGVGRRFSNMVCKKADVDLNKRAGELTE 61

Query: 194 EEVEKLITIMSNPRQYKIPDWFLNRQKDIKDGKFSQVTSNALENKLREDLERLKKIRAHR 373
           EEVEKLITIMSNPRQYKIPDWFLNRQKDIKDGKFSQVTSNALENKLREDLERLKKIRAHR
Sbjct: 62  EEVEKLITIMSNPRQYKIPDWFLNRQKDIKDGKFSQVTSNALENKLREDLERLKKIRAHR 121

Query: 374 GLRHFWGLRVRGQHTKTTGRRGRTVGVSKKK 466
           GLRHFWGLRVRGQHTKTTGRRGRTVGVSKKK
Sbjct: 122 GLRHFWGLRVRGQHTKTTGRRGRTVGVSKKK 152


==> gi|17154958|gb|AAL36024.1|AF347079_1 BM86-like protein [Hyalomma
           anatolicum anatolicum]
          Length = 664

 Score = 28.9 bits (63), Expect = 0.081
 Identities = 26/107 (24%), Positives = 37/107 (34%), Gaps = 3/107 (2%)
 Frame = -1

Query: 347 ARGPHAACSPGRSMSPG*TCRP*CPSACSGTSQGSCTGGGST*S*SASPPLPQSALRRAC 168
           ++GP+  C P   + P  TC+  C     G     C G   T   S  PP        + 
Sbjct: 148 SKGPNGKCVPTTCIRPDLTCKDLCEKNLLGKDTRCCQGWNPT-DCSVVPPEDTYCSPGSI 206

Query: 167 SGRHRPSCTPCLRSGAL---RP*WLSGRTSPCAVHRCSC*EHEECAE 36
            G        C    AL   +   + G+  P   ++C C    E AE
Sbjct: 207 KGEDGKCIDACTTKEALLLCKDGCIKGQ-KPGKAYKCICPHGYEIAE 252
