# Supplementary material for: Insight into the sialome of the castor bean tick, Ixodes ricinus
Source: BMC Genomics. 2008 May 20;9:233. doi: 10.1186/1471-2164-9-233 (PMC2410133; doi:10.1186/1471-2164-9-233)
Supplement: Additional file 1 — Supplemental table. Zip file contains MS Office Excel table with links to text files, containing additional information on all ESTs. [file 1471-2164-9-233-S1.zip › Supplement/links/ACARI/IR_ALL-contig_198-ACARI.txt]

>IR_ALL-contig_198

gi|67084113|gb|AAY66991.1| ribosomal protein L39 [Ixodes scapula...   109   2e-026


==> gi|67084113|gb|AAY66991.1| ribosomal protein L39 [Ixodes
           scapularis]
          Length = 51

 Score =  109 bits (272), Expect = 2e-026
 Identities = 51/51 (100%), Positives = 51/51 (100%)
 Frame = +1

Query: 34  MAAHKTFRIKQKLAKKLKQNRPIPQWIRMRTGNTIRYNAKRRHWRRTKLKL 186
           MAAHKTFRIKQKLAKKLKQNRPIPQWIRMRTGNTIRYNAKRRHWRRTKLKL
Sbjct: 1   MAAHKTFRIKQKLAKKLKQNRPIPQWIRMRTGNTIRYNAKRRHWRRTKLKL 51
