# Supplementary material for: Insight into the sialome of the castor bean tick, Ixodes ricinus
Source: BMC Genomics. 2008 May 20;9:233. doi: 10.1186/1471-2164-9-233 (PMC2410133; doi:10.1186/1471-2164-9-233)
Supplement: Additional file 1 — Supplemental table. Zip file contains MS Office Excel table with links to text files, containing additional information on all ESTs. [file 1471-2164-9-233-S1.zip › Supplement/links/ACARI/IR_ALL-contig_201-ACARI.txt]

>IR_ALL-contig_201

gi|45269081|gb|AAS55945.1| actin [Ornithodoros moubata]               377   e-106
gi|32330667|gb|AAP79880.1| actin [Boophilus microplus]                375   e-106
gi|60730230|emb|CAI63975.1| actin [Ixodes ricinus]                    375   e-106
gi|32423714|gb|AAP81255.1| actin [Haemaphysalis longicornis]          373   e-105
gi|32423716|gb|AAP81256.1| actin [Rhipicephalus appendiculatus]       373   e-105
gi|59894747|gb|AAX11193.1| actin [Ixodes ricinus]                     370   e-104
gi|41618678|gb|AAS09967.1| beta-actin [Boophilus microplus]           228   1e-061
gi|41618682|gb|AAS09968.1| beta-actin [Boophilus microplus]           227   3e-061
gi|16902904|gb|AAL30373.1|AF426178_1 actin [Ixodes scapularis]        123   8e-030
gi|33591154|gb|AAQ23081.1| gamma actin-like protein [Ixodes rici...    82   2e-017
gi|5815436|gb|AAD52672.1|AF178772_1 98kDa HDM allergen [Dermatop...    35   0.002
gi|21444328|emb|CAD35263.1| unnamed protein product [Dermatophag...    35   0.002
gi|21444331|emb|CAD35264.1| unnamed protein product [Dermatophag...    35   0.002
gi|21444334|emb|CAD35265.1| unnamed protein product [Dermatophag...    35   0.002


==> gi|45269081|gb|AAS55945.1| actin [Ornithodoros moubata]
          Length = 376

 Score =  377 bits (967), Expect = e-106
 Identities = 187/187 (100%), Positives = 187/187 (100%)
 Frame = +2

Query: 2   LMKILTERGYSFTTTAEREIVRDIKEKLCYVALDFEQEMATAASSSSLEKSYELPDGQVI 181
           LMKILTERGYSFTTTAEREIVRDIKEKLCYVALDFEQEMATAASSSSLEKSYELPDGQVI
Sbjct: 190 LMKILTERGYSFTTTAEREIVRDIKEKLCYVALDFEQEMATAASSSSLEKSYELPDGQVI 249

Query: 182 TIGNERFRCPEALFQPSFLGMEACGIHETTYNSIMKCDVDIRKDLYANTVLSGGTTMYPG 361
           TIGNERFRCPEALFQPSFLGMEACGIHETTYNSIMKCDVDIRKDLYANTVLSGGTTMYPG
Sbjct: 250 TIGNERFRCPEALFQPSFLGMEACGIHETTYNSIMKCDVDIRKDLYANTVLSGGTTMYPG 309

Query: 362 IADRMQKEITALAPSTMKIKIIAPPERKYSVWIGGSILASLSTFQQMWISKQEYDESGPS 541
           IADRMQKEITALAPSTMKIKIIAPPERKYSVWIGGSILASLSTFQQMWISKQEYDESGPS
Sbjct: 310 IADRMQKEITALAPSTMKIKIIAPPERKYSVWIGGSILASLSTFQQMWISKQEYDESGPS 369

Query: 542 IVHRKCF 562
           IVHRKCF
Sbjct: 370 IVHRKCF 376


==> gi|32330667|gb|AAP79880.1| actin [Boophilus microplus]
          Length = 376

 Score =  375 bits (964), Expect = e-106
 Identities = 186/187 (99%), Positives = 187/187 (100%)
 Frame = +2

Query: 2   LMKILTERGYSFTTTAEREIVRDIKEKLCYVALDFEQEMATAASSSSLEKSYELPDGQVI 181
           LMKILTERGYSFTTTAEREIVRDIKEKLCYVALDFEQEMATAASSSSLEKSYELPDGQVI
Sbjct: 190 LMKILTERGYSFTTTAEREIVRDIKEKLCYVALDFEQEMATAASSSSLEKSYELPDGQVI 249

Query: 182 TIGNERFRCPEALFQPSFLGMEACGIHETTYNSIMKCDVDIRKDLYANTVLSGGTTMYPG 361
           TIGNERFRCPEALFQPSFLGME+CGIHETTYNSIMKCDVDIRKDLYANTVLSGGTTMYPG
Sbjct: 250 TIGNERFRCPEALFQPSFLGMESCGIHETTYNSIMKCDVDIRKDLYANTVLSGGTTMYPG 309

Query: 362 IADRMQKEITALAPSTMKIKIIAPPERKYSVWIGGSILASLSTFQQMWISKQEYDESGPS 541
           IADRMQKEITALAPSTMKIKIIAPPERKYSVWIGGSILASLSTFQQMWISKQEYDESGPS
Sbjct: 310 IADRMQKEITALAPSTMKIKIIAPPERKYSVWIGGSILASLSTFQQMWISKQEYDESGPS 369

Query: 542 IVHRKCF 562
           IVHRKCF
Sbjct: 370 IVHRKCF 376


==> gi|60730230|emb|CAI63975.1| actin [Ixodes ricinus]
          Length = 376

 Score =  375 bits (964), Expect = e-106
 Identities = 186/187 (99%), Positives = 187/187 (100%)
 Frame = +2

Query: 2   LMKILTERGYSFTTTAEREIVRDIKEKLCYVALDFEQEMATAASSSSLEKSYELPDGQVI 181
           LMKILTERGYSFTTTAEREIVRDIKEKLCYVALDFEQEMATAASSSSLEKSYELPDGQVI
Sbjct: 190 LMKILTERGYSFTTTAEREIVRDIKEKLCYVALDFEQEMATAASSSSLEKSYELPDGQVI 249

Query: 182 TIGNERFRCPEALFQPSFLGMEACGIHETTYNSIMKCDVDIRKDLYANTVLSGGTTMYPG 361
           TIGNERFRCPEALFQPSFLGME+CGIHETTYNSIMKCDVDIRKDLYANTVLSGGTTMYPG
Sbjct: 250 TIGNERFRCPEALFQPSFLGMESCGIHETTYNSIMKCDVDIRKDLYANTVLSGGTTMYPG 309

Query: 362 IADRMQKEITALAPSTMKIKIIAPPERKYSVWIGGSILASLSTFQQMWISKQEYDESGPS 541
           IADRMQKEITALAPSTMKIKIIAPPERKYSVWIGGSILASLSTFQQMWISKQEYDESGPS
Sbjct: 310 IADRMQKEITALAPSTMKIKIIAPPERKYSVWIGGSILASLSTFQQMWISKQEYDESGPS 369

Query: 542 IVHRKCF 562
           IVHRKCF
Sbjct: 370 IVHRKCF 376


==> gi|32423714|gb|AAP81255.1| actin [Haemaphysalis longicornis]
          Length = 376

 Score =  373 bits (957), Expect = e-105
 Identities = 185/187 (98%), Positives = 186/187 (99%)
 Frame = +2

Query: 2   LMKILTERGYSFTTTAEREIVRDIKEKLCYVALDFEQEMATAASSSSLEKSYELPDGQVI 181
           LMKILTERGYSFTTTAEREIVRDIKEKLCYVALDFEQEMATAASSSSLEKSYELPDGQVI
Sbjct: 190 LMKILTERGYSFTTTAEREIVRDIKEKLCYVALDFEQEMATAASSSSLEKSYELPDGQVI 249

Query: 182 TIGNERFRCPEALFQPSFLGMEACGIHETTYNSIMKCDVDIRKDLYANTVLSGGTTMYPG 361
           T GNERFRCPEALFQPSFLGME+CGIHETTYNSIMKCDVDIRKDLYANTVLSGGTTMYPG
Sbjct: 250 TNGNERFRCPEALFQPSFLGMESCGIHETTYNSIMKCDVDIRKDLYANTVLSGGTTMYPG 309

Query: 362 IADRMQKEITALAPSTMKIKIIAPPERKYSVWIGGSILASLSTFQQMWISKQEYDESGPS 541
           IADRMQKEITALAPSTMKIKIIAPPERKYSVWIGGSILASLSTFQQMWISKQEYDESGPS
Sbjct: 310 IADRMQKEITALAPSTMKIKIIAPPERKYSVWIGGSILASLSTFQQMWISKQEYDESGPS 369

Query: 542 IVHRKCF 562
           IVHRKCF
Sbjct: 370 IVHRKCF 376


==> gi|32423716|gb|AAP81256.1| actin [Rhipicephalus appendiculatus]
          Length = 376

 Score =  373 bits (957), Expect = e-105
 Identities = 185/187 (98%), Positives = 186/187 (99%)
 Frame = +2

Query: 2   LMKILTERGYSFTTTAEREIVRDIKEKLCYVALDFEQEMATAASSSSLEKSYELPDGQVI 181
           LMKILTERGYSFTTTAEREIVRDIKEKLCYVALDFEQEMATAASSSSLEKSYELPDGQVI
Sbjct: 190 LMKILTERGYSFTTTAEREIVRDIKEKLCYVALDFEQEMATAASSSSLEKSYELPDGQVI 249

Query: 182 TIGNERFRCPEALFQPSFLGMEACGIHETTYNSIMKCDVDIRKDLYANTVLSGGTTMYPG 361
           TIGNERFRCPEALFQPSF GME+CGIHETTYNSIMKCDVDIRKDLYANTVLSGGTTMYPG
Sbjct: 250 TIGNERFRCPEALFQPSFPGMESCGIHETTYNSIMKCDVDIRKDLYANTVLSGGTTMYPG 309

Query: 362 IADRMQKEITALAPSTMKIKIIAPPERKYSVWIGGSILASLSTFQQMWISKQEYDESGPS 541
           IADRMQKEITALAPSTMKIKIIAPPERKYSVWIGGSILASLSTFQQMWISKQEYDESGPS
Sbjct: 310 IADRMQKEITALAPSTMKIKIIAPPERKYSVWIGGSILASLSTFQQMWISKQEYDESGPS 369

Query: 542 IVHRKCF 562
           IVHRKCF
Sbjct: 370 IVHRKCF 376


==> gi|59894747|gb|AAX11193.1| actin [Ixodes ricinus]
          Length = 374

 Score =  370 bits (949), Expect = e-104
 Identities = 184/185 (99%), Positives = 185/185 (100%)
 Frame = +2

Query: 2   LMKILTERGYSFTTTAEREIVRDIKEKLCYVALDFEQEMATAASSSSLEKSYELPDGQVI 181
           LMKILTERGYSFTTTAEREIVRDIKEKLCYVALDFEQEMATAASSSSLEKSYELPDGQVI
Sbjct: 186 LMKILTERGYSFTTTAEREIVRDIKEKLCYVALDFEQEMATAASSSSLEKSYELPDGQVI 245

Query: 182 TIGNERFRCPEALFQPSFLGMEACGIHETTYNSIMKCDVDIRKDLYANTVLSGGTTMYPG 361
           TIGNERFRCPEALFQPSFLGME+CGIHETTYNSIMKCDVDIRKDLYANTVLSGGTTMYPG
Sbjct: 246 TIGNERFRCPEALFQPSFLGMESCGIHETTYNSIMKCDVDIRKDLYANTVLSGGTTMYPG 305

Query: 362 IADRMQKEITALAPSTMKIKIIAPPERKYSVWIGGSILASLSTFQQMWISKQEYDESGPS 541
           IADRMQKEITALAPSTMKIKIIAPPERKYSVWIGGSILASLSTFQQMWISKQEYDESGPS
Sbjct: 306 IADRMQKEITALAPSTMKIKIIAPPERKYSVWIGGSILASLSTFQQMWISKQEYDESGPS 365

Query: 542 IVHRK 556
           IVHRK
Sbjct: 366 IVHRK 370


==> gi|41618678|gb|AAS09967.1| beta-actin [Boophilus microplus]
          Length = 111

 Score =  228 bits (582), Expect = 1e-061
 Identities = 111/111 (100%), Positives = 111/111 (100%)
 Frame = +2

Query: 134 SSSLEKSYELPDGQVITIGNERFRCPEALFQPSFLGMEACGIHETTYNSIMKCDVDIRKD 313
           SSSLEKSYELPDGQVITIGNERFRCPEALFQPSFLGMEACGIHETTYNSIMKCDVDIRKD
Sbjct: 1   SSSLEKSYELPDGQVITIGNERFRCPEALFQPSFLGMEACGIHETTYNSIMKCDVDIRKD 60

Query: 314 LYANTVLSGGTTMYPGIADRMQKEITALAPSTMKIKIIAPPERKYSVWIGG 466
           LYANTVLSGGTTMYPGIADRMQKEITALAPSTMKIKIIAPPERKYSVWIGG
Sbjct: 61  LYANTVLSGGTTMYPGIADRMQKEITALAPSTMKIKIIAPPERKYSVWIGG 111


==> gi|41618682|gb|AAS09968.1| beta-actin [Boophilus microplus]
          Length = 111

 Score =  227 bits (579), Expect = 3e-061
 Identities = 110/111 (99%), Positives = 111/111 (100%)
 Frame = +2

Query: 134 SSSLEKSYELPDGQVITIGNERFRCPEALFQPSFLGMEACGIHETTYNSIMKCDVDIRKD 313
           SSSLEKSYELPDGQVITIGNERFRCPEALFQPSFLGME+CGIHETTYNSIMKCDVDIRKD
Sbjct: 1   SSSLEKSYELPDGQVITIGNERFRCPEALFQPSFLGMESCGIHETTYNSIMKCDVDIRKD 60

Query: 314 LYANTVLSGGTTMYPGIADRMQKEITALAPSTMKIKIIAPPERKYSVWIGG 466
           LYANTVLSGGTTMYPGIADRMQKEITALAPSTMKIKIIAPPERKYSVWIGG
Sbjct: 61  LYANTVLSGGTTMYPGIADRMQKEITALAPSTMKIKIIAPPERKYSVWIGG 111


==> gi|16902904|gb|AAL30373.1|AF426178_1 actin [Ixodes scapularis]
          Length = 136

 Score =  123 bits (308), Expect = 8e-030
 Identities = 63/64 (98%), Positives = 63/64 (98%)
 Frame = +2

Query: 2   LMKILTERGYSFTTTAEREIVRDIKEKLCYVALDFEQEMATAASSSSLEKSYELPDGQVI 181
           LMKILTERGYSFTTTAEREIVRDIKEKLCYVALD EQEMATAASSSSLEKSYELPDGQVI
Sbjct: 73  LMKILTERGYSFTTTAEREIVRDIKEKLCYVALDSEQEMATAASSSSLEKSYELPDGQVI 132

Query: 182 TIGN 193
           TIGN
Sbjct: 133 TIGN 136


==> gi|33591154|gb|AAQ23081.1| gamma actin-like protein [Ixodes
           ricinus]
          Length = 38

 Score = 82.4 bits (202), Expect = 2e-017
 Identities = 37/38 (97%), Positives = 38/38 (100%)
 Frame = +2

Query: 449 SVWIGGSILASLSTFQQMWISKQEYDESGPSIVHRKCF 562
           SVWIGGSILASLSTFQQMWISKQEYDESGPSI+HRKCF
Sbjct: 1   SVWIGGSILASLSTFQQMWISKQEYDESGPSIIHRKCF 38
