# Supplementary material for: Insight into the sialome of the castor bean tick, Ixodes ricinus
Source: BMC Genomics. 2008 May 20;9:233. doi: 10.1186/1471-2164-9-233 (PMC2410133; doi:10.1186/1471-2164-9-233)
Supplement: Additional file 1 — Supplemental table. Zip file contains MS Office Excel table with links to text files, containing additional information on all ESTs. [file 1471-2164-9-233-S1.zip › Supplement/links/ACARI/IR_ALL-contig_204-ACARI.txt]

>IR_ALL-contig_204

gi|67083489|gb|AAY66680.1| putative salivary protein with polyly...   141   7e-036
gi|22164214|gb|AAM93612.1|AF483690_1 putative secreted protein [...   115   7e-028
gi|67083705|gb|AAY66787.1| putative secreted salivary protein [I...    98   1e-022
gi|22164216|gb|AAM93613.1|AF483691_1 putative secreted protein [...    97   3e-022
gi|67083593|gb|AAY66732.1| putative secreted salivary protein [I...    94   1e-021
gi|22164218|gb|AAM93614.1|AF483692_1 putative secreted protein [...    93   4e-021
gi|22164206|gb|AAM93608.1|AF483686_1 putative secreted protein [...    92   6e-021
gi|22164220|gb|AAM93615.1|AF483693_1 putative secreted protein [...    92   8e-021
gi|67083577|gb|AAY66724.1| putative secreted salivary protein [I...    92   8e-021
gi|67083761|gb|AAY66815.1| putative secreted protein [Ixodes sca...    89   7e-020
gi|22164198|gb|AAM93604.1|AF483682_1 putative secreted protein [...    87   3e-019
gi|67083447|gb|AAY66659.1| putative salivary secreted protein [I...    87   3e-019
gi|67083162|gb|AAY66517.1| putative secreted salivary protein [I...    86   6e-019
gi|67083359|gb|AAY66615.1| putative secreted protein [Ixodes sca...    85   8e-019
gi|67083569|gb|AAY66720.1| putative secreted salivary protein [I...    83   4e-018
gi|22164212|gb|AAM93611.1|AF483689_1 putative secreted protein [...    81   1e-017
gi|67083150|gb|AAY66511.1| putative secreted protein with Kunitz...    81   1e-017
gi|67083365|gb|AAY66618.1| putative secreted protein [Ixodes sca...    79   4e-017
gi|22164204|gb|AAM93607.1|AF483685_1 putative secreted protein [...    79   6e-017
gi|67083441|gb|AAY66656.1| putative secreted protein [Ixodes sca...    78   1e-016
gi|67083475|gb|AAY66673.1| putative salivary secreted protein [I...    77   2e-016
gi|67083563|gb|AAY66717.1| putative secreted salivary protein [I...    77   2e-016
gi|51011560|gb|AAT92189.1| KUN-6 [Ixodes pacificus]                    75   8e-016
gi|22164210|gb|AAM93610.1|AF483688_1 putative secreted protein [...    72   5e-015
gi|67083559|gb|AAY66715.1| putative secreted salivary protein [I...    71   2e-014


==> gi|67083489|gb|AAY66680.1| putative salivary protein with
           polylysine tail [Ixodes scapularis]
          Length = 94

 Score =  141 bits (356), Expect = 7e-036
 Identities = 62/94 (65%), Positives = 71/94 (75%)
 Frame = +1

Query: 49  MKSIVAVLCFLAVVVYCTAMLLEEQCRAPHPFASCDGSVPLRKIYYFNNGTNRCERDYTC 228
           MKS VAVLCFL  V  CTAMLLE QCRAP PFASC G+ PLR  YYF+N TN+CE  + C
Sbjct: 1   MKSTVAVLCFLTAVACCTAMLLEAQCRAPRPFASCSGNAPLRTFYYFSNYTNQCEHSFGC 60

Query: 229 AKGVNHFEDLVCCMTECPYGNHHPPGKRGSGREY 330
             G+N FED VCC TECPYG H PPGK+G+ ++Y
Sbjct: 61  DMGLNTFEDKVCCATECPYGKHLPPGKQGNWKKY 94


==> gi|22164214|gb|AAM93612.1|AF483690_1 putative secreted protein
           [Ixodes scapularis]
          Length = 94

 Score =  115 bits (287), Expect = 7e-028
 Identities = 50/93 (53%), Positives = 60/93 (64%)
 Frame = +1

Query: 49  MKSIVAVLCFLAVVVYCTAMLLEEQCRAPHPFASCDGSVPLRKIYYFNNGTNRCERDYTC 228
           MK+ +A LC LA VV   A+L E  CRAPHP +SC    P+  +YYF+N T+RC+    C
Sbjct: 1   MKAAIAALCLLAAVVCVIALLPEGVCRAPHPVSSCASGTPITTMYYFDNHTDRCQNYLGC 60

Query: 229 AKGVNHFEDLVCCMTECPYGNHHPPGKRGSGRE 327
             G N F  L CCM  CPYG HHPPGKRG GR+
Sbjct: 61  GGGYNDFGSLGCCMDSCPYGRHHPPGKRGKGRK 93


==> gi|67083705|gb|AAY66787.1| putative secreted salivary protein
           [Ixodes scapularis]
          Length = 91

 Score = 97.8 bits (242), Expect = 1e-022
 Identities = 45/87 (51%), Positives = 54/87 (62%)
 Frame = +1

Query: 49  MKSIVAVLCFLAVVVYCTAMLLEEQCRAPHPFASCDGSVPLRKIYYFNNGTNRCERDYTC 228
           MK+ +  +CFLA V Y    L EEQCR P P  SC     LR IYYF+N TN+CE+  +C
Sbjct: 1   MKATLVAICFLAAVAYSMGRLSEEQCRRPVPSTSCANG--LRTIYYFSNHTNKCEKMQSC 58

Query: 229 AKGVNHFEDLVCCMTECPYGNHHPPGK 309
             GVNHFE   CC +ECPYG    PG+
Sbjct: 59  GVGVNHFEKEECCESECPYGKGSKPGR 85


==> gi|22164216|gb|AAM93613.1|AF483691_1 putative secreted protein
           [Ixodes scapularis]
          Length = 95

 Score = 96.7 bits (239), Expect = 3e-022
 Identities = 42/84 (50%), Positives = 53/84 (63%)
 Frame = +1

Query: 49  MKSIVAVLCFLAVVVYCTAMLLEEQCRAPHPFASCDGSVPLRKIYYFNNGTNRCERDYTC 228
           MK+ +A +CFLA VV   A+L E+ CRAPH  ASC   +  + ++YFNNGTNRCE  Y C
Sbjct: 1   MKATLAAVCFLATVVCTIALLPEDICRAPHAVASCAADIKPKLLFYFNNGTNRCESYYGC 60

Query: 229 AKGVNHFEDLVCCMTECPYGNHHP 300
             G+N F    CC   CPYG + P
Sbjct: 61  GGGLNDFGSKACCKDSCPYGKNKP 84


==> gi|67083593|gb|AAY66732.1| putative secreted salivary protein
           [Ixodes scapularis]
          Length = 95

 Score = 94.4 bits (233), Expect = 1e-021
 Identities = 41/84 (48%), Positives = 52/84 (61%)
 Frame = +1

Query: 49  MKSIVAVLCFLAVVVYCTAMLLEEQCRAPHPFASCDGSVPLRKIYYFNNGTNRCERDYTC 228
           MK+ +  +CFLA VV   A+L E+ CRAPH  ASC   +  + ++YFNNGTNRCE  Y C
Sbjct: 1   MKATLDAVCFLATVVCTIALLPEDICRAPHAVASCAADIKPKLLFYFNNGTNRCESYYGC 60

Query: 229 AKGVNHFEDLVCCMTECPYGNHHP 300
             G+N F    CC   CPYG + P
Sbjct: 61  GGGLNDFGSKACCKDSCPYGKNKP 84


==> gi|22164218|gb|AAM93614.1|AF483692_1 putative secreted protein
           [Ixodes scapularis]
          Length = 92

 Score = 92.8 bits (229), Expect = 4e-021
 Identities = 45/91 (49%), Positives = 54/91 (59%)
 Frame = +1

Query: 49  MKSIVAVLCFLAVVVYCTAMLLEEQCRAPHPFASCDGSVPLRKIYYFNNGTNRCERDYTC 228
           MK  +AVLCFL  + Y  A L E++CRA   F+SC+ +   R  Y F N TN+CE    C
Sbjct: 1   MKDSIAVLCFLVALSYVLATLTEDECRAQLAFSSCEAN-STRVFYSFFNNTNQCESYTGC 59

Query: 229 AKGVNHFEDLVCCMTECPYGNHHPPGKRGSG 321
             G N F  L  C+ ECPYGNHHPPG R  G
Sbjct: 60  DTGKNRFPSLGKCINECPYGNHHPPGMRVRG 90


==> gi|22164206|gb|AAM93608.1|AF483686_1 putative secreted protein
           [Ixodes scapularis]
          Length = 81

 Score = 92.0 bits (227), Expect = 6e-021
 Identities = 42/80 (52%), Positives = 51/80 (63%)
 Frame = +1

Query: 49  MKSIVAVLCFLAVVVYCTAMLLEEQCRAPHPFASCDGSVPLRKIYYFNNGTNRCERDYTC 228
           MK+ +  +CFLA V +    L EEQCR P P  SC   V  R IYYF+N TN+CE+  +C
Sbjct: 1   MKATLVAICFLAAVAHSMGRLSEEQCRRPVPSTSCASGV--RTIYYFSNHTNKCEKMQSC 58

Query: 229 AKGVNHFEDLVCCMTECPYG 288
             GVNHFE   CC +ECPYG
Sbjct: 59  GVGVNHFEKKKCCESECPYG 78


==> gi|22164220|gb|AAM93615.1|AF483693_1 putative secreted protein
           [Ixodes scapularis]
          Length = 94

 Score = 91.7 bits (226), Expect = 8e-021
 Identities = 41/92 (44%), Positives = 53/92 (57%), Gaps = 1/92 (1%)
 Frame = +1

Query: 49  MKSIVAVLCFLAVVVYCTAMLLEEQCRAPHPFASCDGSVPLRKIYYFNNGTNRCER-DYT 225
           MK+ +  + FLA V Y    L E+QCR P P + C      R IY FNN TN+CER   +
Sbjct: 1   MKAALVAIFFLAAVAYSMGRLTEQQCRTPVPSSMCAEDAKTRTIYSFNNNTNKCERVQDS 60

Query: 226 CAKGVNHFEDLVCCMTECPYGNHHPPGKRGSG 321
           C +G+N FE   CC++ECPYG H  P    +G
Sbjct: 61  CGEGINQFERKGCCISECPYGRHSKPSNNSNG 92


==> gi|67083577|gb|AAY66724.1| putative secreted salivary protein
           [Ixodes scapularis]
          Length = 94

 Score = 91.7 bits (226), Expect = 8e-021
 Identities = 41/92 (44%), Positives = 53/92 (57%), Gaps = 1/92 (1%)
 Frame = +1

Query: 49  MKSIVAVLCFLAVVVYCTAMLLEEQCRAPHPFASCDGSVPLRKIYYFNNGTNRCER-DYT 225
           MK+ +  + FLA V Y    L E+QCR P P + C      R IY FNN TN+CER   +
Sbjct: 1   MKAALLAIFFLAAVAYSMGRLTEQQCRTPVPSSMCAEDAKTRTIYSFNNNTNKCERVQDS 60

Query: 226 CAKGVNHFEDLVCCMTECPYGNHHPPGKRGSG 321
           C +G+N FE   CC++ECPYG H  P    +G
Sbjct: 61  CGEGINQFEKKGCCISECPYGRHSKPSNNSNG 92


==> gi|67083761|gb|AAY66815.1| putative secreted protein [Ixodes
           scapularis]
          Length = 94

 Score = 88.6 bits (218), Expect = 7e-020
 Identities = 42/92 (45%), Positives = 50/92 (54%), Gaps = 1/92 (1%)
 Frame = +1

Query: 49  MKSIVAVLCFLAVVVYCTAMLLEEQCRAPHPFASCDGSVPLRKIYYFNNGTNRCER-DYT 225
           MK+ +  +CF+A   Y    L E QCR P P  SC     LR +Y FNN TN+CE    +
Sbjct: 1   MKATLVAICFIAAASYSMGRLAETQCRFPVPVTSCAEGAELRTVYSFNNNTNQCEPVRGS 60

Query: 226 CAKGVNHFEDLVCCMTECPYGNHHPPGKRGSG 321
           C +GVN FE   CC  ECPYG H   GK   G
Sbjct: 61  CGEGVNQFETKDCCRRECPYGKHSKLGKVSDG 92
