# Supplementary material for: Insight into the sialome of the castor bean tick, Ixodes ricinus
Source: BMC Genomics. 2008 May 20;9:233. doi: 10.1186/1471-2164-9-233 (PMC2410133; doi:10.1186/1471-2164-9-233)
Supplement: Additional file 1 — Supplemental table. Zip file contains MS Office Excel table with links to text files, containing additional information on all ESTs. [file 1471-2164-9-233-S1.zip › Supplement/links/ACARI/IR_ALL-contig_205-ACARI.txt]

>IR_ALL-contig_205

gi|56159941|gb|AAV80782.1| putative secreted salivary gland pept...   246   2e-067
gi|67083663|gb|AAY66767.1| putative secreted salivary protein [I...   244   6e-067
gi|67083146|gb|AAY66509.1| putative secreted salivary protein [I...   102   4e-024
gi|67083148|gb|AAY66510.1| putative secreted salivary protein [I...   102   4e-024
gi|22164312|gb|AAM93661.1|AF483739_1 putative 8.9 kDa secreted p...    56   5e-010
gi|67083531|gb|AAY66701.1| putative salivary secreted protein [I...    50   2e-008
gi|67083613|gb|AAY66742.1| putative secreted salivary protein [I...    44   2e-006
gi|51011396|gb|AAT92107.1| putative secreted salivary peptide of...    43   3e-006
gi|22164310|gb|AAM93660.1|AF483738_1 putative 9.4 kDa secreted p...    42   1e-005
gi|67083553|gb|AAY66712.1| putative secreted salivary protein [I...    36   5e-004
gi|51011434|gb|AAT92126.1| putative secreted salivary peptide of...    35   7e-004
gi|51011580|gb|AAT92199.1| putative secreted salivary peptide of...    35   0.001
gi|67083763|gb|AAY66816.1| putative salivary secreted protein [I...    34   0.002
gi|22164306|gb|AAM93658.1|AF483736_1 putative 7 kDa secreted pro...    33   0.005
gi|67083545|gb|AAY66708.1| putative secreted salivary protein [I...    33   0.005
gi|67083463|gb|AAY66667.1| putative salivary secreted protein [I...    32   0.006
gi|67083621|gb|AAY66746.1| putative secreted salivary protein [I...    32   0.006


==> gi|56159941|gb|AAV80782.1| putative secreted salivary gland peptide
           [Ixodes scapularis]
          Length = 120

 Score =  246 bits (628), Expect = 2e-067
 Identities = 110/120 (91%), Positives = 113/120 (94%)
 Frame = +1

Query: 19  MRTPTNVFYTLVVFAFMWKVSLAFPPYSDVEIVDGKCKWENHLVPDGEFLNLEDPCQTWQ 198
           MRTPTNVFYTLV FAFMWKVSLA PPYSDVEIVDGKCKW N+LVPDGE LNLEDPCQTWQ
Sbjct: 1   MRTPTNVFYTLVAFAFMWKVSLAVPPYSDVEIVDGKCKWGNYLVPDGESLNLEDPCQTWQ 60

Query: 199 CSVEDRSFAILGCGLIGNPYNCEIVRGTGPYPNCCYRTNCTGIPQYPRPYYLGNDYRYPG 378
           CSVEDRSFA+LGCGLIGNPYNCEIVRGTGPYPNCCYRTNC G PQYPR Y+LGNDYRYPG
Sbjct: 61  CSVEDRSFAVLGCGLIGNPYNCEIVRGTGPYPNCCYRTNCRGKPQYPR-YWLGNDYRYPG 119


==> gi|67083663|gb|AAY66767.1| putative secreted salivary protein
           [Ixodes scapularis]
          Length = 120

 Score =  244 bits (624), Expect = 6e-067
 Identities = 109/120 (90%), Positives = 113/120 (94%)
 Frame = +1

Query: 19  MRTPTNVFYTLVVFAFMWKVSLAFPPYSDVEIVDGKCKWENHLVPDGEFLNLEDPCQTWQ 198
           MRTPTNVFYTLV FAFMWKVSLA PPYSDVEIVDGKCKW N+LVPDGE LNLEDPCQTWQ
Sbjct: 1   MRTPTNVFYTLVAFAFMWKVSLAVPPYSDVEIVDGKCKWGNYLVPDGESLNLEDPCQTWQ 60

Query: 199 CSVEDRSFAILGCGLIGNPYNCEIVRGTGPYPNCCYRTNCTGIPQYPRPYYLGNDYRYPG 378
           CSVEDRSFA+LGCGLIGNPYNCEIVRGTGPYPNCCYRTNC G P+YPR Y+LGNDYRYPG
Sbjct: 61  CSVEDRSFAVLGCGLIGNPYNCEIVRGTGPYPNCCYRTNCCGKPRYPR-YWLGNDYRYPG 119


==> gi|67083146|gb|AAY66509.1| putative secreted salivary protein
           [Ixodes scapularis]
          Length = 105

 Score =  102 bits (255), Expect = 4e-024
 Identities = 44/96 (45%), Positives = 66/96 (68%), Gaps = 1/96 (1%)
 Frame = +1

Query: 37  VFYTLVVFAFMWKVSL-AFPPYSDVEIVDGKCKWENHLVPDGEFLNLEDPCQTWQCSVED 213
           +F   V  A +  +S+ A P Y +VE+VDGKC++ N  V DGE ++LEDPCQT +C  + 
Sbjct: 7   LFCGFVALALIEHISMGALPAYGEVEVVDGKCRYMNRTVQDGEDMHLEDPCQTLKCEAKK 66

Query: 214 RSFAILGCGLIGNPYNCEIVRGTGPYPNCCYRTNCT 321
            SFAILGCG++ +   C++ +GTG +P CCY++ C+
Sbjct: 67  GSFAILGCGIMASKPGCKLEKGTGVFPQCCYKSVCS 102


==> gi|67083148|gb|AAY66510.1| putative secreted salivary protein
           [Ixodes scapularis]
          Length = 111

 Score =  102 bits (255), Expect = 4e-024
 Identities = 44/96 (45%), Positives = 66/96 (68%), Gaps = 1/96 (1%)
 Frame = +1

Query: 37  VFYTLVVFAFMWKVSL-AFPPYSDVEIVDGKCKWENHLVPDGEFLNLEDPCQTWQCSVED 213
           +F   V  A +  +S+ A P Y +VE+VDGKC++ N  V DGE ++LEDPCQT +C  + 
Sbjct: 7   LFCGFVALALIEHISMGALPAYGEVEVVDGKCRYMNRTVQDGEDMHLEDPCQTLKCEAKK 66

Query: 214 RSFAILGCGLIGNPYNCEIVRGTGPYPNCCYRTNCT 321
            SFAILGCG++ +   C++ +GTG +P CCY++ C+
Sbjct: 67  GSFAILGCGIMSSKPGCKLEKGTGVFPQCCYKSVCS 102


==> gi|22164312|gb|AAM93661.1|AF483739_1 putative 8.9 kDa secreted
           protein [Ixodes scapularis]
          Length = 104

 Score = 55.8 bits (133), Expect = 5e-010
 Identities = 23/73 (31%), Positives = 36/73 (49%)
 Frame = +1

Query: 100 SDVEIVDGKCKWENHLVPDGEFLNLEDPCQTWQCSVEDRSFAILGCGLIGNPYNCEIVRG 279
           S+  I DGKC ++   +          PC++W C V + +  I+GC   G P NC + + 
Sbjct: 27  SEASIQDGKCVYQGVEIAHNRTARNVSPCESWTCDVNEGTVHIVGCVTWGAPENCLLEKK 86

Query: 280 TGPYPNCCYRTNC 318
             P+P CC +  C
Sbjct: 87  IKPHPGCCPKVVC 99


==> gi|67083531|gb|AAY66701.1| putative salivary secreted protein
           [Ixodes scapularis]
          Length = 101

 Score = 50.4 bits (119), Expect = 2e-008
 Identities = 21/67 (31%), Positives = 35/67 (52%)
 Frame = +1

Query: 103 DVEIVDGKCKWENHLVPDGEFLNLEDPCQTWQCSVEDRSFAILGCGLIGNPYNCEIVRGT 282
           +V   +G CK+ N  + DG FL L+ PC+ W C+ E+++  + GC +        + R  
Sbjct: 29  EVSFDNGTCKYRNQTLDDGGFLTLQFPCELWLCNAEEKTLTVEGCNVRRYGSCIYVHRYN 88

Query: 283 GPYPNCC 303
             +P CC
Sbjct: 89  KYWPFCC 95


==> gi|67083613|gb|AAY66742.1| putative secreted salivary protein
           [Ixodes scapularis]
          Length = 101

 Score = 44.3 bits (103), Expect = 2e-006
 Identities = 23/74 (31%), Positives = 35/74 (47%), Gaps = 1/74 (1%)
 Frame = +1

Query: 94  PYSDVEIVDGKCKWENHLVPDGEFLNLEDPCQTWQCSVEDRSFAILGCGLIGNPYNCEIV 273
           PY  V   +G C + N  + DG   N + PC+ W C+   ++  + GCG +    +C  V
Sbjct: 27  PYG-VSFENGTCTYRNITLKDGHSDNFQYPCELWTCNATAKTLTVEGCG-VARYGSCRYV 84

Query: 274 RGTGPY-PNCCYRT 312
                Y P+CC  T
Sbjct: 85  HHPRFYWPHCCRMT 98


==> gi|51011396|gb|AAT92107.1| putative secreted salivary peptide of
           9.41 kDa [Ixodes pacificus]
          Length = 101

 Score = 43.1 bits (100), Expect = 3e-006
 Identities = 23/79 (29%), Positives = 35/79 (44%), Gaps = 1/79 (1%)
 Frame = +1

Query: 106 VEIVDGKCKWENHLVPDGEFLNLEDPCQTWQCSVEDRSFAILGCGLIGNPYNCEIVRGTG 285
           V   +  CK+ N  + DG F  L+ PC+ W C+   ++  + GC  +    +C  V    
Sbjct: 30  VSFENDTCKYRNQTLKDGGFETLQYPCELWLCNATAKTLTVEGCN-VRRYGSCVYVHNPH 88

Query: 286 PY-PNCCYRTNCTGIPQYP 339
            Y P CC        P+YP
Sbjct: 89  YYWPRCC--------PRYP 99


==> gi|22164310|gb|AAM93660.1|AF483738_1 putative 9.4 kDa secreted
           protein [Ixodes scapularis]
          Length = 101

 Score = 41.6 bits (96), Expect = 1e-005
 Identities = 24/71 (33%), Positives = 34/71 (47%), Gaps = 1/71 (1%)
 Frame = +1

Query: 94  PYSDVEIVDGKCKWENHLVPDGEFLNLEDPCQTWQCSVEDRSFAILGCGLIGNPYNCEIV 273
           PY  V   +G C + N  + DG+    + PC+ W C+V  R+  I GCG +    +C  V
Sbjct: 27  PYG-VSFNNGTCTYRNITLRDGDSEPFQYPCEYWNCNVTARTLTIEGCG-VPRYGSCLYV 84

Query: 274 RGTGPY-PNCC 303
                Y P CC
Sbjct: 85  HNYNFYWPLCC 95


==> gi|67083553|gb|AAY66712.1| putative secreted salivary protein
           [Ixodes scapularis]
          Length = 101

 Score = 35.8 bits (81), Expect = 5e-004
 Identities = 22/73 (30%), Positives = 33/73 (45%), Gaps = 3/73 (4%)
 Frame = +1

Query: 94  PYSDVEIVDGKCKWENHLVPDGEFLNLEDPCQTWQCSVEDRSFAILGCGLIGNPYNCEIV 273
           PY  V   +G C + N  + DG     + PC+ W C+   ++  I GC  +    +C+ V
Sbjct: 27  PYG-VSFDNGTCTYRNITLKDGYSEPFKFPCEYWSCNATAKTLTIDGCN-VPRYGSCQYV 84

Query: 274 RGTGPY---PNCC 303
               PY   P CC
Sbjct: 85  H--NPYFYWPLCC 95
