# Supplementary material for: Insight into the sialome of the castor bean tick, Ixodes ricinus
Source: BMC Genomics. 2008 May 20;9:233. doi: 10.1186/1471-2164-9-233 (PMC2410133; doi:10.1186/1471-2164-9-233)
Supplement: Additional file 1 — Supplemental table. Zip file contains MS Office Excel table with links to text files, containing additional information on all ESTs. [file 1471-2164-9-233-S1.zip › Supplement/links/ACARI/IR_ALL-contig_206-ACARI.txt]

>IR_ALL-contig_206

gi|56159941|gb|AAV80782.1| putative secreted salivary gland pept...   242   3e-066
gi|67083663|gb|AAY66767.1| putative secreted salivary protein [I...   241   8e-066
gi|67083146|gb|AAY66509.1| putative secreted salivary protein [I...   107   1e-025
gi|67083148|gb|AAY66510.1| putative secreted salivary protein [I...   107   1e-025
gi|22164312|gb|AAM93661.1|AF483739_1 putative 8.9 kDa secreted p...    59   8e-011
gi|67083613|gb|AAY66742.1| putative secreted salivary protein [I...    53   4e-009
gi|67083531|gb|AAY66701.1| putative salivary secreted protein [I...    50   4e-008
gi|22164310|gb|AAM93660.1|AF483738_1 putative 9.4 kDa secreted p...    49   5e-008
gi|51011396|gb|AAT92107.1| putative secreted salivary peptide of...    43   3e-006
gi|67083553|gb|AAY66712.1| putative secreted salivary protein [I...    43   3e-006
gi|51011434|gb|AAT92126.1| putative secreted salivary peptide of...    39   5e-005
gi|67083463|gb|AAY66667.1| putative salivary secreted protein [I...    36   4e-004
gi|67083621|gb|AAY66746.1| putative secreted salivary protein [I...    35   0.001
gi|51011580|gb|AAT92199.1| putative secreted salivary peptide of...    34   0.002
gi|67083763|gb|AAY66816.1| putative salivary secreted protein [I...    34   0.002
gi|22164306|gb|AAM93658.1|AF483736_1 putative 7 kDa secreted pro...    33   0.004
gi|67083545|gb|AAY66708.1| putative secreted salivary protein [I...    33   0.004


==> gi|56159941|gb|AAV80782.1| putative secreted salivary gland peptide
           [Ixodes scapularis]
          Length = 120

 Score =  242 bits (618), Expect = 3e-066
 Identities = 108/119 (90%), Positives = 112/119 (94%)
 Frame = +2

Query: 20  MRTPTNVFYTFVAFAFMWEVSLAYPPYGDVEIVDGKCKWQNYLVPDGESLNLENPCQTWQ 199
           MRTPTNVFYT VAFAFMW+VSLA PPY DVEIVDGKCKW NYLVPDGESLNLE+PCQTWQ
Sbjct: 1   MRTPTNVFYTLVAFAFMWKVSLAVPPYSDVEIVDGKCKWGNYLVPDGESLNLEDPCQTWQ 60

Query: 200 CNVEDRSFAVLGCGLIGNPYNCEIVRGTGPYPNCCYRTNCTGIPQYPRPYYLGNDYRYP 376
           C+VEDRSFAVLGCGLIGNPYNCEIVRGTGPYPNCCYRTNC G PQYPR Y+LGNDYRYP
Sbjct: 61  CSVEDRSFAVLGCGLIGNPYNCEIVRGTGPYPNCCYRTNCRGKPQYPR-YWLGNDYRYP 118


==> gi|67083663|gb|AAY66767.1| putative secreted salivary protein
           [Ixodes scapularis]
          Length = 120

 Score =  241 bits (614), Expect = 8e-066
 Identities = 107/119 (89%), Positives = 112/119 (94%)
 Frame = +2

Query: 20  MRTPTNVFYTFVAFAFMWEVSLAYPPYGDVEIVDGKCKWQNYLVPDGESLNLENPCQTWQ 199
           MRTPTNVFYT VAFAFMW+VSLA PPY DVEIVDGKCKW NYLVPDGESLNLE+PCQTWQ
Sbjct: 1   MRTPTNVFYTLVAFAFMWKVSLAVPPYSDVEIVDGKCKWGNYLVPDGESLNLEDPCQTWQ 60

Query: 200 CNVEDRSFAVLGCGLIGNPYNCEIVRGTGPYPNCCYRTNCTGIPQYPRPYYLGNDYRYP 376
           C+VEDRSFAVLGCGLIGNPYNCEIVRGTGPYPNCCYRTNC G P+YPR Y+LGNDYRYP
Sbjct: 61  CSVEDRSFAVLGCGLIGNPYNCEIVRGTGPYPNCCYRTNCCGKPRYPR-YWLGNDYRYP 118


==> gi|67083146|gb|AAY66509.1| putative secreted salivary protein
           [Ixodes scapularis]
          Length = 105

 Score =  107 bits (268), Expect = 1e-025
 Identities = 45/96 (46%), Positives = 69/96 (71%), Gaps = 1/96 (1%)
 Frame = +2

Query: 38  VFYTFVAFAFMWEVSL-AYPPYGDVEIVDGKCKWQNYLVPDGESLNLENPCQTWQCNVED 214
           +F  FVA A +  +S+ A P YG+VE+VDGKC++ N  V DGE ++LE+PCQT +C  + 
Sbjct: 7   LFCGFVALALIEHISMGALPAYGEVEVVDGKCRYMNRTVQDGEDMHLEDPCQTLKCEAKK 66

Query: 215 RSFAVLGCGLIGNPYNCEIVRGTGPYPNCCYRTNCT 322
            SFA+LGCG++ +   C++ +GTG +P CCY++ C+
Sbjct: 67  GSFAILGCGIMASKPGCKLEKGTGVFPQCCYKSVCS 102


==> gi|67083148|gb|AAY66510.1| putative secreted salivary protein
           [Ixodes scapularis]
          Length = 111

 Score =  107 bits (268), Expect = 1e-025
 Identities = 45/96 (46%), Positives = 69/96 (71%), Gaps = 1/96 (1%)
 Frame = +2

Query: 38  VFYTFVAFAFMWEVSL-AYPPYGDVEIVDGKCKWQNYLVPDGESLNLENPCQTWQCNVED 214
           +F  FVA A +  +S+ A P YG+VE+VDGKC++ N  V DGE ++LE+PCQT +C  + 
Sbjct: 7   LFCGFVALALIEHISMGALPAYGEVEVVDGKCRYMNRTVQDGEDMHLEDPCQTLKCEAKK 66

Query: 215 RSFAVLGCGLIGNPYNCEIVRGTGPYPNCCYRTNCT 322
            SFA+LGCG++ +   C++ +GTG +P CCY++ C+
Sbjct: 67  GSFAILGCGIMSSKPGCKLEKGTGVFPQCCYKSVCS 102


==> gi|22164312|gb|AAM93661.1|AF483739_1 putative 8.9 kDa secreted
           protein [Ixodes scapularis]
          Length = 104

 Score = 58.5 bits (140), Expect = 8e-011
 Identities = 23/77 (29%), Positives = 39/77 (50%)
 Frame = +2

Query: 89  YPPYGDVEIVDGKCKWQNYLVPDGESLNLENPCQTWQCNVEDRSFAVLGCGLIGNPYNCE 268
           Y    +  I DGKC +Q   +    +    +PC++W C+V + +  ++GC   G P NC 
Sbjct: 23  YTGKSEASIQDGKCVYQGVEIAHNRTARNVSPCESWTCDVNEGTVHIVGCVTWGAPENCL 82

Query: 269 IVRGTGPYPNCCYRTNC 319
           + +   P+P CC +  C
Sbjct: 83  LEKKIKPHPGCCPKVVC 99


==> gi|67083613|gb|AAY66742.1| putative secreted salivary protein
           [Ixodes scapularis]
          Length = 101

 Score = 52.8 bits (125), Expect = 4e-009
 Identities = 27/74 (36%), Positives = 38/74 (51%), Gaps = 1/74 (1%)
 Frame = +2

Query: 95  PYGDVEIVDGKCKWQNYLVPDGESLNLENPCQTWQCNVEDRSFAVLGCGLIGNPYNCEIV 274
           PYG V   +G C ++N  + DG S N + PC+ W CN   ++  V GCG +    +C  V
Sbjct: 27  PYG-VSFENGTCTYRNITLKDGHSDNFQYPCELWTCNATAKTLTVEGCG-VARYGSCRYV 84

Query: 275 RGTGPY-PNCCYRT 313
                Y P+CC  T
Sbjct: 85  HHPRFYWPHCCRMT 98


==> gi|67083531|gb|AAY66701.1| putative salivary secreted protein
           [Ixodes scapularis]
          Length = 101

 Score = 49.7 bits (117), Expect = 4e-008
 Identities = 22/67 (32%), Positives = 35/67 (52%)
 Frame = +2

Query: 104 DVEIVDGKCKWQNYLVPDGESLNLENPCQTWQCNVEDRSFAVLGCGLIGNPYNCEIVRGT 283
           +V   +G CK++N  + DG  L L+ PC+ W CN E+++  V GC +        + R  
Sbjct: 29  EVSFDNGTCKYRNQTLDDGGFLTLQFPCELWLCNAEEKTLTVEGCNVRRYGSCIYVHRYN 88

Query: 284 GPYPNCC 304
             +P CC
Sbjct: 89  KYWPFCC 95


==> gi|22164310|gb|AAM93660.1|AF483738_1 putative 9.4 kDa secreted
           protein [Ixodes scapularis]
          Length = 101

 Score = 49.3 bits (116), Expect = 5e-008
 Identities = 26/71 (36%), Positives = 37/71 (52%), Gaps = 1/71 (1%)
 Frame = +2

Query: 95  PYGDVEIVDGKCKWQNYLVPDGESLNLENPCQTWQCNVEDRSFAVLGCGLIGNPYNCEIV 274
           PYG V   +G C ++N  + DG+S   + PC+ W CNV  R+  + GCG +    +C  V
Sbjct: 27  PYG-VSFNNGTCTYRNITLRDGDSEPFQYPCEYWNCNVTARTLTIEGCG-VPRYGSCLYV 84

Query: 275 RGTGPY-PNCC 304
                Y P CC
Sbjct: 85  HNYNFYWPLCC 95


==> gi|51011396|gb|AAT92107.1| putative secreted salivary peptide of
           9.41 kDa [Ixodes pacificus]
          Length = 101

 Score = 43.1 bits (100), Expect = 3e-006
 Identities = 26/82 (31%), Positives = 37/82 (45%), Gaps = 1/82 (1%)
 Frame = +2

Query: 98  YGDVEIVDGKCKWQNYLVPDGESLNLENPCQTWQCNVEDRSFAVLGCGLIGNPYNCEIVR 277
           YG V   +  CK++N  + DG    L+ PC+ W CN   ++  V GC  +    +C  V 
Sbjct: 28  YG-VSFENDTCKYRNQTLKDGGFETLQYPCELWLCNATAKTLTVEGCN-VRRYGSCVYVH 85

Query: 278 GTGPY-PNCCYRTNCTGIPQYP 340
               Y P CC        P+YP
Sbjct: 86  NPHYYWPRCC--------PRYP 99


==> gi|67083553|gb|AAY66712.1| putative secreted salivary protein
           [Ixodes scapularis]
          Length = 101

 Score = 43.1 bits (100), Expect = 3e-006
 Identities = 24/73 (32%), Positives = 36/73 (49%), Gaps = 3/73 (4%)
 Frame = +2

Query: 95  PYGDVEIVDGKCKWQNYLVPDGESLNLENPCQTWQCNVEDRSFAVLGCGLIGNPYNCEIV 274
           PYG V   +G C ++N  + DG S   + PC+ W CN   ++  + GC  +    +C+ V
Sbjct: 27  PYG-VSFDNGTCTYRNITLKDGYSEPFKFPCEYWSCNATAKTLTIDGCN-VPRYGSCQYV 84

Query: 275 RGTGPY---PNCC 304
               PY   P CC
Sbjct: 85  H--NPYFYWPLCC 95
