# Supplementary material for: Insight into the sialome of the castor bean tick, Ixodes ricinus
Source: BMC Genomics. 2008 May 20;9:233. doi: 10.1186/1471-2164-9-233 (PMC2410133; doi:10.1186/1471-2164-9-233)
Supplement: Additional file 1 — Supplemental table. Zip file contains MS Office Excel table with links to text files, containing additional information on all ESTs. [file 1471-2164-9-233-S1.zip › Supplement/links/ACARI/IR_ALL-contig_207-ACARI.txt]

>IR_ALL-contig_207

gi|22164214|gb|AAM93612.1|AF483690_1 putative secreted protein [...   171   1e-044
gi|22164198|gb|AAM93604.1|AF483682_1 putative secreted protein [...   123   2e-030
gi|22164216|gb|AAM93613.1|AF483691_1 putative secreted protein [...   115   5e-028
gi|67083593|gb|AAY66732.1| putative secreted salivary protein [I...   114   1e-027
gi|67083489|gb|AAY66680.1| putative salivary protein with polyly...   102   3e-024
gi|67083162|gb|AAY66517.1| putative secreted salivary protein [I...   101   9e-024
gi|22164218|gb|AAM93614.1|AF483692_1 putative secreted protein [...    90   3e-020
gi|67083150|gb|AAY66511.1| putative secreted protein with Kunitz...    84   2e-018
gi|67083761|gb|AAY66815.1| putative secreted protein [Ixodes sca...    84   2e-018
gi|22164204|gb|AAM93607.1|AF483685_1 putative secreted protein [...    82   8e-018
gi|67083475|gb|AAY66673.1| putative salivary secreted protein [I...    81   1e-017
gi|67083705|gb|AAY66787.1| putative secreted salivary protein [I...    81   1e-017
gi|67083447|gb|AAY66659.1| putative salivary secreted protein [I...    80   2e-017
gi|22164220|gb|AAM93615.1|AF483693_1 putative secreted protein [...    79   5e-017
gi|67083365|gb|AAY66618.1| putative secreted protein [Ixodes sca...    79   5e-017
gi|67083563|gb|AAY66717.1| putative secreted salivary protein [I...    79   5e-017
gi|67083359|gb|AAY66615.1| putative secreted protein [Ixodes sca...    79   7e-017
gi|67083577|gb|AAY66724.1| putative secreted salivary protein [I...    78   9e-017
gi|22164206|gb|AAM93608.1|AF483686_1 putative secreted protein [...    76   3e-016
gi|22164212|gb|AAM93611.1|AF483689_1 putative secreted protein [...    75   1e-015
gi|67083569|gb|AAY66720.1| putative secreted salivary protein [I...    72   6e-015
gi|67083657|gb|AAY66764.1| putative secreted salivary protein [I...    69   4e-014
gi|67083441|gb|AAY66656.1| putative secreted protein [Ixodes sca...    69   5e-014
gi|67083503|gb|AAY66687.1| putative secreted protein [Ixodes sca...    69   5e-014
gi|67083559|gb|AAY66715.1| putative secreted salivary protein [I...    68   9e-014


==> gi|22164214|gb|AAM93612.1|AF483690_1 putative secreted protein
           [Ixodes scapularis]
          Length = 94

 Score =  171 bits (432), Expect = 1e-044
 Identities = 75/94 (79%), Positives = 83/94 (88%)
 Frame = +1

Query: 19  MKPAIVALCLLAAVVCVIALLPEKVCRAPHPVPTCAQGTPITRTWYFDNNTDQCQSYLGC 198
           MK AI ALCLLAAVVCVIALLPE VCRAPHPV +CA GTPIT  +YFDN+TD+CQ+YLGC
Sbjct: 1   MKAAIAALCLLAAVVCVIALLPEGVCRAPHPVSSCASGTPITTMYYFDNHTDRCQNYLGC 60

Query: 199 GRGYNDFGSKYCCIDSCPYGKHHPPGMRGKGKKL 300
           G GYNDFGS  CC+DSCPYG+HHPPG RGKG+KL
Sbjct: 61  GGGYNDFGSLGCCMDSCPYGRHHPPGKRGKGRKL 94


==> gi|22164198|gb|AAM93604.1|AF483682_1 putative secreted protein
           [Ixodes scapularis]
          Length = 81

 Score =  123 bits (309), Expect = 2e-030
 Identities = 51/80 (63%), Positives = 63/80 (78%)
 Frame = +1

Query: 19  MKPAIVALCLLAAVVCVIALLPEKVCRAPHPVPTCAQGTPITRTWYFDNNTDQCQSYLGC 198
           MK  I ALC+LAA VCVIALLPE +CRAPHP+ +CA G  +  TWYF+N T++C+ Y GC
Sbjct: 1   MKATIAALCILAAAVCVIALLPENICRAPHPISSCAPGA-VKETWYFNNRTNKCEKYSGC 59

Query: 199 GRGYNDFGSKYCCIDSCPYG 258
           G+G NDFG++ CC DSCPYG
Sbjct: 60  GKGMNDFGTRACCKDSCPYG 79


==> gi|22164216|gb|AAM93613.1|AF483691_1 putative secreted protein
           [Ixodes scapularis]
          Length = 95

 Score =  115 bits (288), Expect = 5e-028
 Identities = 50/84 (59%), Positives = 60/84 (71%)
 Frame = +1

Query: 19  MKPAIVALCLLAAVVCVIALLPEKVCRAPHPVPTCAQGTPITRTWYFDNNTDQCQSYLGC 198
           MK  + A+C LA VVC IALLPE +CRAPH V +CA        +YF+N T++C+SY GC
Sbjct: 1   MKATLAAVCFLATVVCTIALLPEDICRAPHAVASCAADIKPKLLFYFNNGTNRCESYYGC 60

Query: 199 GRGYNDFGSKYCCIDSCPYGKHHP 270
           G G NDFGSK CC DSCPYGK+ P
Sbjct: 61  GGGLNDFGSKACCKDSCPYGKNKP 84


==> gi|67083593|gb|AAY66732.1| putative secreted salivary protein
           [Ixodes scapularis]
          Length = 95

 Score =  114 bits (285), Expect = 1e-027
 Identities = 50/84 (59%), Positives = 60/84 (71%)
 Frame = +1

Query: 19  MKPAIVALCLLAAVVCVIALLPEKVCRAPHPVPTCAQGTPITRTWYFDNNTDQCQSYLGC 198
           MK  + A+C LA VVC IALLPE +CRAPH V +CA        +YF+N T++C+SY GC
Sbjct: 1   MKATLDAVCFLATVVCTIALLPEDICRAPHAVASCAADIKPKLLFYFNNGTNRCESYYGC 60

Query: 199 GRGYNDFGSKYCCIDSCPYGKHHP 270
           G G NDFGSK CC DSCPYGK+ P
Sbjct: 61  GGGLNDFGSKACCKDSCPYGKNKP 84


==> gi|67083489|gb|AAY66680.1| putative salivary protein with
           polylysine tail [Ixodes scapularis]
          Length = 94

 Score =  102 bits (255), Expect = 3e-024
 Identities = 44/93 (47%), Positives = 53/93 (56%)
 Frame = +1

Query: 19  MKPAIVALCLLAAVVCVIALLPEKVCRAPHPVPTCAQGTPITRTWYFDNNTDQCQSYLGC 198
           MK  +  LC L AV C  A+L E  CRAP P  +C+   P+   +YF N T+QC+   GC
Sbjct: 1   MKSTVAVLCFLTAVACCTAMLLEAQCRAPRPFASCSGNAPLRTFYYFSNYTNQCEHSFGC 60

Query: 199 GRGYNDFGSKYCCIDSCPYGKHHPPGMRGKGKK 297
             G N F  K CC   CPYGKH PPG +G  KK
Sbjct: 61  DMGLNTFEDKVCCATECPYGKHLPPGKQGNWKK 93


==> gi|67083162|gb|AAY66517.1| putative secreted salivary protein
           [Ixodes scapularis]
          Length = 92

 Score =  101 bits (251), Expect = 9e-024
 Identities = 48/91 (52%), Positives = 59/91 (64%)
 Frame = +1

Query: 19  MKPAIVALCLLAAVVCVIALLPEKVCRAPHPVPTCAQGTPITRTWYFDNNTDQCQSYLGC 198
           MK +I ALC+L A+ CVIA L E  CR+P+ V  C +G+ +   + FDNNT+QC SY GC
Sbjct: 1   MKASIAALCILVALSCVIAKLREDECRSPYAVTMCEEGS-LKYIYSFDNNTNQCVSYQGC 59

Query: 199 GRGYNDFGSKYCCIDSCPYGKHHPPGMRGKG 291
           G G N F S   C+  CPYG HHPPG R  G
Sbjct: 60  GTGKNIFDSYEKCLGECPYGNHHPPGERVTG 90


==> gi|22164218|gb|AAM93614.1|AF483692_1 putative secreted protein
           [Ixodes scapularis]
          Length = 92

 Score = 89.7 bits (221), Expect = 3e-020
 Identities = 46/92 (50%), Positives = 56/92 (60%), Gaps = 1/92 (1%)
 Frame = +1

Query: 19  MKPAIVALCLLAAVVCVIALLPEKVCRAPHPVPTCAQGTPITRTWY-FDNNTDQCQSYLG 195
           MK +I  LC L A+  V+A L E  CRA     +C   +  TR +Y F NNT+QC+SY G
Sbjct: 1   MKDSIAVLCFLVALSYVLATLTEDECRAQLAFSSCEANS--TRVFYSFFNNTNQCESYTG 58

Query: 196 CGRGYNDFGSKYCCIDSCPYGKHHPPGMRGKG 291
           C  G N F S   CI+ CPYG HHPPGMR +G
Sbjct: 59  CDTGKNRFPSLGKCINECPYGNHHPPGMRVRG 90


==> gi|67083150|gb|AAY66511.1| putative secreted protein with Kunitz
           domain [Ixodes scapularis]
          Length = 85

 Score = 84.0 bits (206), Expect = 2e-018
 Identities = 38/82 (46%), Positives = 53/82 (64%)
 Frame = +1

Query: 19  MKPAIVALCLLAAVVCVIALLPEKVCRAPHPVPTCAQGTPITRTWYFDNNTDQCQSYLGC 198
           MK  +   C+ +AVV +I+ L ++VC APH +P CA   P   T+YF+N T +C+S  GC
Sbjct: 1   MKAILAVTCIFSAVV-LISGLSKEVCEAPHAMPQCAPDVPPRVTYYFNNGTGRCESDYGC 59

Query: 199 GRGYNDFGSKYCCIDSCPYGKH 264
           G G NDF +   C D+CPYGK+
Sbjct: 60  GSGQNDFATAKECRDACPYGKY 81


==> gi|67083761|gb|AAY66815.1| putative secreted protein [Ixodes
           scapularis]
          Length = 94

 Score = 84.0 bits (206), Expect = 2e-018
 Identities = 40/92 (43%), Positives = 52/92 (56%), Gaps = 1/92 (1%)
 Frame = +1

Query: 19  MKPAIVALCLLAAVVCVIALLPEKVCRAPHPVPTCAQGTPITRTWYFDNNTDQCQSYLG- 195
           MK  +VA+C +AA    +  L E  CR P PV +CA+G  +   + F+NNT+QC+   G 
Sbjct: 1   MKATLVAICFIAAASYSMGRLAETQCRFPVPVTSCAEGAELRTVYSFNNNTNQCEPVRGS 60

Query: 196 CGRGYNDFGSKYCCIDSCPYGKHHPPGMRGKG 291
           CG G N F +K CC   CPYGKH   G    G
Sbjct: 61  CGEGVNQFETKDCCRRECPYGKHSKLGKVSDG 92


==> gi|22164204|gb|AAM93607.1|AF483685_1 putative secreted protein
           [Ixodes scapularis]
          Length = 85

 Score = 81.6 bits (200), Expect = 8e-018
 Identities = 39/86 (45%), Positives = 51/86 (59%)
 Frame = +1

Query: 19  MKPAIVALCLLAAVVCVIALLPEKVCRAPHPVPTCAQGTPITRTWYFDNNTDQCQSYLGC 198
           MK  +   C+ +AVV + AL  E VC APH +P CA G     T+YF+N T +C+S  GC
Sbjct: 1   MKAILAVTCIFSAVVLISALSRE-VCEAPHAMPQCAPGVTPRVTYYFNNGTGRCESDYGC 59

Query: 199 GRGYNDFGSKYCCIDSCPYGKHHPPG 276
           G G NDF +   C D+CPYG +   G
Sbjct: 60  GNGRNDFPTAEKCRDACPYGIYASSG 85
