# Supplementary material for: Insight into the sialome of the castor bean tick, Ixodes ricinus
Source: BMC Genomics. 2008 May 20;9:233. doi: 10.1186/1471-2164-9-233 (PMC2410133; doi:10.1186/1471-2164-9-233)
Supplement: Additional file 1 — Supplemental table. Zip file contains MS Office Excel table with links to text files, containing additional information on all ESTs. [file 1471-2164-9-233-S1.zip › Supplement/links/ACARI/IR_ALL-contig_208-ACARI.txt]

>IR_ALL-contig_208

gi|67083985|gb|AAY66927.1| cytochrome c oxidase subunit VIIa 2 [...   168   4e-044


==> gi|67083985|gb|AAY66927.1| cytochrome c oxidase subunit VIIa 2
           [Ixodes scapularis]
          Length = 89

 Score =  168 bits (425), Expect = 4e-044
 Identities = 79/80 (98%), Positives = 80/80 (100%)
 Frame = +1

Query: 4   LARRAPTTSVVPKRNYTPLERIKELQKQFTADDGVPVHLKGGKLDVFLYQFTMACCAVGL 183
           LARRAPTTSVVPKRNYTPLERIKELQKQFTADDGVPVHLKGGKLDVFLYQFTMACCAVGL
Sbjct: 10  LARRAPTTSVVPKRNYTPLERIKELQKQFTADDGVPVHLKGGKLDVFLYQFTMACCAVGL 69

Query: 184 GWTFYNTYMMIYHPKELARK 243
           GWTFYNTYMMIY+PKELARK
Sbjct: 70  GWTFYNTYMMIYYPKELARK 89
