# Supplementary material for: Insight into the sialome of the castor bean tick, Ixodes ricinus
Source: BMC Genomics. 2008 May 20;9:233. doi: 10.1186/1471-2164-9-233 (PMC2410133; doi:10.1186/1471-2164-9-233)
Supplement: Additional file 1 — Supplemental table. Zip file contains MS Office Excel table with links to text files, containing additional information on all ESTs. [file 1471-2164-9-233-S1.zip › Supplement/links/ACARI/IR_ALL-contig_209-ACARI.txt]

>IR_ALL-contig_209

gi|51011508|gb|AAT92163.1| ribosomal protein L44 [Ixodes pacificus]   224   9e-061
gi|67083897|gb|AAY66883.1| ribosomal protein L44 [Ixodes scapula...   224   9e-061


==> gi|51011508|gb|AAT92163.1| ribosomal protein L44 [Ixodes pacificus]
          Length = 105

 Score =  224 bits (570), Expect = 9e-061
 Identities = 105/105 (100%), Positives = 105/105 (100%)
 Frame = +2

Query: 20  MVNVPKQRRTFCKGKCKKHTLHKVTQYKKGKDSLYAQGKRRYDRKQQGYGGQTKPIFRKK 199
           MVNVPKQRRTFCKGKCKKHTLHKVTQYKKGKDSLYAQGKRRYDRKQQGYGGQTKPIFRKK
Sbjct: 1   MVNVPKQRRTFCKGKCKKHTLHKVTQYKKGKDSLYAQGKRRYDRKQQGYGGQTKPIFRKK 60

Query: 200 AKTTKKIVLRMECTECKNRKQLPIKRCKHFEIGGDKKRKGQMIQF 334
           AKTTKKIVLRMECTECKNRKQLPIKRCKHFEIGGDKKRKGQMIQF
Sbjct: 61  AKTTKKIVLRMECTECKNRKQLPIKRCKHFEIGGDKKRKGQMIQF 105


==> gi|67083897|gb|AAY66883.1| ribosomal protein L44 [Ixodes
           scapularis]
          Length = 105

 Score =  224 bits (570), Expect = 9e-061
 Identities = 105/105 (100%), Positives = 105/105 (100%)
 Frame = +2

Query: 20  MVNVPKQRRTFCKGKCKKHTLHKVTQYKKGKDSLYAQGKRRYDRKQQGYGGQTKPIFRKK 199
           MVNVPKQRRTFCKGKCKKHTLHKVTQYKKGKDSLYAQGKRRYDRKQQGYGGQTKPIFRKK
Sbjct: 1   MVNVPKQRRTFCKGKCKKHTLHKVTQYKKGKDSLYAQGKRRYDRKQQGYGGQTKPIFRKK 60

Query: 200 AKTTKKIVLRMECTECKNRKQLPIKRCKHFEIGGDKKRKGQMIQF 334
           AKTTKKIVLRMECTECKNRKQLPIKRCKHFEIGGDKKRKGQMIQF
Sbjct: 61  AKTTKKIVLRMECTECKNRKQLPIKRCKHFEIGGDKKRKGQMIQF 105
