# Supplementary material for: Insight into the sialome of the castor bean tick, Ixodes ricinus
Source: BMC Genomics. 2008 May 20;9:233. doi: 10.1186/1471-2164-9-233 (PMC2410133; doi:10.1186/1471-2164-9-233)
Supplement: Additional file 1 — Supplemental table. Zip file contains MS Office Excel table with links to text files, containing additional information on all ESTs. [file 1471-2164-9-233-S1.zip › Supplement/links/ACARI/IR_ALL-contig_211-ACARI.txt]

>IR_ALL-contig_211

gi|3928766|dbj|BAA34704.1| cathepsin L-like tick cysteine protei...    30   0.032
gi|67083325|gb|AAY66598.1| cysteine rich salivary protein [Ixode...    28   0.094


==> gi|3928766|dbj|BAA34704.1| cathepsin L-like tick cysteine
           proteinase B [Haemaphysalis longicornis]
          Length = 332

 Score = 29.6 bits (65), Expect = 0.032
 Identities = 21/84 (25%), Positives = 34/84 (40%)
 Frame = +3

Query: 54  WTRRRCTRSPPRKKRTWSTRSTPCAKSAGATARRWATSCRSATTASTAAPRPWRRAPRSC 233
           WT R  + +   +  +W+T S+    +  +T R  AT   + T  +T+   PW       
Sbjct: 168 WTARNPSATTAARAASWTTPSSTSRPTRASTPRS-ATPTTARTARATSRRPPWGPP---- 222

Query: 234 SISCTASTTARPRTSSSSSSERFP 305
               TA T   PR +  S    +P
Sbjct: 223 ----TAGTLTSPRETRRSCRRLWP 242


==> gi|67083325|gb|AAY66598.1| cysteine rich salivary protein [Ixodes
           scapularis]
          Length = 190

 Score = 28.1 bits (61), Expect = 0.094
 Identities = 16/47 (34%), Positives = 23/47 (48%)
 Frame = +3

Query: 69  CTRSPPRKKRTWSTRSTPCAKSAGATARRWATSCRSATTASTAAPRP 209
           C ++ P    T +T +TP   +  AT+   ATS   AT A+ A   P
Sbjct: 140 CEKAMPTTLTTPTTPTTPTTSTTPATSTTPATSTMPATPATPAKATP 186
