# Supplementary material for: Insight into the sialome of the castor bean tick, Ixodes ricinus
Source: BMC Genomics. 2008 May 20;9:233. doi: 10.1186/1471-2164-9-233 (PMC2410133; doi:10.1186/1471-2164-9-233)
Supplement: Additional file 1 — Supplemental table. Zip file contains MS Office Excel table with links to text files, containing additional information on all ESTs. [file 1471-2164-9-233-S1.zip › Supplement/links/ACARI/IR_ALL-contig_213-ACARI.txt]

>IR_ALL-contig_213

gi|67083447|gb|AAY66659.1| putative salivary secreted protein [I...   138   5e-035
gi|67083441|gb|AAY66656.1| putative secreted protein [Ixodes sca...   103   1e-024
gi|67083569|gb|AAY66720.1| putative secreted salivary protein [I...   103   2e-024
gi|67083150|gb|AAY66511.1| putative secreted protein with Kunitz...    99   6e-023
gi|22164204|gb|AAM93607.1|AF483685_1 putative secreted protein [...    97   1e-022
gi|67083563|gb|AAY66717.1| putative secreted salivary protein [I...    97   2e-022
gi|67083657|gb|AAY66764.1| putative secreted salivary protein [I...    97   2e-022
gi|67083559|gb|AAY66715.1| putative secreted salivary protein [I...    94   1e-021
gi|51011560|gb|AAT92189.1| KUN-6 [Ixodes pacificus]                    85   7e-019
gi|22164214|gb|AAM93612.1|AF483690_1 putative secreted protein [...    85   9e-019
gi|22164210|gb|AAM93610.1|AF483688_1 putative secreted protein [...    83   3e-018
gi|67083365|gb|AAY66618.1| putative secreted protein [Ixodes sca...    83   3e-018
gi|22164212|gb|AAM93611.1|AF483689_1 putative secreted protein [...    82   6e-018
gi|67083359|gb|AAY66615.1| putative secreted protein [Ixodes sca...    82   6e-018
gi|67083549|gb|AAY66710.1| putative secreted salivary protein [I...    82   6e-018
gi|22164216|gb|AAM93613.1|AF483691_1 putative secreted protein [...    81   1e-017
gi|67083489|gb|AAY66680.1| putative salivary protein with polyly...    81   1e-017
gi|22164208|gb|AAM93609.1|AF483687_1 putative secreted protein [...    80   2e-017
gi|67083593|gb|AAY66732.1| putative secreted salivary protein [I...    79   5e-017
gi|22164218|gb|AAM93614.1|AF483692_1 putative secreted protein [...    77   3e-016
gi|22164206|gb|AAM93608.1|AF483686_1 putative secreted protein [...    75   6e-016
gi|67083557|gb|AAY66714.1| putative secreted salivary protein [I...    75   6e-016
gi|67083162|gb|AAY66517.1| putative secreted salivary protein [I...    75   7e-016
gi|67083705|gb|AAY66787.1| putative secreted salivary protein [I...    75   7e-016
gi|22164202|gb|AAM93606.1|AF483684_1 putative secreted protein [...    73   4e-015


==> gi|67083447|gb|AAY66659.1| putative salivary secreted protein
           [Ixodes scapularis]
          Length = 86

 Score =  138 bits (348), Expect = 5e-035
 Identities = 60/86 (69%), Positives = 72/86 (83%)
 Frame = +3

Query: 15  MKATIAVTCFVSAIMLISAALTKEDCEAPRPQSICSSDVSPSYMYYFDNHTRQCENVFDC 194
           MKATIAVTCFVSAIMLISAALT+E CEAP P+SIC+ DV+P Y YY++NHT QCE  F C
Sbjct: 1   MKATIAVTCFVSAIMLISAALTREQCEAPHPESICAPDVAPRYTYYYNNHTGQCEQTFGC 60

Query: 195 GEGKNKFPSLEECQKQCPYGHYALSG 272
           G G+N FP++E+CQ +CPYG +A SG
Sbjct: 61  GGGRNDFPNIEDCQNECPYGKHASSG 86


==> gi|67083441|gb|AAY66656.1| putative secreted protein [Ixodes
           scapularis]
          Length = 82

 Score =  103 bits (258), Expect = 1e-024
 Identities = 47/83 (56%), Positives = 62/83 (74%)
 Frame = +3

Query: 15  MKATIAVTCFVSAIMLISAALTKEDCEAPRPQSICSSDVSPSYMYYFDNHTRQCENVFDC 194
           MKAT+AVTCF +A++LISA L K+ CEAPR  + C+SDV+P  +YY++NHT +CE  F C
Sbjct: 1   MKATLAVTCFSTAVVLISA-LPKQVCEAPRAFASCASDVTPVTLYYYNNHTGKCEKDFGC 59

Query: 195 GEGKNKFPSLEECQKQCPYGHYA 263
           G G N FP+   C+ +CPYG YA
Sbjct: 60  GNGPNNFPTEGVCKSECPYGSYA 82


==> gi|67083569|gb|AAY66720.1| putative secreted salivary protein
           [Ixodes scapularis]
          Length = 84

 Score =  103 bits (257), Expect = 2e-024
 Identities = 49/85 (57%), Positives = 62/85 (72%)
 Frame = +3

Query: 15  MKATIAVTCFVSAIMLISAALTKEDCEAPRPQSICSSDVSPSYMYYFDNHTRQCENVFDC 194
           MKATIAVTCFVSAI+L+SA +T+++CEAP   S+C+  V     YY++N T QCE  F C
Sbjct: 1   MKATIAVTCFVSAILLVSA-ITQKECEAPHASSLCAPGVPLEDTYYYNNGTLQCEKDFGC 59

Query: 195 GEGKNKFPSLEECQKQCPYGHYALS 269
            +  N FPSLEEC+ +CPYG YA S
Sbjct: 60  EKRGNNFPSLEECKNECPYGKYASS 84


==> gi|67083150|gb|AAY66511.1| putative secreted protein with Kunitz
           domain [Ixodes scapularis]
          Length = 85

 Score = 98.6 bits (244), Expect = 6e-023
 Identities = 46/86 (53%), Positives = 59/86 (68%)
 Frame = +3

Query: 15  MKATIAVTCFVSAIMLISAALTKEDCEAPRPQSICSSDVSPSYMYYFDNHTRQCENVFDC 194
           MKA +AVTC  SA++LIS  L+KE CEAP     C+ DV P   YYF+N T +CE+ + C
Sbjct: 1   MKAILAVTCIFSAVVLISG-LSKEVCEAPHAMPQCAPDVPPRVTYYFNNGTGRCESDYGC 59

Query: 195 GEGKNKFPSLEECQKQCPYGHYALSG 272
           G G+N F + +EC+  CPYG YALSG
Sbjct: 60  GSGQNDFATAKECRDACPYGKYALSG 85


==> gi|22164204|gb|AAM93607.1|AF483685_1 putative secreted protein
           [Ixodes scapularis]
          Length = 85

 Score = 97.4 bits (241), Expect = 1e-022
 Identities = 45/86 (52%), Positives = 60/86 (69%)
 Frame = +3

Query: 15  MKATIAVTCFVSAIMLISAALTKEDCEAPRPQSICSSDVSPSYMYYFDNHTRQCENVFDC 194
           MKA +AVTC  SA++LISA L++E CEAP     C+  V+P   YYF+N T +CE+ + C
Sbjct: 1   MKAILAVTCIFSAVVLISA-LSREVCEAPHAMPQCAPGVTPRVTYYFNNGTGRCESDYGC 59

Query: 195 GEGKNKFPSLEECQKQCPYGHYALSG 272
           G G+N FP+ E+C+  CPYG YA SG
Sbjct: 60  GNGRNDFPTAEKCRDACPYGIYASSG 85


==> gi|67083563|gb|AAY66717.1| putative secreted salivary protein
           [Ixodes scapularis]
          Length = 85

 Score = 96.7 bits (239), Expect = 2e-022
 Identities = 45/85 (52%), Positives = 59/85 (69%)
 Frame = +3

Query: 15  MKATIAVTCFVSAIMLISAALTKEDCEAPRPQSICSSDVSPSYMYYFDNHTRQCENVFDC 194
           MKA +AVTC  SA++LISA L++E C AP   SIC++  +P   YYF+N T QCE+ F C
Sbjct: 1   MKAILAVTCVFSAVVLISA-LSEEKCRAPHASSICATGTTPKTTYYFNNGTDQCESEFGC 59

Query: 195 GEGKNKFPSLEECQKQCPYGHYALS 269
             G   FP+LE+C++ CPYG YA S
Sbjct: 60  ASGPYDFPTLEKCKENCPYGIYASS 84


==> gi|67083657|gb|AAY66764.1| putative secreted salivary protein
           [Ixodes scapularis]
          Length = 78

 Score = 96.7 bits (239), Expect = 2e-022
 Identities = 42/79 (53%), Positives = 59/79 (74%)
 Frame = +3

Query: 15  MKATIAVTCFVSAIMLISAALTKEDCEAPRPQSICSSDVSPSYMYYFDNHTRQCENVFDC 194
           MKATIAV C  SA++LIS  ++++DC APRPQSIC +DV+ +  +YF N+T +CE    C
Sbjct: 1   MKATIAVICVFSAVVLISG-ISEDDCRAPRPQSICGNDVNVTLQHYFSNNTGKCEKETGC 59

Query: 195 GEGKNKFPSLEECQKQCPY 251
            +G N FP+ E+CQ++CPY
Sbjct: 60  NKGPNNFPTKEKCQEECPY 78


==> gi|67083559|gb|AAY66715.1| putative secreted salivary protein
           [Ixodes scapularis]
          Length = 78

 Score = 94.4 bits (233), Expect = 1e-021
 Identities = 41/79 (51%), Positives = 60/79 (75%)
 Frame = +3

Query: 15  MKATIAVTCFVSAIMLISAALTKEDCEAPRPQSICSSDVSPSYMYYFDNHTRQCENVFDC 194
           MKATIAV C  SA++LIS  +++E+C APRPQ+IC +DV+ +  +YF+N+T +CE    C
Sbjct: 1   MKATIAVICVFSAVVLISG-ISEENCRAPRPQTICGNDVNVTLQHYFNNNTGKCEKENGC 59

Query: 195 GEGKNKFPSLEECQKQCPY 251
            +G N FP+ E+CQ++CPY
Sbjct: 60  NKGPNNFPTEEKCQEECPY 78


==> gi|51011560|gb|AAT92189.1| KUN-6 [Ixodes pacificus]
          Length = 85

 Score = 85.1 bits (209), Expect = 7e-019
 Identities = 41/83 (49%), Positives = 55/83 (66%)
 Frame = +3

Query: 15  MKATIAVTCFVSAIMLISAALTKEDCEAPRPQSICSSDVSPSYMYYFDNHTRQCENVFDC 194
           MKA +AVTC  SA++LISA L+KEDCEAP     C+ +      YY++N T +CE  ++C
Sbjct: 1   MKAILAVTCTFSAVVLISA-LSKEDCEAPHATPQCAPNAILVTTYYYNNGTHKCEEDYNC 59

Query: 195 GEGKNKFPSLEECQKQCPYGHYA 263
            +G   F + EEC+K CPYG YA
Sbjct: 60  AKGPMDFTTEEECKKACPYGIYA 82


==> gi|22164214|gb|AAM93612.1|AF483690_1 putative secreted protein
           [Ixodes scapularis]
          Length = 94

 Score = 84.7 bits (208), Expect = 9e-019
 Identities = 38/82 (46%), Positives = 49/82 (59%)
 Frame = +3

Query: 15  MKATIAVTCFVSAIMLISAALTKEDCEAPRPQSICSSDVSPSYMYYFDNHTRQCENVFDC 194
           MKA IA  C ++A++ + A L +  C AP P S C+S    + MYYFDNHT +C+N   C
Sbjct: 1   MKAAIAALCLLAAVVCVIALLPEGVCRAPHPVSSCASGTPITTMYYFDNHTDRCQNYLGC 60

Query: 195 GEGKNKFPSLEECQKQCPYGHY 260
           G G N F SL  C   CPYG +
Sbjct: 61  GGGYNDFGSLGCCMDSCPYGRH 82
