# Supplementary material for: Insight into the sialome of the castor bean tick, Ixodes ricinus
Source: BMC Genomics. 2008 May 20;9:233. doi: 10.1186/1471-2164-9-233 (PMC2410133; doi:10.1186/1471-2164-9-233)
Supplement: Additional file 1 — Supplemental table. Zip file contains MS Office Excel table with links to text files, containing additional information on all ESTs. [file 1471-2164-9-233-S1.zip › Supplement/links/ACARI/IR_ALL-contig_214-ACARI.txt]

>IR_ALL-contig_214

gi|51011520|gb|AAT92169.1| ribosomal protein, large P2 [Ixodes p...   218   5e-059
gi|67083819|gb|AAY66844.1| ribosomal protein LP2 [Ixodes scapula...   216   3e-058
gi|67083831|gb|AAY66850.1| 60S acidic ribosomal protein P0 [Ixod...    62   6e-012
gi|29825377|gb|AAO92280.1| putative HMG-like protein [Dermacento...    33   0.004


==> gi|51011520|gb|AAT92169.1| ribosomal protein, large P2 [Ixodes
           pacificus]
          Length = 114

 Score =  218 bits (556), Expect = 5e-059
 Identities = 113/114 (99%), Positives = 113/114 (99%)
 Frame = +1

Query: 58  MRYVAAYLLAAMGGNKDPSAADVEKILGSVGIESDAERVKKVISELKGKSVEDVIAKGKE 237
           MRYVAAYLLAAMGGNKDPSAADVEKILGSVGIESD ERVKKVISELKGKSVEDVIAKGKE
Sbjct: 1   MRYVAAYLLAAMGGNKDPSAADVEKILGSVGIESDTERVKKVISELKGKSVEDVIAKGKE 60

Query: 238 KLASMPSGGGGAAPAAASPAAGGAAAAPKEAAKKEEKKEESEESGDDMGFGLFD 399
           KLASMPSGGGGAAPAAASPAAGGAAAAPKEAAKKEEKKEESEESGDDMGFGLFD
Sbjct: 61  KLASMPSGGGGAAPAAASPAAGGAAAAPKEAAKKEEKKEESEESGDDMGFGLFD 114


==> gi|67083819|gb|AAY66844.1| ribosomal protein LP2 [Ixodes
           scapularis]
          Length = 114

 Score =  216 bits (549), Expect = 3e-058
 Identities = 112/114 (98%), Positives = 113/114 (99%)
 Frame = +1

Query: 58  MRYVAAYLLAAMGGNKDPSAADVEKILGSVGIESDAERVKKVISELKGKSVEDVIAKGKE 237
           MRYVAAYLLAAMGGNKDPSAADVEKI GSVGIESDAERVKKVISELKGKSVEDVIAKGKE
Sbjct: 1   MRYVAAYLLAAMGGNKDPSAADVEKIPGSVGIESDAERVKKVISELKGKSVEDVIAKGKE 60

Query: 238 KLASMPSGGGGAAPAAASPAAGGAAAAPKEAAKKEEKKEESEESGDDMGFGLFD 399
           KLASMPSGGGGAAPAAASPAAGGAAAAP+EAAKKEEKKEESEESGDDMGFGLFD
Sbjct: 61  KLASMPSGGGGAAPAAASPAAGGAAAAPEEAAKKEEKKEESEESGDDMGFGLFD 114


==> gi|67083831|gb|AAY66850.1| 60S acidic ribosomal protein P0 [Ixodes
           scapularis]
          Length = 319

 Score = 62.4 bits (150), Expect = 6e-012
 Identities = 31/43 (72%), Positives = 34/43 (79%)
 Frame = +1

Query: 271 AAPAAASPAAGGAAAAPKEAAKKEEKKEESEESGDDMGFGLFD 399
           AA AAA+PAAGG AAA  +A K+E KKEESEE  DDMGF LFD
Sbjct: 277 AAAAAAAPAAGGGAAAKPDAKKEEAKKEESEEEDDDMGFSLFD 319


==> gi|29825377|gb|AAO92280.1| putative HMG-like protein [Dermacentor
           variabilis]
          Length = 208

 Score = 33.1 bits (74), Expect = 0.004
 Identities = 31/91 (34%), Positives = 40/91 (43%)
 Frame = +1

Query: 106 DPSAADVEKILGSVGIESDAERVKKVISELKGKSVEDVIAKGKEKLASMPSGGGGAAPAA 285
           D S  +V K LG         R  +V  ++K K  E + AK K +         G  P A
Sbjct: 120 DASVGEVAKELG--------RRWNEVGDDVKSK-YEGLAAKDKARYEKELKAYKGKKPKA 170

Query: 286 ASPAAGGAAAAPKEAAKKEEKKEESEESGDD 378
           ASP        PKE AKK  K+E+ +E  DD
Sbjct: 171 ASP--------PKEKAKK--KEEDDDEDDDD 191
