# Supplementary material for: Insight into the sialome of the castor bean tick, Ixodes ricinus
Source: BMC Genomics. 2008 May 20;9:233. doi: 10.1186/1471-2164-9-233 (PMC2410133; doi:10.1186/1471-2164-9-233)
Supplement: Additional file 1 — Supplemental table. Zip file contains MS Office Excel table with links to text files, containing additional information on all ESTs. [file 1471-2164-9-233-S1.zip › Supplement/links/ACARI/IR_ALL-contig_215-ACARI.txt]

>IR_ALL-contig_215

gi|51011610|gb|AAT92214.1| cytochrome c oxidase subunit Va [Ixod...   305   5e-085
gi|22164292|gb|AAM93651.1|AF483729_1 putative serine protease wi...    31   0.022


==> gi|51011610|gb|AAT92214.1| cytochrome c oxidase subunit Va [Ixodes
           pacificus]
          Length = 153

 Score =  305 bits (782), Expect = 5e-085
 Identities = 152/153 (99%), Positives = 153/153 (100%)
 Frame = +1

Query: 64  MLALFARSAASAVKSAIIPKNMILPAASSARNMSKHSTETEEEFDARYEAYFNRKDIDSW 243
           MLALFARSAA+AVKSAIIPKNMILPAASSARNMSKHSTETEEEFDARYEAYFNRKDIDSW
Sbjct: 1   MLALFARSAANAVKSAIIPKNMILPAASSARNMSKHSTETEEEFDARYEAYFNRKDIDSW 60

Query: 244 EIRKAMNDLQGMDVVPEPKIVVAALKACRRLNDYALAVRFLEAIQHKCGAKVKEIYPYIL 423
           EIRKAMNDLQGMDVVPEPKIVVAALKACRRLNDYALAVRFLEAIQHKCGAKVKEIYPYIL
Sbjct: 61  EIRKAMNDLQGMDVVPEPKIVVAALKACRRLNDYALAVRFLEAIQHKCGAKVKEIYPYIL 120

Query: 424 QEVRPTLTELGISTPEEMGYDKPEFYMPLDYEY 522
           QEVRPTLTELGISTPEEMGYDKPEFYMPLDYEY
Sbjct: 121 QEVRPTLTELGISTPEEMGYDKPEFYMPLDYEY 153


==> gi|22164292|gb|AAM93651.1|AF483729_1 putative serine protease with
           signal anchor [Ixodes scapularis]
          Length = 376

 Score = 31.2 bits (69), Expect = 0.022
 Identities = 19/66 (28%), Positives = 32/66 (48%), Gaps = 1/66 (1%)
 Frame = +1

Query: 190 EFDARYEAYFNRKDIDSWEIRKAMNDLQGMDVVPEPKIV-VAALKACRRLNDYALAVRFL 366
           EFD  YEAY++  ++  +E+    N     + VPE   + V  + A  + ND  +  R +
Sbjct: 84  EFDEEYEAYYDMNNLSQFEVDTGQNAQYSDEPVPEGVFIDVDEVCAAHQGNDCTVMPRDI 143

Query: 367 EAIQHK 384
             I+ K
Sbjct: 144 ALIKLK 149
