# Supplementary material for: Insight into the sialome of the castor bean tick, Ixodes ricinus
Source: BMC Genomics. 2008 May 20;9:233. doi: 10.1186/1471-2164-9-233 (PMC2410133; doi:10.1186/1471-2164-9-233)
Supplement: Additional file 1 — Supplemental table. Zip file contains MS Office Excel table with links to text files, containing additional information on all ESTs. [file 1471-2164-9-233-S1.zip › Supplement/links/ACARI/IR_ALL-contig_216-ACARI.txt]

>IR_ALL-contig_216

gi|67083849|gb|AAY66859.1| ribosomal protein L28 [Ixodes scapula...   283   2e-078


==> gi|67083849|gb|AAY66859.1| ribosomal protein L28 [Ixodes
           scapularis]
          Length = 141

 Score =  283 bits (723), Expect = 2e-078
 Identities = 139/141 (98%), Positives = 141/141 (100%)
 Frame = +2

Query: 29  MSSDLQWMVVKDRSCFLVKKRMIKTWFSTDPLNPKGTHAKRYSGTVLNKALTVEPHSTGK 208
           MSSDL+WMVVKDRSCFLVKKRMIKTWFSTDPLNPKGTHAKRYSGTVLNKALTVEPHSTGK
Sbjct: 1   MSSDLKWMVVKDRSCFLVKKRMIKTWFSTDPLNPKGTHAKRYSGTVLNKALTVEPHSTGK 60

Query: 209 GVNLVYKKQSRRKKPIKSLDRVPLRKGARRTMSSIKKWVKGHRNYRRDLQMLCLRRASAI 388
           GVNLVYKKQ+RRKKPIKSLDRVPLRKGARRTMSSIKKWVKGHRNYRRDLQMLCLRRASAI
Sbjct: 61  GVNLVYKKQNRRKKPIKSLDRVPLRKGARRTMSSIKKWVKGHRNYRRDLQMLCLRRASAI 120

Query: 389 LRSQKAIVPKKKNTRTSKKAD 451
           LRSQKAIVPKKKNTRTSKKAD
Sbjct: 121 LRSQKAIVPKKKNTRTSKKAD 141
