# Supplementary material for: Insight into the sialome of the castor bean tick, Ixodes ricinus
Source: BMC Genomics. 2008 May 20;9:233. doi: 10.1186/1471-2164-9-233 (PMC2410133; doi:10.1186/1471-2164-9-233)
Supplement: Additional file 1 — Supplemental table. Zip file contains MS Office Excel table with links to text files, containing additional information on all ESTs. [file 1471-2164-9-233-S1.zip › Supplement/links/ACARI/IR_ALL-contig_217-ACARI.txt]

>IR_ALL-contig_217

gi|67083961|gb|AAY66915.1| ubiquinol-cytochrome C reductase comp...   166   2e-043
gi|5815436|gb|AAD52672.1|AF178772_1 98kDa HDM allergen [Dermatop...    29   0.061
gi|21444328|emb|CAD35263.1| unnamed protein product [Dermatophag...    29   0.061
gi|21444331|emb|CAD35264.1| unnamed protein product [Dermatophag...    29   0.061
gi|21444334|emb|CAD35265.1| unnamed protein product [Dermatophag...    29   0.061


==> gi|67083961|gb|AAY66915.1| ubiquinol-cytochrome C reductase complex
           [Ixodes scapularis]
          Length = 82

 Score =  166 bits (421), Expect = 2e-043
 Identities = 77/82 (93%), Positives = 81/82 (98%)
 Frame = +3

Query: 99  MGLHFGNLIKLRGVVTYRLSPYEQRAFAGLLKHGLPNVIRRTKDQIFYVAPPFVLGYLVY 278
           MGLHFGNLIKLRG+VTYRLSPYEQRAFAGLLKHG PNVIRRTKDQIFYVAPPFV+GYL+Y
Sbjct: 1   MGLHFGNLIKLRGIVTYRLSPYEQRAFAGLLKHGFPNVIRRTKDQIFYVAPPFVMGYLIY 60

Query: 279 DYSKREYERSIRKNPADYANDQ 344
           DYSKREYERSIRKNPADYAND+
Sbjct: 61  DYSKREYERSIRKNPADYANDK 82


==> gi|5815436|gb|AAD52672.1|AF178772_1 98kDa HDM allergen
           [Dermatophagoides farinae]
          Length = 555

 Score = 28.9 bits (63), Expect = 0.061
 Identities = 21/66 (31%), Positives = 28/66 (42%)
 Frame = +1

Query: 160 PTNSEPSPAC*SMAFPTSSDGPRTRYSTWPHPLSSATSSTTTARGSTNEA*GRTPRIMPT 339
           PT    +P   S   PT++  P T  +T P P +  T+ + T    T      TP   PT
Sbjct: 426 PTTPTTTPTTPSPTTPTTTPSPTTP-TTTPSPTTPTTTPSPTTPTPT------TPTPAPT 478

Query: 340 TSRSRP 357
           TS   P
Sbjct: 479 TSTPSP 484


==> gi|21444328|emb|CAD35263.1| unnamed protein product
           [Dermatophagoides farinae]
          Length = 555

 Score = 28.9 bits (63), Expect = 0.061
 Identities = 21/66 (31%), Positives = 28/66 (42%)
 Frame = +1

Query: 160 PTNSEPSPAC*SMAFPTSSDGPRTRYSTWPHPLSSATSSTTTARGSTNEA*GRTPRIMPT 339
           PT    +P   S   PT++  P T  +T P P +  T+ + T    T      TP   PT
Sbjct: 426 PTTPTTTPTTPSPTTPTTTPSPTTP-TTTPSPTTPTTTPSPTTPTPT------TPTPAPT 478

Query: 340 TSRSRP 357
           TS   P
Sbjct: 479 TSTPSP 484


==> gi|21444331|emb|CAD35264.1| unnamed protein product
           [Dermatophagoides farinae]
          Length = 555

 Score = 28.9 bits (63), Expect = 0.061
 Identities = 21/66 (31%), Positives = 28/66 (42%)
 Frame = +1

Query: 160 PTNSEPSPAC*SMAFPTSSDGPRTRYSTWPHPLSSATSSTTTARGSTNEA*GRTPRIMPT 339
           PT    +P   S   PT++  P T  +T P P +  T+ + T    T      TP   PT
Sbjct: 426 PTTPTTTPTTPSPTTPTTTPSPTTP-TTTPSPTTPTTTPSPTTPTPT------TPTPAPT 478

Query: 340 TSRSRP 357
           TS   P
Sbjct: 479 TSTPSP 484


==> gi|21444334|emb|CAD35265.1| unnamed protein product
           [Dermatophagoides farinae]
          Length = 536

 Score = 28.9 bits (63), Expect = 0.061
 Identities = 21/66 (31%), Positives = 28/66 (42%)
 Frame = +1

Query: 160 PTNSEPSPAC*SMAFPTSSDGPRTRYSTWPHPLSSATSSTTTARGSTNEA*GRTPRIMPT 339
           PT    +P   S   PT++  P T  +T P P +  T+ + T    T      TP   PT
Sbjct: 407 PTTPTTTPTTPSPTTPTTTPSPTTP-TTTPSPTTPTTTPSPTTPTPT------TPTPAPT 459

Query: 340 TSRSRP 357
           TS   P
Sbjct: 460 TSTPSP 465
