# Supplementary material for: Insight into the sialome of the castor bean tick, Ixodes ricinus
Source: BMC Genomics. 2008 May 20;9:233. doi: 10.1186/1471-2164-9-233 (PMC2410133; doi:10.1186/1471-2164-9-233)
Supplement: Additional file 1 — Supplemental table. Zip file contains MS Office Excel table with links to text files, containing additional information on all ESTs. [file 1471-2164-9-233-S1.zip › Supplement/links/ACARI/IR_ALL-contig_218-ACARI.txt]

>IR_ALL-contig_218

gi|12310486|emb|CAC22468.1| unnamed protein product [Ixodes rici...   443   e-126
gi|5911708|emb|CAB55817.1| hypothetical protein [Ixodes ricinus]      443   e-126
gi|51011584|gb|AAT92201.1| truncated salivary metalloprotease [I...   424   e-120
gi|22164294|gb|AAM93652.1|AF483730_1 truncated secreted metallop...   417   e-118
gi|31322780|gb|AAP22067.1| salivary gland metalloprotease [Ixode...   379   e-107
gi|60729624|pir||JC7969 metalloprotease 1 - Ixodes scapularis         379   e-107
gi|22164296|gb|AAM93653.1|AF483731_1 truncated secreted metallop...   360   e-101
gi|67906164|dbj|BAE00066.1| metalloprotease [Haemaphysalis longi...   108   2e-025
gi|29649799|gb|AAO85918.1| putative metalloprotease [Ixodes scap...    40   1e-004
gi|22164272|gb|AAM93641.1|AF483719_1 putative secreted protein [...    37   6e-004
gi|67083421|gb|AAY66646.1| putative secreted salivary protein [I...    37   0.001
gi|67083527|gb|AAY66699.1| putative secreted salivary protein [I...    37   0.001
gi|51011596|gb|AAT92207.1| THR2 [Ixodes pacificus]                     35   0.002
gi|67083172|gb|AAY66522.1| putative secreted protein [Ixodes sca...    33   0.011
gi|67083479|gb|AAY66675.1| putative salivary secreted protein [I...    32   0.019
gi|67083529|gb|AAY66700.1| putative secreted salivary protein [I...    32   0.024
gi|67083643|gb|AAY66757.1| putative secreted protein [Ixodes sca...    32   0.032
gi|22164274|gb|AAM93642.1|AF483720_1 putative secreted protein [...    30   0.071
gi|67077810|dbj|BAD99506.1| NADH dehydrogenase subunit 3 [Leptot...    30   0.093
gi|67083585|gb|AAY66728.1| putative salivary protein [Ixodes sca...    30   0.093


==> gi|12310486|emb|CAC22468.1| unnamed protein product [Ixodes
           ricinus]
          Length = 488

 Score =  443 bits (1139), Expect = e-126
 Identities = 219/272 (80%), Positives = 228/272 (83%), Gaps = 2/272 (0%)
 Frame = +2

Query: 2   AVTRYFAVLTNAANLRYASFQSPKVQLRIVGITMNKNSADEPYIHNIRGYEQYRNILFKE 181
           AVTRYFAVLTNAANLRY SF+SPKVQLRIVGITMNKN ADEPYIHNIRGYEQYRNILFKE
Sbjct: 198 AVTRYFAVLTNAANLRYESFKSPKVQLRIVGITMNKNPADEPYIHNIRGYEQYRNILFKE 257

Query: 182 TLEDFNTQMKSKHFYRTADIVFLVTAKNMSEWVGSTLQSWTGGYAYVGTACSEWKVGMCE 361
           TLEDFNTQMKSKHFYRTADIVFLVTAKNMSEWVGSTLQSWTGGYAYVGTACSEWKVGMCE
Sbjct: 258 TLEDFNTQMKSKHFYRTADIVFLVTAKNMSEWVGSTLQSWTGGYAYVGTACSEWKVGMCE 317

Query: 362 DRPTSYYGAYVFAHELAHNLGCQHDGDGANSWVKGHIGSADCPWDDGYLMSYKMEDERQY 541
           DRPTSYYGAYVFAHELAHNLGCQHDGDGANSWVKGHIGSADCPWDDGYLMSYKMEDERQY
Sbjct: 318 DRPTSYYGAYVFAHELAHNLGCQHDGDGANSWVKGHIGSADCPWDDGYLMSYKMEDERQY 377

Query: 542 KFSPCCQREVRNLYRRPEFKCLTERKAKKNNPLV*ATWCDDISEQLLPKGVYVRERHARR 721
           KFSP CQREVRNLYRRPEFKCLTERKAKK            I    LP  +     + RR
Sbjct: 378 KFSPYCQREVRNLYRRPEFKCLTERKAKKT-----------IRSSKLPGVMTSSSNYCRR 426

Query: 722 RGIWRQGLQGKMHHHIKD--VLATRCSRRYTL 811
             ++ +G+     + +KD  V  T  SR Y L
Sbjct: 427 VYMYEKGMHADEAYGVKDCRVKCTTTSRMYWL 458


 Score =  176 bits (446), Expect = 8e-046
 Identities = 82/86 (95%), Positives = 83/86 (96%)
 Frame = +3

Query: 618 KRKKTIRSSKLPGVMTSASNYCRRVYMYEKGMHADEAYGVKDCRVKCTTTSRMYWLLGVV 797
           K KKTIRSSKLPGVMTS+SNYCRRVYMYEKGMHADEAYGVKDCRVKCTTTSRMYWLLGVV
Sbjct: 403 KAKKTIRSSKLPGVMTSSSNYCRRVYMYEKGMHADEAYGVKDCRVKCTTTSRMYWLLGVV 462

Query: 798 DGTPCGKGKACILGKCGNKIKISKKD 875
           DGTPCG GKACILGKC NKIKISKKD
Sbjct: 463 DGTPCGNGKACILGKCRNKIKISKKD 488


==> gi|5911708|emb|CAB55817.1| hypothetical protein [Ixodes ricinus]
          Length = 488

 Score =  443 bits (1139), Expect = e-126
 Identities = 219/272 (80%), Positives = 228/272 (83%), Gaps = 2/272 (0%)
 Frame = +2

Query: 2   AVTRYFAVLTNAANLRYASFQSPKVQLRIVGITMNKNSADEPYIHNIRGYEQYRNILFKE 181
           AVTRYFAVLTNAANLRY SF+SPKVQLRIVGITMNKN ADEPYIHNIRGYEQYRNILFKE
Sbjct: 198 AVTRYFAVLTNAANLRYESFKSPKVQLRIVGITMNKNPADEPYIHNIRGYEQYRNILFKE 257

Query: 182 TLEDFNTQMKSKHFYRTADIVFLVTAKNMSEWVGSTLQSWTGGYAYVGTACSEWKVGMCE 361
           TLEDFNTQMKSKHFYRTADIVFLVTAKNMSEWVGSTLQSWTGGYAYVGTACSEWKVGMCE
Sbjct: 258 TLEDFNTQMKSKHFYRTADIVFLVTAKNMSEWVGSTLQSWTGGYAYVGTACSEWKVGMCE 317

Query: 362 DRPTSYYGAYVFAHELAHNLGCQHDGDGANSWVKGHIGSADCPWDDGYLMSYKMEDERQY 541
           DRPTSYYGAYVFAHELAHNLGCQHDGDGANSWVKGHIGSADCPWDDGYLMSYKMEDERQY
Sbjct: 318 DRPTSYYGAYVFAHELAHNLGCQHDGDGANSWVKGHIGSADCPWDDGYLMSYKMEDERQY 377

Query: 542 KFSPCCQREVRNLYRRPEFKCLTERKAKKNNPLV*ATWCDDISEQLLPKGVYVRERHARR 721
           KFSP CQREVRNLYRRPEFKCLTERKAKK            I    LP  +     + RR
Sbjct: 378 KFSPYCQREVRNLYRRPEFKCLTERKAKKT-----------IRSSKLPGVMTSSSNYCRR 426

Query: 722 RGIWRQGLQGKMHHHIKD--VLATRCSRRYTL 811
             ++ +G+     + +KD  V  T  SR Y L
Sbjct: 427 VYMYEKGMHADEAYGVKDCRVKCTTTSRMYWL 458


 Score =  176 bits (446), Expect = 8e-046
 Identities = 82/86 (95%), Positives = 83/86 (96%)
 Frame = +3

Query: 618 KRKKTIRSSKLPGVMTSASNYCRRVYMYEKGMHADEAYGVKDCRVKCTTTSRMYWLLGVV 797
           K KKTIRSSKLPGVMTS+SNYCRRVYMYEKGMHADEAYGVKDCRVKCTTTSRMYWLLGVV
Sbjct: 403 KAKKTIRSSKLPGVMTSSSNYCRRVYMYEKGMHADEAYGVKDCRVKCTTTSRMYWLLGVV 462

Query: 798 DGTPCGKGKACILGKCGNKIKISKKD 875
           DGTPCG GKACILGKC NKIKISKKD
Sbjct: 463 DGTPCGNGKACILGKCRNKIKISKKD 488


==> gi|51011584|gb|AAT92201.1| truncated salivary metalloprotease
           [Ixodes pacificus]
          Length = 344

 Score =  424 bits (1090), Expect = e-120
 Identities = 195/209 (93%), Positives = 202/209 (96%)
 Frame = +2

Query: 2   AVTRYFAVLTNAANLRYASFQSPKVQLRIVGITMNKNSADEPYIHNIRGYEQYRNILFKE 181
           AV RYFAVLTNAANLRYASFQSPKVQLRI+GITMNK   DEPYIHNIRGYE+YRNILFKE
Sbjct: 54  AVARYFAVLTNAANLRYASFQSPKVQLRIIGITMNKKPEDEPYIHNIRGYERYRNILFKE 113

Query: 182 TLEDFNTQMKSKHFYRTADIVFLVTAKNMSEWVGSTLQSWTGGYAYVGTACSEWKVGMCE 361
           TLEDFNTQMKSK FY TADIVFLVTAKNMSEWVGSTLQSWTGGYAYVGTACS+WKVGMCE
Sbjct: 114 TLEDFNTQMKSKFFYNTADIVFLVTAKNMSEWVGSTLQSWTGGYAYVGTACSQWKVGMCE 173

Query: 362 DRPTSYYGAYVFAHELAHNLGCQHDGDGANSWVKGHIGSADCPWDDGYLMSYKMEDERQY 541
           DRPTSYYGAYVFAHELAHNLGCQHDGDGANSWVKGHIGSADCPWDDGYLM+YKM+DERQY
Sbjct: 174 DRPTSYYGAYVFAHELAHNLGCQHDGDGANSWVKGHIGSADCPWDDGYLMTYKMQDERQY 233

Query: 542 KFSPCCQREVRNLYRRPEFKCLTERKAKK 628
           KFSPCCQRE+RNLY+RPEFKCLTERK KK
Sbjct: 234 KFSPCCQREIRNLYKRPEFKCLTERKTKK 262


 Score =  149 bits (375), Expect = 1e-037
 Identities = 73/87 (83%), Positives = 76/87 (87%), Gaps = 1/87 (1%)
 Frame = +3

Query: 618 KRKKTI-RSSKLPGVMTSASNYCRRVYMYEKGMHADEAYGVKDCRVKCTTTSRMYWLLGV 794
           K KKTI RSSKLPGVMTS SNYCRRVYMYEKGMHAD+AYGV+DCRVKC T SR YW LGV
Sbjct: 259 KTKKTIKRSSKLPGVMTSLSNYCRRVYMYEKGMHADDAYGVRDCRVKC-TASRTYWTLGV 317

Query: 795 VDGTPCGKGKACILGKCGNKIKISKKD 875
           VDGTPCG  KACILGKC  +IKISKKD
Sbjct: 318 VDGTPCGSKKACILGKCRKEIKISKKD 344


==> gi|22164294|gb|AAM93652.1|AF483730_1 truncated secreted
           metalloprotease [Ixodes scapularis]
          Length = 367

 Score =  417 bits (1071), Expect = e-118
 Identities = 193/208 (92%), Positives = 200/208 (96%)
 Frame = +2

Query: 5   VTRYFAVLTNAANLRYASFQSPKVQLRIVGITMNKNSADEPYIHNIRGYEQYRNILFKET 184
           VTRYFAVLTNAANLRYASFQSPKVQLRI GITMNK+ ADEPYIHNIRGYE+YRNILFKET
Sbjct: 78  VTRYFAVLTNAANLRYASFQSPKVQLRITGITMNKSPADEPYIHNIRGYEKYRNILFKET 137

Query: 185 LEDFNTQMKSKHFYRTADIVFLVTAKNMSEWVGSTLQSWTGGYAYVGTACSEWKVGMCED 364
           LEDFNT M+S+ FY TADIVFLVTAKNMSEW G TLQSWTGGYAYVGTACS+WKVGMCED
Sbjct: 138 LEDFNTHMRSRSFYATADIVFLVTAKNMSEWAGRTLQSWTGGYAYVGTACSQWKVGMCED 197

Query: 365 RPTSYYGAYVFAHELAHNLGCQHDGDGANSWVKGHIGSADCPWDDGYLMSYKMEDERQYK 544
           RPTSYYGAYVFAHELAHNLGCQHDGDGANSWVKGHIGSADCPWDDGYLMSYKM+DERQYK
Sbjct: 198 RPTSYYGAYVFAHELAHNLGCQHDGDGANSWVKGHIGSADCPWDDGYLMSYKMQDERQYK 257

Query: 545 FSPCCQREVRNLYRRPEFKCLTERKAKK 628
           FS CCQREVRNLY+RPEFKCLTERKAKK
Sbjct: 258 FSYCCQREVRNLYKRPEFKCLTERKAKK 285


 Score =  137 bits (345), Expect = 4e-034
 Identities = 67/87 (77%), Positives = 73/87 (83%), Gaps = 1/87 (1%)
 Frame = +3

Query: 618 KRKKTI-RSSKLPGVMTSASNYCRRVYMYEKGMHADEAYGVKDCRVKCTTTSRMYWLLGV 794
           K KK I RSSKLPGVMTS SNYCR VYMYE GMHADEAYGV+DC+V+CTT +  YW LGV
Sbjct: 282 KAKKAIKRSSKLPGVMTSLSNYCRWVYMYENGMHADEAYGVRDCKVRCTTKT-TYWTLGV 340

Query: 795 VDGTPCGKGKACILGKCGNKIKISKKD 875
           VDGTPCG  KACILGKC N+IKIS K+
Sbjct: 341 VDGTPCGNKKACILGKCRNEIKISTKN 367


==> gi|31322780|gb|AAP22067.1| salivary gland metalloprotease [Ixodes
           scapularis]
          Length = 488

 Score =  379 bits (973), Expect = e-107
 Identities = 175/208 (84%), Positives = 184/208 (88%)
 Frame = +2

Query: 5   VTRYFAVLTNAANLRYASFQSPKVQLRIVGITMNKNSADEPYIHNIRGYEQYRNILFKET 184
           VTRYFAVLTNAANLRYASF  PKVQLRI GITMNK  ADEPYIHN++GYE+YRNILFKE 
Sbjct: 199 VTRYFAVLTNAANLRYASFVFPKVQLRITGITMNKKPADEPYIHNVKGYEKYRNILFKEA 258

Query: 185 LEDFNTQMKSKHFYRTADIVFLVTAKNMSEWVGSTLQSWTGGYAYVGTACSEWKVGMCED 364
           LEDFN QMKSK FY T+DIVFL T KNMSEWV   LQ W GGYAY+GTACSEW+VGMCED
Sbjct: 259 LEDFNKQMKSKPFYDTSDIVFLXTGKNMSEWVDGKLQHWVGGYAYLGTACSEWRVGMCED 318

Query: 365 RPTSYYGAYVFAHELAHNLGCQHDGDGANSWVKGHIGSADCPWDDGYLMSYKMEDERQYK 544
            PTSYYGAYVFAHELAHNLGCQHDGDGA+ WVKGHIGSADCPWDDGYLMSYKM+DERQY+
Sbjct: 319 PPTSYYGAYVFAHELAHNLGCQHDGDGASDWVKGHIGSADCPWDDGYLMSYKMQDERQYQ 378

Query: 545 FSPCCQREVRNLYRRPEFKCLTERKAKK 628
           FS CCQREVRNLY RPEFKCL ER   K
Sbjct: 379 FSYCCQREVRNLYNRPEFKCLRERYTTK 406


 Score =  127 bits (318), Expect = 6e-031
 Identities = 62/84 (73%), Positives = 69/84 (82%), Gaps = 1/84 (1%)
 Frame = +3

Query: 627 KTIR-SSKLPGVMTSASNYCRRVYMYEKGMHADEAYGVKDCRVKCTTTSRMYWLLGVVDG 803
           KTI+ SSKLPG MT+ SNYC+RVY YEKGMHADE YGV+DC+VKCT  +  YW L VVDG
Sbjct: 406 KTIKHSSKLPGRMTTLSNYCQRVYRYEKGMHADETYGVRDCKVKCTGNTN-YWRLTVVDG 464

Query: 804 TPCGKGKACILGKCGNKIKISKKD 875
           TPCGK KACILGKC + IKISK D
Sbjct: 465 TPCGKKKACILGKCVDDIKISKDD 488


==> gi|60729624|pir||JC7969 metalloprotease 1 - Ixodes scapularis
          Length = 488

 Score =  379 bits (973), Expect = e-107
 Identities = 175/208 (84%), Positives = 184/208 (88%)
 Frame = +2

Query: 5   VTRYFAVLTNAANLRYASFQSPKVQLRIVGITMNKNSADEPYIHNIRGYEQYRNILFKET 184
           VTRYFAVLTNAANLRYASF  PKVQLRI GITMNK  ADEPYIHN++GYE+YRNILFKE 
Sbjct: 199 VTRYFAVLTNAANLRYASFVFPKVQLRITGITMNKKPADEPYIHNVKGYEKYRNILFKEA 258

Query: 185 LEDFNTQMKSKHFYRTADIVFLVTAKNMSEWVGSTLQSWTGGYAYVGTACSEWKVGMCED 364
           LEDFN QMKSK FY T+DIVFL T KNMSEWV   LQ W GGYAY+GTACSEW+VGMCED
Sbjct: 259 LEDFNKQMKSKPFYDTSDIVFLXTGKNMSEWVDGKLQHWVGGYAYLGTACSEWRVGMCED 318

Query: 365 RPTSYYGAYVFAHELAHNLGCQHDGDGANSWVKGHIGSADCPWDDGYLMSYKMEDERQYK 544
            PTSYYGAYVFAHELAHNLGCQHDGDGA+ WVKGHIGSADCPWDDGYLMSYKM+DERQY+
Sbjct: 319 PPTSYYGAYVFAHELAHNLGCQHDGDGASDWVKGHIGSADCPWDDGYLMSYKMQDERQYQ 378

Query: 545 FSPCCQREVRNLYRRPEFKCLTERKAKK 628
           FS CCQREVRNLY RPEFKCL ER   K
Sbjct: 379 FSYCCQREVRNLYNRPEFKCLRERYTTK 406


 Score =  127 bits (318), Expect = 6e-031
 Identities = 62/84 (73%), Positives = 69/84 (82%), Gaps = 1/84 (1%)
 Frame = +3

Query: 627 KTIR-SSKLPGVMTSASNYCRRVYMYEKGMHADEAYGVKDCRVKCTTTSRMYWLLGVVDG 803
           KTI+ SSKLPG MT+ SNYC+RVY YEKGMHADE YGV+DC+VKCT  +  YW L VVDG
Sbjct: 406 KTIKHSSKLPGRMTTLSNYCQRVYRYEKGMHADETYGVRDCKVKCTGNTN-YWRLTVVDG 464

Query: 804 TPCGKGKACILGKCGNKIKISKKD 875
           TPCGK KACILGKC + IKISK D
Sbjct: 465 TPCGKKKACILGKCVDDIKISKDD 488


==> gi|22164296|gb|AAM93653.1|AF483731_1 truncated secreted
           metalloprotease [Ixodes scapularis]
          Length = 403

 Score =  360 bits (925), Expect = e-101
 Identities = 164/211 (77%), Positives = 182/211 (86%)
 Frame = +2

Query: 5   VTRYFAVLTNAANLRYASFQSPKVQLRIVGITMNKNSADEPYIHNIRGYEQYRNILFKET 184
           V  YFAVL NAANLRY S   P+VQLRI+GITMNK + DEPYI N+  Y QYRNILFKET
Sbjct: 109 VISYFAVLVNAANLRYKSLVFPEVQLRIIGITMNKRAQDEPYIVNVPNYSQYRNILFKET 168

Query: 185 LEDFNTQMKSKHFYRTADIVFLVTAKNMSEWVGSTLQSWTGGYAYVGTACSEWKVGMCED 364
           L+ FN  MK+K FY+T+DIVFLVTAKNMSEWVG+ LQSWTGGYAYVGTACS+W+VGMCED
Sbjct: 169 LDKFNQYMKTKSFYKTSDIVFLVTAKNMSEWVGNQLQSWTGGYAYVGTACSDWRVGMCED 228

Query: 365 RPTSYYGAYVFAHELAHNLGCQHDGDGANSWVKGHIGSADCPWDDGYLMSYKMEDERQYK 544
           RPTS+YGAYVF+HELAHNLGC HDGD A +WVKGHIGS+DCPWDDGYLMSYKM+DERQY 
Sbjct: 229 RPTSFYGAYVFSHELAHNLGCNHDGDEAGTWVKGHIGSSDCPWDDGYLMSYKMKDERQYA 288

Query: 545 FSPCCQREVRNLYRRPEFKCLTERKAKKNNP 637
           FS CCQRE+RNLY RPEF+CL ER  KK  P
Sbjct: 289 FSYCCQREIRNLYNRPEFRCLRERNPKKKIP 319


 Score = 85.1 bits (209), Expect = 2e-018
 Identities = 43/80 (53%), Positives = 53/80 (66%), Gaps = 5/80 (6%)
 Frame = +3

Query: 621 RKKTIRSSKLPGVMTSASNYCRRVYMYEKGMHADEAYGVK---DCRVKCTTTSRMYWLLG 791
           +KK  RSS LPG  T+  NYC++VYMYE  + A+ +YG K   DC+ +C T    +W LG
Sbjct: 315 KKKIPRSSYLPGGKTTLDNYCKKVYMYELDVRANASYGTKGVLDCKAQCLTRD-SWWKLG 373

Query: 792 VVDGTPCGKG--KACILGKC 845
           VVDGTPC     KACILGKC
Sbjct: 374 VVDGTPCSNDGKKACILGKC 393


==> gi|67906164|dbj|BAE00066.1| metalloprotease [Haemaphysalis
           longicornis]
          Length = 550

 Score =  108 bits (271), Expect = 2e-025
 Identities = 61/205 (29%), Positives = 100/205 (48%), Gaps = 8/205 (3%)
 Frame = +2

Query: 14  YFAVLTNAANLRYASFQSPKVQLRIVGITMNKNS-----ADEPYIHN---IRGYEQYRNI 169
           Y  V+ N ANLRY   + P + L + G+ ++K+      +DE Y+ +   I+G+ +Y   
Sbjct: 198 YLCVMANGANLRYLEAKDPGISLMLTGMALSKDDKFDSVSDEEYLFDELCIKGFREY--- 254

Query: 170 LFKETLEDFNTQMKSKHFYRTADIVFLVTAKNMSEWVGSTLQSWTGGYAYVGTACSEWKV 349
                       +K K  +   D+V+L+T +++       + +   G  Y+   CS   V
Sbjct: 255 -----------SIKKKDEFGRPDVVYLLTGRDVFTIHEGKMTTRGLGIGYLSGVCSHSFV 303

Query: 350 GMCEDRPTSYYGAYVFAHELAHNLGCQHDGDGANSWVKGHIGSADCPWDDGYLMSYKMED 529
            + ED+P  + G   F HE+AH LG  HDG  A++ V GH  +  C WD G++MSY    
Sbjct: 304 ALGEDKPGFFTGLRTFTHEVAHTLGATHDGQEADNNVPGHPSAVGCSWDLGHIMSYVQNG 363

Query: 530 ERQYKFSPCCQREVRNLYRRPEFKC 604
             QY FS C   +++++ R     C
Sbjct: 364 RSQYFFSQCSLLQMQHVIRAKGQSC 388


==> gi|29649799|gb|AAO85918.1| putative metalloprotease [Ixodes
           scapularis]
          Length = 399

 Score = 39.7 bits (91), Expect = 1e-004
 Identities = 50/211 (23%), Positives = 77/211 (36%), Gaps = 13/211 (6%)
 Frame = +2

Query: 11  RYFAVLTNAANLRYASFQSPKVQLRIVGITMNKNSADEPYIHNIRGYEQYRNILFKE--- 181
           ++F ++ +  N  Y+    PKVQ  ++ IT   N     Y       +  RNI       
Sbjct: 204 QFFGIVMSKVNQYYSRLTRPKVQFIVLSITKLTN-----YTFTYLLPDPVRNITRVSLCG 258

Query: 182 TLEDFNTQMKSKHFYRTADIVFLVTAKNMSEWVGSTLQSWTGGYAYVGTACSEWKVGMCE 361
           TL  F   + + +     D +  VT+ +     G +      GY  V           C 
Sbjct: 259 TLGSFYKYLNATYTRDERDAIVFVTSLSGGNVGGCS------GYCTV-----------CG 301

Query: 362 DRP----TSYYGAY------VFAHELAHNLGCQHDGDGANSWVKGHIGSADCPWDDGYLM 511
           D P    T  +G          AHELAH+LG  H+G+    +  G  G      + G +M
Sbjct: 302 DNPITTNTMGFGRIGRWEPGTIAHELAHSLGMSHEGECPVFYTPGKEGLRCKKQEFGSVM 361

Query: 512 SYKMEDERQYKFSPCCQREVRNLYRRPEFKC 604
                 +  + FS C Q + R    R   +C
Sbjct: 362 G---SGKPPHYFSRCLQDQARGCLMRKTKRC 389


==> gi|22164272|gb|AAM93641.1|AF483719_1 putative secreted protein
           [Ixodes scapularis]
          Length = 114

 Score = 37.4 bits (85), Expect = 6e-004
 Identities = 17/44 (38%), Positives = 23/44 (52%), Gaps = 7/44 (15%)
 Frame = +3

Query: 735 VKDCRVKC-------TTTSRMYWLLGVVDGTPCGKGKACILGKC 845
           VKDC + C        T +    ++ + DGTPCG  + CI GKC
Sbjct: 62  VKDCTIICGDWHDNGVTKAITRHIINLKDGTPCGHSRVCIKGKC 105
