# Supplementary material for: Insight into the sialome of the castor bean tick, Ixodes ricinus
Source: BMC Genomics. 2008 May 20;9:233. doi: 10.1186/1471-2164-9-233 (PMC2410133; doi:10.1186/1471-2164-9-233)
Supplement: Additional file 1 — Supplemental table. Zip file contains MS Office Excel table with links to text files, containing additional information on all ESTs. [file 1471-2164-9-233-S1.zip › Supplement/links/ACARI/IR_ALL-contig_219-ACARI.txt]

>IR_ALL-contig_219

gi|67083977|gb|AAY66923.1| ribosomal protein S15Aa [Ixodes scapu...   264   8e-073
gi|3928766|dbj|BAA34704.1| cathepsin L-like tick cysteine protei...    28   0.094


==> gi|67083977|gb|AAY66923.1| ribosomal protein S15Aa [Ixodes
           scapularis]
          Length = 130

 Score =  264 bits (675), Expect = 8e-073
 Identities = 130/130 (100%), Positives = 130/130 (100%)
 Frame = +3

Query: 33  MVRMNVLADALKSINNAEKRGKRQVLLRPCSKVIIKFLTVMMKHGYIGEFEIVDDHRSGK 212
           MVRMNVLADALKSINNAEKRGKRQVLLRPCSKVIIKFLTVMMKHGYIGEFEIVDDHRSGK
Sbjct: 1   MVRMNVLADALKSINNAEKRGKRQVLLRPCSKVIIKFLTVMMKHGYIGEFEIVDDHRSGK 60

Query: 213 IVVFLNGRLNKCGVISPRFDVQLKDTETWMRNLLPSRQFGYIVLTTSGGIMDHEEARRKH 392
           IVVFLNGRLNKCGVISPRFDVQLKDTETWMRNLLPSRQFGYIVLTTSGGIMDHEEARRKH
Sbjct: 61  IVVFLNGRLNKCGVISPRFDVQLKDTETWMRNLLPSRQFGYIVLTTSGGIMDHEEARRKH 120

Query: 393 LGGKILGYFF 422
           LGGKILGYFF
Sbjct: 121 LGGKILGYFF 130


==> gi|3928766|dbj|BAA34704.1| cathepsin L-like tick cysteine
           proteinase B [Haemaphysalis longicornis]
          Length = 332

 Score = 28.5 bits (62), Expect = 0.094
 Identities = 25/96 (26%), Positives = 34/96 (35%)
 Frame = +1

Query: 31  RWCE*TCWQTRSSRSTTPRSGASGRCCCDPAQKSSLSSSPS**STATSESLRLWTTTGRA 210
           RW   T W  R+  +TT    AS       ++ +  S+  S    AT  + R    T R 
Sbjct: 161 RWASRTWWTARNPSATTAARAASWTTPSSTSRPTRASTPRS----ATPTTARTARATSRR 216

Query: 211 RSWCS*TGG*TSAASSAPASMCSSRTRRRGCATCCP 318
             W   T G          ++ S R  RR C    P
Sbjct: 217 PPWGPPTAG----------TLTSPRETRRSCRRLWP 242
