# Supplementary material for: Insight into the sialome of the castor bean tick, Ixodes ricinus
Source: BMC Genomics. 2008 May 20;9:233. doi: 10.1186/1471-2164-9-233 (PMC2410133; doi:10.1186/1471-2164-9-233)
Supplement: Additional file 1 — Supplemental table. Zip file contains MS Office Excel table with links to text files, containing additional information on all ESTs. [file 1471-2164-9-233-S1.zip › Supplement/links/ACARI/IR_ALL-contig_220-ACARI.txt]

>IR_ALL-contig_220

gi|67083977|gb|AAY66923.1| ribosomal protein S15Aa [Ixodes scapu...   193   1e-051


==> gi|67083977|gb|AAY66923.1| ribosomal protein S15Aa [Ixodes
           scapularis]
          Length = 130

 Score =  193 bits (490), Expect = 1e-051
 Identities = 92/92 (100%), Positives = 92/92 (100%)
 Frame = +3

Query: 3   TVMMKHGYIGEFEIVDDHRSGKIVVFLNGRLNKCGVISPRFDVQLKDTETWMRNLLPSRQ 182
           TVMMKHGYIGEFEIVDDHRSGKIVVFLNGRLNKCGVISPRFDVQLKDTETWMRNLLPSRQ
Sbjct: 39  TVMMKHGYIGEFEIVDDHRSGKIVVFLNGRLNKCGVISPRFDVQLKDTETWMRNLLPSRQ 98

Query: 183 FGYIVLTTSGGIMDHEEARRKHLGGKILGYFF 278
           FGYIVLTTSGGIMDHEEARRKHLGGKILGYFF
Sbjct: 99  FGYIVLTTSGGIMDHEEARRKHLGGKILGYFF 130
