# Supplementary material for: Insight into the sialome of the castor bean tick, Ixodes ricinus
Source: BMC Genomics. 2008 May 20;9:233. doi: 10.1186/1471-2164-9-233 (PMC2410133; doi:10.1186/1471-2164-9-233)
Supplement: Additional file 1 — Supplemental table. Zip file contains MS Office Excel table with links to text files, containing additional information on all ESTs. [file 1471-2164-9-233-S1.zip › Supplement/links/ACARI/IR_ALL-contig_221-ACARI.txt]

>IR_ALL-contig_221

gi|3928766|dbj|BAA34704.1| cathepsin L-like tick cysteine protei...    32   0.011


==> gi|3928766|dbj|BAA34704.1| cathepsin L-like tick cysteine
           proteinase B [Haemaphysalis longicornis]
          Length = 332

 Score = 32.3 bits (72), Expect = 0.011
 Identities = 31/93 (33%), Positives = 41/93 (44%), Gaps = 2/93 (2%)
 Frame = +2

Query: 26  WPVRRPGPRSSPRLWGAFWTGTWPTL-PPRASSPWRTPGCSA*PASTTTTSASDTPRWSW 202
           W  R P   ++ R   A WT    T  P RAS+P      SA P +T  T+ + + R  W
Sbjct: 168 WTARNPSATTAAR--AASWTTPSSTSRPTRASTPR-----SATP-TTARTARATSRRPPW 219

Query: 203 GPPSATWDRCGPWPAATSSPSARLSCLS-WPSL 298
           GPP+A           TS    R SC   WP++
Sbjct: 220 GPPTA--------GTLTSPRETRRSCRRLWPTV 244
