# Supplementary material for: Insight into the sialome of the castor bean tick, Ixodes ricinus
Source: BMC Genomics. 2008 May 20;9:233. doi: 10.1186/1471-2164-9-233 (PMC2410133; doi:10.1186/1471-2164-9-233)
Supplement: Additional file 1 — Supplemental table. Zip file contains MS Office Excel table with links to text files, containing additional information on all ESTs. [file 1471-2164-9-233-S1.zip › Supplement/links/ACARI/IR_ALL-contig_222-ACARI.txt]

>IR_ALL-contig_222

gi|67083313|gb|AAY66592.1| putative early secreted salivary prot...   174   2e-045
gi|67083607|gb|AAY66739.1| putative salivary secreted protein [I...   160   2e-041
gi|67083373|gb|AAY66622.1| putative secreted protein [Ixodes sca...   146   4e-037
gi|15428296|gb|AAK97818.1|AF209915_1 16 kDa salivary gland prote...   139   6e-035
gi|67083747|gb|AAY66808.1| putative secreted protein [Ixodes sca...   134   1e-033
gi|67083639|gb|AAY66755.1| putative secreted protein [Ixodes sca...   122   5e-030
gi|67083605|gb|AAY66738.1| putative salivary secreted protein [I...    82   9e-018
gi|67083673|gb|AAY66772.1| putative salivary protein [Ixodes sca...    71   2e-014
gi|51011564|gb|AAT92191.1| putative peptide 9.1 kDa [Ixodes paci...    47   4e-007
gi|56159923|gb|AAV80773.1| putative secreted salivary gland pept...    43   5e-006
gi|67083451|gb|AAY66661.1| putative salivary secreted protein [I...    36   8e-004
gi|67083383|gb|AAY66627.1| putative secreted protein [Ixodes sca...    31   0.024


==> gi|67083313|gb|AAY66592.1| putative early secreted salivary protein
           [Ixodes scapularis]
          Length = 132

 Score =  174 bits (440), Expect = 2e-045
 Identities = 78/119 (65%), Positives = 92/119 (77%)
 Frame = +2

Query: 68  FFIIKTARLIVAMVVLFAICKPIAASVGITGVGNLAPNCEEKIRALCNRNEHGELKKIDV 247
           F +++T RLIVAM VLFAICKP  A+V + G GNLAP+CE KI+ LC  +  G LK++DV
Sbjct: 13  FLVMRTTRLIVAMFVLFAICKPAVANVVVRGAGNLAPDCENKIKELCKNHTLGALKQVDV 72

Query: 248 FPRQCKVTCTYKPSGPDTVKDGEVWAPNRKYVDVTLPEGMPCGFGAACNKGGMCFCESC 424
             R CK TCTY+P G DTV+DGEVW PNRKY DVTLP+GMPCGFGAAC+  G CFCE C
Sbjct: 73  NLRGCKGTCTYRPPGSDTVQDGEVWVPNRKYEDVTLPKGMPCGFGAACDNRGKCFCEFC 131


==> gi|67083607|gb|AAY66739.1| putative salivary secreted protein
           [Ixodes scapularis]
          Length = 140

 Score =  160 bits (405), Expect = 2e-041
 Identities = 73/119 (61%), Positives = 91/119 (76%)
 Frame = +2

Query: 68  FFIIKTARLIVAMVVLFAICKPIAASVGITGVGNLAPNCEEKIRALCNRNEHGELKKIDV 247
           FFI++T RLIVAM +LFAICK   A+V I G+GNLAP+CE+KI  LC  +  GELK++DV
Sbjct: 13  FFIMRTTRLIVAMFLLFAICKAAVANVVIKGMGNLAPDCEKKIIGLCKNHTLGELKEVDV 72

Query: 248 FPRQCKVTCTYKPSGPDTVKDGEVWAPNRKYVDVTLPEGMPCGFGAACNKGGMCFCESC 424
             R C+ TCTY+P G D V++G+VW  NRKY  VTLPEGMPCGFGA C++ G CFC+ C
Sbjct: 73  RLRDCEGTCTYQPPGSDFVQEGDVWVRNRKYEGVTLPEGMPCGFGATCDEKGKCFCKFC 131


==> gi|67083373|gb|AAY66622.1| putative secreted protein [Ixodes
           scapularis]
          Length = 137

 Score =  146 bits (368), Expect = 4e-037
 Identities = 73/131 (55%), Positives = 87/131 (66%), Gaps = 1/131 (0%)
 Frame = +2

Query: 68  FFIIKTARLIVAMVVLFAICKPIAASVGITGVGNLAPNCEEKIRALCNRNEHGELKKIDV 247
           FFI++T RLI+AM VLF I KP  ASV I G   +APNCE KI+ LC     GEL+++ V
Sbjct: 8   FFIMRTTRLILAMFVLFTIRKPTVASVAIRGAEYMAPNCETKIKDLCKNTSPGELQEVTV 67

Query: 248 FPRQCKVTCTYKP-SGPDTVKDGEVWAPNRKYVDVTLPEGMPCGFGAACNKGGMCFCESC 424
            P +CKVTCTY+P S PD V   ++   NRK+  VTLPEGMPC FGA C+  G C CE C
Sbjct: 68  SPHECKVTCTYRPHSEPDIVVVNDMLVRNRKHEQVTLPEGMPCAFGAICDSKGRCICEFC 127

Query: 425 NK*K*KNKMPR 457
           NK    N MPR
Sbjct: 128 NK-NINNNMPR 137


==> gi|15428296|gb|AAK97818.1|AF209915_1 16 kDa salivary gland protein
           A [Ixodes scapularis]
          Length = 144

 Score =  139 bits (349), Expect = 6e-035
 Identities = 68/121 (56%), Positives = 81/121 (66%), Gaps = 1/121 (0%)
 Frame = +2

Query: 71  FIIKTARLIVAMVVLFAICKPIAASVGITGVGNLAPNCEEKIRALCNRNEHGELKKIDVF 250
           FI++  RLI+A  VLFAICKPI A V I G  NLAP CE+KI+ LC    HGEL ++ V 
Sbjct: 14  FIMRGTRLIMATFVLFAICKPIVAGVVIRGTENLAPKCEQKIKHLCENPTHGELTEVTVT 73

Query: 251 PRQCKVTCTYKPSGP-DTVKDGEVWAPNRKYVDVTLPEGMPCGFGAACNKGGMCFCESCN 427
            RQC+ TCTY+P    DTV+   +   NR Y  VTLP+ MPCGFGA CNK G C C SCN
Sbjct: 74  ARQCQATCTYRPDPTRDTVEVDGIPIKNRHYETVTLPDKMPCGFGARCNKKGECSCNSCN 133

Query: 428 K 430
           +
Sbjct: 134 E 134


==> gi|67083747|gb|AAY66808.1| putative secreted protein [Ixodes
           scapularis]
          Length = 148

 Score =  134 bits (338), Expect = 1e-033
 Identities = 68/122 (55%), Positives = 80/122 (65%), Gaps = 1/122 (0%)
 Frame = +2

Query: 65  SFFIIKTARLIVAMVVLFAICKPIAASVGITGVGNLAPNCEEKIRALCNRNEHGELKKID 244
           S FI++T RLIV M  LFAI +PIAA V ITG  N+APNCE  I+ALC     G+L+KI 
Sbjct: 12  SIFIMRTTRLIVVMFALFAIFEPIAADVDITGADNMAPNCEANIKALCINTTIGDLEKIT 71

Query: 245 VFPRQCKVTCTYK-PSGPDTVKDGEVWAPNRKYVDVTLPEGMPCGFGAACNKGGMCFCES 421
           V  RQC+ TCTYK  S  DTV+ G     NRKY  VT P+ MPC F A C K G+C C +
Sbjct: 72  VMARQCRATCTYKHDSSSDTVESGGFLIMNRKYATVTFPDEMPCAFRAKC-KDGICICSA 130

Query: 422 CN 427
           CN
Sbjct: 131 CN 132


==> gi|67083639|gb|AAY66755.1| putative secreted protein [Ixodes
           scapularis]
          Length = 141

 Score =  122 bits (307), Expect = 5e-030
 Identities = 66/131 (50%), Positives = 82/131 (62%), Gaps = 1/131 (0%)
 Frame = +2

Query: 68  FFIIKTARLIVAMVVLFAICKPIAASVGITGVGNLAPNCEEKIRALCNRNEHGELKKIDV 247
           FFI++T RLIVAM VLFAICK   A V I G  N+APNCE+KI  LCN +  G+LK++ V
Sbjct: 13  FFIMRTTRLIVAMFVLFAICKSNVAGVEIKGAENIAPNCEKKIIGLCNNSTLGKLKQVLV 72

Query: 248 FPRQCKVTCTYKPS-GPDTVKDGEVWAPNRKYVDVTLPEGMPCGFGAACNKGGMCFCESC 424
             R C+ TCTYKP    DT  +G +    R Y  V LP+GMPC F A C+  G C C  C
Sbjct: 73  NARMCQATCTYKPDPNKDTRLEGGMLIRERNYEQVHLPDGMPCSFWAKCS-DGKCSCRYC 131

Query: 425 NK*K*KNKMPR 457
           ++ +   K PR
Sbjct: 132 DEGR-SPKQPR 141


==> gi|67083605|gb|AAY66738.1| putative salivary secreted protein
           [Ixodes scapularis]
          Length = 82

 Score = 82.0 bits (201), Expect = 9e-018
 Identities = 37/69 (53%), Positives = 50/69 (72%)
 Frame = +2

Query: 71  FIIKTARLIVAMVVLFAICKPIAASVGITGVGNLAPNCEEKIRALCNRNEHGELKKIDVF 250
           FI++T RLIVAM +L AICK   A+V I G  ++APNCE +I+ LCN +  G L+++DV 
Sbjct: 14  FILRTTRLIVAMFLLLAICKAAVANVEIKGAHHMAPNCERQIKDLCNNSSLGALEEVDVR 73

Query: 251 PRQCKVTCT 277
           PR C+ TCT
Sbjct: 74  PRACRATCT 82


==> gi|67083673|gb|AAY66772.1| putative salivary protein [Ixodes
           scapularis]
          Length = 119

 Score = 70.9 bits (172), Expect = 2e-014
 Identities = 42/127 (33%), Positives = 66/127 (51%), Gaps = 14/127 (11%)
 Frame = +2

Query: 92  LIVAMVVLFAICKPIAASVGITGVGN-----------LAPNCEEKIRALCN---RNEHGE 229
           ++VA   L  IC  IA+++  +G G+           LAPNCE  ++ LC+   +++ G 
Sbjct: 1   MMVANFYLLMICLQIASTLTSSGAGSQGINITGGINRLAPNCETTVKKLCDEKDKSKQGA 60

Query: 230 LKKIDVFPRQCKVTCTYKPSGPDTVKDGEVWAPNRKYVDVTLPEGMPCGFGAACNKGGMC 409
           + +IDV  R+C++ C +   G    +             + LP GMPC  GAAC K G C
Sbjct: 61  ITRIDVHLRECRLDC-HSNGGTHISR-------------MNLPNGMPCALGAAC-KDGTC 105

Query: 410 FCESCNK 430
           FCE+C++
Sbjct: 106 FCEACDQ 112


==> gi|51011564|gb|AAT92191.1| putative peptide 9.1 kDa [Ixodes
           pacificus]
          Length = 108

 Score = 46.6 bits (109), Expect = 4e-007
 Identities = 37/115 (32%), Positives = 51/115 (44%), Gaps = 3/115 (2%)
 Frame = +2

Query: 89  RLIVAMVVLFAICKPI--AASVGITGVGN-LAPNCEEKIRALCNRNEHGELKKIDVFPRQ 259
           ++I  ++VLF     I  A    ITG  N LAP  EE  +    +   G L +  +  R 
Sbjct: 6   KMIAVLLVLFVNSLQITSARDPPITGDFNSLAPKREEMAKEYIKKLVPG-LLQATLRLRH 64

Query: 260 CKVTCTYKPSGPDTVKDGEVWAPNRKYVDVTLPEGMPCGFGAACNKGGMCFCESC 424
           C+  C Y+ S        + W          LPEG PC FG+ C+ GG C C +C
Sbjct: 65  CEFHCEYQTSTGKM----QGW--------FALPEGFPCAFGSTCDYGGNCKCSAC 107


==> gi|56159923|gb|AAV80773.1| putative secreted salivary gland peptide
           [Ixodes scapularis]
          Length = 117

 Score = 43.1 bits (100), Expect = 5e-006
 Identities = 34/123 (27%), Positives = 59/123 (47%), Gaps = 3/123 (2%)
 Frame = +2

Query: 65  SFFIIKTARLIVAMVVLF--AICKPIAASVGITG-VGNLAPNCEEKIRALCNRNEHGELK 235
           SF + +  ++I   +V+F  ++    A    I G   N++PNCE+  +    + +  +L 
Sbjct: 7   SFSMAEKQKIIAVFLVVFVHSLQFTSAGEPIINGDFSNVSPNCEDLAKKYI-KTKISDLT 65

Query: 236 KIDVFPRQCKVTCTYKPSGPDTVKDGEVWAPNRKYVDVTLPEGMPCGFGAACNKGGMCFC 415
           +  +  R+C+ +  YK   P   K    +A         LPEG PC FG+ C + G+C C
Sbjct: 66  EATLVLRKCEFS--YKRVTPSGQKYTGTYA---------LPEGFPCAFGSTC-EWGVCKC 113

Query: 416 ESC 424
            +C
Sbjct: 114 SAC 116
