# Supplementary material for: Insight into the sialome of the castor bean tick, Ixodes ricinus
Source: BMC Genomics. 2008 May 20;9:233. doi: 10.1186/1471-2164-9-233 (PMC2410133; doi:10.1186/1471-2164-9-233)
Supplement: Additional file 1 — Supplemental table. Zip file contains MS Office Excel table with links to text files, containing additional information on all ESTs. [file 1471-2164-9-233-S1.zip › Supplement/links/ACARI/IR_ALL-contig_223-ACARI.txt]

>IR_ALL-contig_223

gi|67083112|gb|AAY66492.1| putative salivary secreted protein [I...   147   1e-037
gi|67083469|gb|AAY66670.1| putative salivary secreted protein [I...   145   4e-037
gi|67083649|gb|AAY66760.1| putative salivary protein [Ixodes sca...   145   5e-037
gi|67083671|gb|AAY66771.1| putative salivary protein [Ixodes sca...   142   6e-036
gi|67083158|gb|AAY66515.1| putative secreted WC salivary protein...   135   5e-034
gi|67083581|gb|AAY66726.1| putative secreted salivary protein [I...   134   1e-033
gi|67083495|gb|AAY66683.1| putative secreted salivary protein [I...   132   3e-033
gi|67083473|gb|AAY66672.1| putative salivary protein [Ixodes sca...   132   6e-033
gi|67083192|gb|AAY66532.1| putative 10.2 kDa secreted WC protein...   129   5e-032
gi|22164314|gb|AAM93662.1|AF483740_1 putative 10.2 kDa secreted ...   127   2e-031
gi|67083194|gb|AAY66533.1| 10.2 kDa salivary secreted WC protein...   119   3e-029
gi|67083176|gb|AAY66524.1| putative secreted WC salivary protein...   100   3e-023
gi|67083377|gb|AAY66624.1| putative secreted protein [Ixodes sca...    92   9e-021
gi|56159937|gb|AAV80780.1| putative secreted salivary gland pept...    86   4e-019
gi|67083156|gb|AAY66514.1| putative secreted salivary protein [I...    84   2e-018
gi|67083124|gb|AAY66498.1| putative secreted salivary WC peptide...    75   1e-015
gi|67083166|gb|AAY66519.1| putative secreted salivary gland prot...    74   1e-015
gi|67083164|gb|AAY66518.1| putative secreted salivary gland prot...    70   2e-014
gi|56159949|gb|AAV80786.1| putative secreted salivary gland pept...    69   5e-014
gi|67083168|gb|AAY66520.1| putative secreted WC salivary gland p...    68   1e-013
gi|67083355|gb|AAY66613.1| putative secreted protein [Ixodes sca...    67   2e-013
gi|67083236|gb|AAY66554.1| putative secreted salivary protein [I...    63   4e-012
gi|56159919|gb|AAV80771.1| putative secreted salivary gland pept...    62   8e-012
gi|67083287|gb|AAY66579.1| putative secreted salivary protein [I...    56   5e-010
gi|67083483|gb|AAY66677.1| putative salivary secreted protein [I...    53   4e-009


==> gi|67083112|gb|AAY66492.1| putative salivary secreted protein
           [Ixodes scapularis]
          Length = 115

 Score =  147 bits (371), Expect = 1e-037
 Identities = 68/115 (59%), Positives = 83/115 (72%)
 Frame = +3

Query: 54  MQLVVFALVLILPALQSEGFLSGTELHEDCMDIIDKYGDISCKLGGFGTLKDIDPSTCQL 233
           MQLVVFA+VLIL +  SEGFLSG E   DC+DII+ YG+ISC L GFG L ++DP  C L
Sbjct: 1   MQLVVFAVVLILSSFLSEGFLSGAEFPGDCLDIIENYGNISCALEGFGELVNVDPMLCTL 60

Query: 234 ECSGNGRTKLPDGVCSNNDLNCTTFRRQDLLNWGQTLQTTLNNVLQTWCSSYTRK 398
            CSGNGR KLP G+CSNN+LNC+    + L NWGQTL+  L  +L  WC  Y++K
Sbjct: 61  VCSGNGRPKLPSGICSNNELNCSWVEIEALRNWGQTLENILYKLLTRWCPCYSKK 115


==> gi|67083469|gb|AAY66670.1| putative salivary secreted protein
           [Ixodes scapularis]
          Length = 115

 Score =  145 bits (367), Expect = 4e-037
 Identities = 67/115 (58%), Positives = 86/115 (74%)
 Frame = +3

Query: 54  MQLVVFALVLILPALQSEGFLSGTELHEDCMDIIDKYGDISCKLGGFGTLKDIDPSTCQL 233
           MQLVVFA+VLIL +  SEGFLSG E   +C+DII+ +G++SC L G G L+++DP +C L
Sbjct: 1   MQLVVFAVVLILSSFLSEGFLSGAEFIGNCLDIIEVHGNLSCALEGSGDLQNVDPMSCTL 60

Query: 234 ECSGNGRTKLPDGVCSNNDLNCTTFRRQDLLNWGQTLQTTLNNVLQTWCSSYTRK 398
           ECSGNGR KLP+G+CSNNDLNCT    + L NWGQ L+ TL+ +L  WC  Y +K
Sbjct: 61  ECSGNGRPKLPNGLCSNNDLNCTRVGIETLRNWGQYLENTLHKLLTRWCPCYPKK 115


==> gi|67083649|gb|AAY66760.1| putative salivary protein [Ixodes
           scapularis]
          Length = 115

 Score =  145 bits (366), Expect = 5e-037
 Identities = 66/115 (57%), Positives = 87/115 (75%)
 Frame = +3

Query: 54  MQLVVFALVLILPALQSEGFLSGTELHEDCMDIIDKYGDISCKLGGFGTLKDIDPSTCQL 233
           MQL VFA+VLIL +  SEGFLSG E   +C++II+++G+ISC L G G L+++DP +C L
Sbjct: 1   MQLEVFAVVLILSSFLSEGFLSGAEFPGECLEIIEEHGNISCALEGSGDLQNVDPMSCTL 60

Query: 234 ECSGNGRTKLPDGVCSNNDLNCTTFRRQDLLNWGQTLQTTLNNVLQTWCSSYTRK 398
           ECSGNGR KLP+G+CSNNDLNCT    + L NWGQ L+ TL+ +L  WC  Y++K
Sbjct: 61  ECSGNGRPKLPNGLCSNNDLNCTRVGIETLRNWGQYLENTLHKLLTRWCPCYSKK 115


==> gi|67083671|gb|AAY66771.1| putative salivary protein [Ixodes
           scapularis]
          Length = 115

 Score =  142 bits (357), Expect = 6e-036
 Identities = 68/115 (59%), Positives = 80/115 (69%)
 Frame = +3

Query: 54  MQLVVFALVLILPALQSEGFLSGTELHEDCMDIIDKYGDISCKLGGFGTLKDIDPSTCQL 233
           MQLVVFA+VLILPA QSEGF SG  +H DCMDIID  G+  C L G G L DIDP++C L
Sbjct: 1   MQLVVFAVVLILPAFQSEGFSSGAGIHVDCMDIIDHAGERKCGLEGSGDLDDIDPTSCTL 60

Query: 234 ECSGNGRTKLPDGVCSNNDLNCTTFRRQDLLNWGQTLQTTLNNVLQTWCSSYTRK 398
           +CSG  R KLP GVCS  ++ C TF R+ LLNW Q +Q  L+ VL  WC  Y +K
Sbjct: 61  KCSGKERPKLPTGVCSGGEVVCGTFERESLLNWQQEVQHALHEVLLKWCPCYEKK 115


==> gi|67083158|gb|AAY66515.1| putative secreted WC salivary protein
           [Ixodes scapularis]
          Length = 121

 Score =  135 bits (340), Expect = 5e-034
 Identities = 62/114 (54%), Positives = 84/114 (73%)
 Frame = +3

Query: 57  QLVVFALVLILPALQSEGFLSGTELHEDCMDIIDKYGDISCKLGGFGTLKDIDPSTCQLE 236
           QLVVFA+VLILPAL+S GFLSGT +H+DCMD++ + G+I C+L G G L+D DP+ C+LE
Sbjct: 8   QLVVFAVVLILPALRSGGFLSGTLVHQDCMDMLVQCGEIMCRLVGSGGLRDYDPNFCRLE 67

Query: 237 CSGNGRTKLPDGVCSNNDLNCTTFRRQDLLNWGQTLQTTLNNVLQTWCSSYTRK 398
           C+G+    +PDGVC  +  NCT   R+ L NW  TLQ TLN VL+ WC+ + ++
Sbjct: 68  CAGSAMPSVPDGVCRGDVRNCTKSVRESLDNWHHTLQRTLNGVLEEWCTCFPKE 121


==> gi|67083581|gb|AAY66726.1| putative secreted salivary protein
           [Ixodes scapularis]
          Length = 121

 Score =  134 bits (337), Expect = 1e-033
 Identities = 66/120 (55%), Positives = 82/120 (68%)
 Frame = +3

Query: 39  LLFS*MQLVVFALVLILPALQSEGFLSGTELHEDCMDIIDKYGDISCKLGGFGTLKDIDP 218
           L  S +QLVVFA+VLILPALQS GFLS T +HEDCMD++   G I C L G G   D +P
Sbjct: 2   LSISKIQLVVFAVVLILPALQSGGFLSSTVVHEDCMDLLSDCGYIECLLRGGGAFMDYNP 61

Query: 219 STCQLECSGNGRTKLPDGVCSNNDLNCTTFRRQDLLNWGQTLQTTLNNVLQTWCSSYTRK 398
             C L+CSGN   K+PDGVC  +  +C T  R+ L NW Q L+TT NNVL++WC S+ +K
Sbjct: 62  RFCTLDCSGNVWPKVPDGVCRGDVEHCNTSTRESLKNWLQRLETTKNNVLESWCPSFWKK 121


==> gi|67083495|gb|AAY66683.1| putative secreted salivary protein
           [Ixodes scapularis]
          Length = 121

 Score =  132 bits (333), Expect = 3e-033
 Identities = 61/114 (53%), Positives = 80/114 (70%)
 Frame = +3

Query: 57  QLVVFALVLILPALQSEGFLSGTELHEDCMDIIDKYGDISCKLGGFGTLKDIDPSTCQLE 236
           QLVVFA+VLILPAL+S GFLSGT +H DCMD +   G++ C+L G G L+D DP++C+LE
Sbjct: 8   QLVVFAVVLILPALRSAGFLSGTVVHHDCMDTLVDCGEMKCRLEGSGGLQDYDPNSCRLE 67

Query: 237 CSGNGRTKLPDGVCSNNDLNCTTFRRQDLLNWGQTLQTTLNNVLQTWCSSYTRK 398
           C G+ R  +PDGVC  +  NCT F R+ L NW   LQ  +N VL  WC+  ++K
Sbjct: 68  CKGSARPSVPDGVCRGDVRNCTKFVRESLDNWQHGLQRRINEVLGEWCTCLSKK 121


==> gi|67083473|gb|AAY66672.1| putative salivary protein [Ixodes
           scapularis]
          Length = 128

 Score =  132 bits (331), Expect = 6e-033
 Identities = 67/128 (52%), Positives = 82/128 (64%), Gaps = 13/128 (10%)
 Frame = +3

Query: 54  MQLVVFALVLILPALQSEGFLSGTELHEDCMDIIDKYGDISCKLGGFG------------ 197
           MQLVVFA+VLIL +  S GFLSG E   +C+DII+ +G+ISC L G G            
Sbjct: 1   MQLVVFAVVLILSSFLSGGFLSGAEFPGECLDIIEDHGNISCALEGSGFKSLKAWRTTKH 60

Query: 198 -TLKDIDPSTCQLECSGNGRTKLPDGVCSNNDLNCTTFRRQDLLNWGQTLQTTLNNVLQT 374
             L ++DP  C L CSGNGR KLP+GVCSNNDLNCT   ++ LLNW Q L+  L+ VL  
Sbjct: 61  KELVNVDPIWCTLVCSGNGRPKLPNGVCSNNDLNCTPSGKESLLNWAQRLRKILHGVLTD 120

Query: 375 WCSSYTRK 398
           WC  Y +K
Sbjct: 121 WCPCYPKK 128


==> gi|67083192|gb|AAY66532.1| putative 10.2 kDa secreted WC protein
           [Ixodes scapularis]
          Length = 115

 Score =  129 bits (323), Expect = 5e-032
 Identities = 61/115 (53%), Positives = 73/115 (63%)
 Frame = +3

Query: 54  MQLVVFALVLILPALQSEGFLSGTELHEDCMDIIDKYGDISCKLGGFGTLKDIDPSTCQL 233
           MQL VF +VLILPAL SEGFLS T    DCMD+ID+ G+ISC L G G + D DP +C L
Sbjct: 1   MQLAVFVMVLILPALLSEGFLSDTVSPNDCMDLIDEGGEISCGLSGSGNIDDYDPDSCNL 60

Query: 234 ECSGNGRTKLPDGVCSNNDLNCTTFRRQDLLNWGQTLQTTLNNVLQTWCSSYTRK 398
           +CSG    KLP GVCS   +NCT F ++ L NW   L   L+ V+  WC  Y  K
Sbjct: 61  KCSGGANPKLPSGVCSGGGVNCTRFVKETLRNWKDGLVGLLHKVMTRWCPCYLEK 115


==> gi|22164314|gb|AAM93662.1|AF483740_1 putative 10.2 kDa secreted
           protein [Ixodes scapularis]
          Length = 115

 Score =  127 bits (318), Expect = 2e-031
 Identities = 61/115 (53%), Positives = 74/115 (64%)
 Frame = +3

Query: 54  MQLVVFALVLILPALQSEGFLSGTELHEDCMDIIDKYGDISCKLGGFGTLKDIDPSTCQL 233
           MQL VF +VLILPAL SEGFLS T    DC+D+ID+ G ISC L G G + D DP +C L
Sbjct: 1   MQLAVFVMVLILPALLSEGFLSDTASPNDCIDLIDEGGHISCGLAGSGGIDDYDPYSCAL 60

Query: 234 ECSGNGRTKLPDGVCSNNDLNCTTFRRQDLLNWGQTLQTTLNNVLQTWCSSYTRK 398
            CSG G  KLP GVCS   +NCT   +  L NW   L+ T + VL  WC+ Y++K
Sbjct: 61  RCSGGGNPKLPKGVCSGGGVNCTRSVKASLQNWVDELERTQHKVLLKWCTCYSKK 115
