# Supplementary material for: Insight into the sialome of the castor bean tick, Ixodes ricinus
Source: BMC Genomics. 2008 May 20;9:233. doi: 10.1186/1471-2164-9-233 (PMC2410133; doi:10.1186/1471-2164-9-233)
Supplement: Additional file 1 — Supplemental table. Zip file contains MS Office Excel table with links to text files, containing additional information on all ESTs. [file 1471-2164-9-233-S1.zip › Supplement/links/ACARI/IR_ALL-contig_224-ACARI.txt]

>IR_ALL-contig_224

gi|67084027|gb|AAY66948.1| ribosomal protein L35a [Ixodes scapul...   119   2e-029


==> gi|67084027|gb|AAY66948.1| ribosomal protein L35a [Ixodes
           scapularis]
          Length = 146

 Score =  119 bits (297), Expect = 2e-029
 Identities = 55/56 (98%), Positives = 56/56 (100%)
 Frame = +1

Query: 1   TRVPGHKHHYSKLRAIWGKVTRPHGNSGVVRAKFRRNMPALAMGRRVRIMLYPSRI 168
           TRVPGHKHHYSKLRAIWGKVTRPHGNSGVVRAKFRRNMPA+AMGRRVRIMLYPSRI
Sbjct: 91  TRVPGHKHHYSKLRAIWGKVTRPHGNSGVVRAKFRRNMPAVAMGRRVRIMLYPSRI 146
