# Supplementary material for: Insight into the sialome of the castor bean tick, Ixodes ricinus
Source: BMC Genomics. 2008 May 20;9:233. doi: 10.1186/1471-2164-9-233 (PMC2410133; doi:10.1186/1471-2164-9-233)
Supplement: Additional file 1 — Supplemental table. Zip file contains MS Office Excel table with links to text files, containing additional information on all ESTs. [file 1471-2164-9-233-S1.zip › Supplement/links/ACARI/IR_ALL-contig_225-ACARI.txt]

>IR_ALL-contig_225

gi|67084055|gb|AAY66962.1| 40S ribosomal protein S9 [Ixodes scap...   199   2e-053


==> gi|67084055|gb|AAY66962.1| 40S ribosomal protein S9 [Ixodes
           scapularis]
          Length = 192

 Score =  199 bits (505), Expect = 2e-053
 Identities = 99/99 (100%), Positives = 99/99 (100%)
 Frame = +1

Query: 1   DYVLGLRIEDFLERRLQTQVFKHGLAKSIHHARVLIRQRHIRVRKQVVNVPSFVVRLDSE 180
           DYVLGLRIEDFLERRLQTQVFKHGLAKSIHHARVLIRQRHIRVRKQVVNVPSFVVRLDSE
Sbjct: 94  DYVLGLRIEDFLERRLQTQVFKHGLAKSIHHARVLIRQRHIRVRKQVVNVPSFVVRLDSE 153

Query: 181 KHIDFSLKSPFGGGRAGRVKRKNMRKAQGGTAQEEEDDD 297
           KHIDFSLKSPFGGGRAGRVKRKNMRKAQGGTAQEEEDDD
Sbjct: 154 KHIDFSLKSPFGGGRAGRVKRKNMRKAQGGTAQEEEDDD 192
