# Supplementary material for: Insight into the sialome of the castor bean tick, Ixodes ricinus
Source: BMC Genomics. 2008 May 20;9:233. doi: 10.1186/1471-2164-9-233 (PMC2410133; doi:10.1186/1471-2164-9-233)
Supplement: Additional file 1 — Supplemental table. Zip file contains MS Office Excel table with links to text files, containing additional information on all ESTs. [file 1471-2164-9-233-S1.zip › Supplement/links/ACARI/IR_ALL-contig_231-ACARI.txt]

>IR_ALL-contig_231

gi|67083252|gb|AAY66562.1| putative secreted salivary protein [I...    35   0.002
gi|51011544|gb|AAT92181.1| CLSP-9 [Ixodes pacificus]                   30   0.048
gi|51011454|gb|AAT92136.1| CLSP-5 [Ixodes pacificus]                   30   0.083


==> gi|67083252|gb|AAY66562.1| putative secreted salivary protein
           [Ixodes scapularis]
          Length = 100

 Score = 35.0 bits (79), Expect = 0.002
 Identities = 25/74 (33%), Positives = 32/74 (43%)
 Frame = -1

Query: 299 PAEWP*GTPGCPDRRTPAGARRPC*TRPATSSAPAPRAPATWHQPPPVRMPPPPCRSPCS 120
           P   P G P CP  + P G        P++S  P P  P +   P P +   PP RS C 
Sbjct: 27  PCTSPPGEP-CPPGQGPQG--------PSSSPRPYPPGPGSAPSPQPPQDNSPPGRSKCK 77

Query: 119 PGGSRHRGTSCATT 78
            G +   G SCA +
Sbjct: 78  IGKTL-AGKSCANS 90


==> gi|51011544|gb|AAT92181.1| CLSP-9 [Ixodes pacificus]
          Length = 65

 Score = 30.4 bits (67), Expect = 0.048
 Identities = 18/46 (39%), Positives = 20/46 (43%)
 Frame = -1

Query: 245 GARRPC*TRPATSSAPAPRAPATWHQPPPVRMPPPPCRSPCSPGGS 108
           G+  PC   P T     P  P    Q PP      P RSP +PGGS
Sbjct: 23  GSSTPCPNAPGT-----PCGPGQGPQGPPSAPSHQPDRSPNAPGGS 63


==> gi|51011454|gb|AAT92136.1| CLSP-5 [Ixodes pacificus]
          Length = 75

 Score = 29.6 bits (65), Expect = 0.083
 Identities = 21/53 (39%), Positives = 22/53 (41%)
 Frame = -1

Query: 302 PPAEWP*GTPGCPDRRTPAGARRPC*TRPATSSAPAPRAPATWHQPPPVRMPP 144
           PP   P G P CP    P G   P   RP     P P  PA   QPP  + PP
Sbjct: 26  PPCTSPPGEP-CPPGEGPQGP--PSSPRPY----PRPHGPAPSPQPPKDQSPP 71
