# Supplementary material for: Insight into the sialome of the castor bean tick, Ixodes ricinus
Source: BMC Genomics. 2008 May 20;9:233. doi: 10.1186/1471-2164-9-233 (PMC2410133; doi:10.1186/1471-2164-9-233)
Supplement: Additional file 1 — Supplemental table. Zip file contains MS Office Excel table with links to text files, containing additional information on all ESTs. [file 1471-2164-9-233-S1.zip › Supplement/links/ACARI/IR_ALL-contig_232-ACARI.txt]

>IR_ALL-contig_232

gi|67083573|gb|AAY66722.1| salivary selenoprotein M precursor [I...   239   3e-065


==> gi|67083573|gb|AAY66722.1| salivary selenoprotein M precursor
           [Ixodes scapularis]
          Length = 129

 Score =  239 bits (611), Expect = 3e-065
 Identities = 125/130 (96%), Positives = 125/130 (96%), Gaps = 2/130 (1%)
 Frame = +1

Query: 67  MLLHGFLAVLLCASFVSADEKEPADKVIVKARVESCGG*-RLNAYPEVKKFVYDDIPLFH 243
           MLLHGFLAVLLCASFVSADEKEPADKVIVKARVESCGG  RLNAYPEVKKFVYDDIPLFH
Sbjct: 1   MLLHGFLAVLLCASFVSADEKEPADKVIVKARVESCGG-URLNAYPEVKKFVYDDIPLFH 59

Query: 244 NVEFKVIGGAKPEVLFLNMNDEEVGRHSLEGRSRDECNQLLLDRGFEKKKQEAPQ-EEGP 420
           NVEFKVIGGAKPEVLFLNMNDEEV RHSLEGRSRDECNQLLLDRGFEKKKQEAPQ EEGP
Sbjct: 60  NVEFKVIGGAKPEVLFLNMNDEEVERHSLEGRSRDECNQLLLDRGFEKKKQEAPQEEEGP 119

Query: 421 GLFADEKVEL 450
           GLFADEK EL
Sbjct: 120 GLFADEKAEL 129
