# Supplementary material for: Insight into the sialome of the castor bean tick, Ixodes ricinus
Source: BMC Genomics. 2008 May 20;9:233. doi: 10.1186/1471-2164-9-233 (PMC2410133; doi:10.1186/1471-2164-9-233)
Supplement: Additional file 1 — Supplemental table. Zip file contains MS Office Excel table with links to text files, containing additional information on all ESTs. [file 1471-2164-9-233-S1.zip › Supplement/links/ACARI/IR_ALL-contig_235-ACARI.txt]

>IR_ALL-contig_235

gi|51011568|gb|AAT92193.1| 60S ribosomal protein L35-like protei...   236   2e-064
gi|67084047|gb|AAY66958.1| ribosomal protein L35 [Ixodes scapula...   233   2e-063
gi|51011510|gb|AAT92164.1| ribosomal protein S15 [Ixodes pacificus]    31   0.016
gi|67084009|gb|AAY66939.1| ribosomal protein S15 [Ixodes scapula...    31   0.016
gi|42406066|gb|AAS13689.1| secreted protein PK-2 [Ornithodoros m...    29   0.059


==> gi|51011568|gb|AAT92193.1| 60S ribosomal protein L35-like protein
           [Ixodes pacificus]
          Length = 123

 Score =  236 bits (602), Expect = 2e-064
 Identities = 122/123 (99%), Positives = 123/123 (100%)
 Frame = +3

Query: 39  MAEVKARELRGKKKEDLVKQLEDLKQELAALRVAKVTGGAASKLSKIRVVRKSIARVLTV 218
           MA+VKARELRGKKKEDLVKQLEDLKQELAALRVAKVTGGAASKLSKIRVVRKSIARVLTV
Sbjct: 1   MAKVKARELRGKKKEDLVKQLEDLKQELAALRVAKVTGGAASKLSKIRVVRKSIARVLTV 60

Query: 219 IHQTQKENLRKFYRGKKHKPKDLRPKLTRAKRRELTPHEKALRTRKELRRMAAYPHRKFA 398
           IHQTQKENLRKFYRGKKHKPKDLRPKLTRAKRRELTPHEKALRTRKELRRMAAYPHRKFA
Sbjct: 61  IHQTQKENLRKFYRGKKHKPKDLRPKLTRAKRRELTPHEKALRTRKELRRMAAYPHRKFA 120

Query: 399 LKL 407
           LKL
Sbjct: 121 LKL 123


==> gi|67084047|gb|AAY66958.1| ribosomal protein L35 [Ixodes
           scapularis]
          Length = 123

 Score =  233 bits (595), Expect = 2e-063
 Identities = 121/123 (98%), Positives = 122/123 (99%)
 Frame = +3

Query: 39  MAEVKARELRGKKKEDLVKQLEDLKQELAALRVAKVTGGAASKLSKIRVVRKSIARVLTV 218
           MA+VKARELRGKKK DLVKQLEDLKQELAALRVAKVTGGAASKLSKIRVVRKSIARVLTV
Sbjct: 1   MAKVKARELRGKKKGDLVKQLEDLKQELAALRVAKVTGGAASKLSKIRVVRKSIARVLTV 60

Query: 219 IHQTQKENLRKFYRGKKHKPKDLRPKLTRAKRRELTPHEKALRTRKELRRMAAYPHRKFA 398
           IHQTQKENLRKFYRGKKHKPKDLRPKLTRAKRRELTPHEKALRTRKELRRMAAYPHRKFA
Sbjct: 61  IHQTQKENLRKFYRGKKHKPKDLRPKLTRAKRRELTPHEKALRTRKELRRMAAYPHRKFA 120

Query: 399 LKL 407
           LKL
Sbjct: 121 LKL 123


==> gi|51011510|gb|AAT92164.1| ribosomal protein S15 [Ixodes pacificus]
          Length = 149

 Score = 31.2 bits (69), Expect = 0.016
 Identities = 20/46 (43%), Positives = 24/46 (52%)
 Frame = +3

Query: 246 RKFYRGKKHKPKDLRPKLTRAKRRELTPHEKALRTRKELRRMAAYP 383
           R++ RG K KP  L  KL RAK +E  P EK    +  LR M   P
Sbjct: 47  RRYARGLKRKPLALIKKLRRAK-KECGPLEKPEVVKTHLRDMLVVP 91


==> gi|67084009|gb|AAY66939.1| ribosomal protein S15 [Ixodes
           scapularis]
          Length = 149

 Score = 31.2 bits (69), Expect = 0.016
 Identities = 20/46 (43%), Positives = 24/46 (52%)
 Frame = +3

Query: 246 RKFYRGKKHKPKDLRPKLTRAKRRELTPHEKALRTRKELRRMAAYP 383
           R++ RG K KP  L  KL RAK +E  P EK    +  LR M   P
Sbjct: 47  RRYARGLKRKPLALIKKLRRAK-KECGPLEKPEVVKTHLRDMLVVP 91


==> gi|42406066|gb|AAS13689.1| secreted protein PK-2 [Ornithodoros
           moubata]
          Length = 156

 Score = 29.3 bits (64), Expect = 0.059
 Identities = 12/32 (37%), Positives = 22/32 (68%)
 Frame = +3

Query: 33  TTMAEVKARELRGKKKEDLVKQLEDLKQELAA 128
           T ++E K+ ++  +KK+ L K+L+D+  EL A
Sbjct: 56  TVISETKSGDVTKEKKQQLEKELDDINMELQA 87
