# Supplementary material for: Insight into the sialome of the castor bean tick, Ixodes ricinus
Source: BMC Genomics. 2008 May 20;9:233. doi: 10.1186/1471-2164-9-233 (PMC2410133; doi:10.1186/1471-2164-9-233)
Supplement: Additional file 1 — Supplemental table. Zip file contains MS Office Excel table with links to text files, containing additional information on all ESTs. [file 1471-2164-9-233-S1.zip › Supplement/links/ACARI/IR_ALL-contig_236-ACARI.txt]

>IR_ALL-contig_236

gi|51011442|gb|AAT92130.1| hypothetical protein [Ixodes pacificus]    189   3e-050
gi|67084107|gb|AAY66988.1| hypothetical protein [Ixodes scapularis]   187   1e-049
gi|5815436|gb|AAD52672.1|AF178772_1 98kDa HDM allergen [Dermatop...    29   0.078
gi|21444328|emb|CAD35263.1| unnamed protein product [Dermatophag...    29   0.078
gi|21444331|emb|CAD35264.1| unnamed protein product [Dermatophag...    29   0.078
gi|21444334|emb|CAD35265.1| unnamed protein product [Dermatophag...    29   0.078


==> gi|51011442|gb|AAT92130.1| hypothetical protein [Ixodes pacificus]
          Length = 93

 Score =  189 bits (481), Expect = 3e-050
 Identities = 92/93 (98%), Positives = 92/93 (98%)
 Frame = +3

Query: 90  MIARLAAQRTLQCMLRRPAVRPSTSYAPDHFKPPTMDDLPKFLGPWEEHYAKRQAKFNMQ 269
           MIARLAAQRTLQ MLRRPAVRPSTSYAPDHFKPPTMDDLPKFLGPWEEHYAKRQAKFNMQ
Sbjct: 1   MIARLAAQRTLQSMLRRPAVRPSTSYAPDHFKPPTMDDLPKFLGPWEEHYAKRQAKFNMQ 60

Query: 270 LAAAVAFFLTTSFVVYSMDIVDFVDAPPMKNKD 368
           LAAAVAFFLTTSFVVYSMDIVDFVDAPPMKNKD
Sbjct: 61  LAAAVAFFLTTSFVVYSMDIVDFVDAPPMKNKD 93


==> gi|67084107|gb|AAY66988.1| hypothetical protein [Ixodes scapularis]
          Length = 93

 Score =  187 bits (475), Expect = 1e-049
 Identities = 89/93 (95%), Positives = 90/93 (96%)
 Frame = +3

Query: 90  MIARLAAQRTLQCMLRRPAVRPSTSYAPDHFKPPTMDDLPKFLGPWEEHYAKRQAKFNMQ 269
           MIARLAAQRTLQCMLRRP  RPSTSYAPDHFKPPTMDDLPKFLGPWEEHYAKRQAKFNMQ
Sbjct: 1   MIARLAAQRTLQCMLRRPVARPSTSYAPDHFKPPTMDDLPKFLGPWEEHYAKRQAKFNMQ 60

Query: 270 LAAAVAFFLTTSFVVYSMDIVDFVDAPPMKNKD 368
           LAAAVAFFLTTSFVVYS+DIVDFVD PPMKNKD
Sbjct: 61  LAAAVAFFLTTSFVVYSLDIVDFVDPPPMKNKD 93


==> gi|5815436|gb|AAD52672.1|AF178772_1 98kDa HDM allergen
           [Dermatophagoides farinae]
          Length = 555

 Score = 28.9 bits (63), Expect = 0.078
 Identities = 21/59 (35%), Positives = 26/59 (44%)
 Frame = +1

Query: 160 PRTRPTTSSRRRWTICPSSWGPGRSTTPSARPSSTCSSLRQSPSS*PPRSWCTPWTLST 336
           P T PTT S    T  PS       TTP+  PS T  +   SP++  P +     T ST
Sbjct: 429 PTTTPTTPSPTTPTTTPSP------TTPTTTPSPTTPTTTPSPTTPTPTTPTPAPTTST 481


==> gi|21444328|emb|CAD35263.1| unnamed protein product
           [Dermatophagoides farinae]
          Length = 555

 Score = 28.9 bits (63), Expect = 0.078
 Identities = 21/59 (35%), Positives = 26/59 (44%)
 Frame = +1

Query: 160 PRTRPTTSSRRRWTICPSSWGPGRSTTPSARPSSTCSSLRQSPSS*PPRSWCTPWTLST 336
           P T PTT S    T  PS       TTP+  PS T  +   SP++  P +     T ST
Sbjct: 429 PTTTPTTPSPTTPTTTPSP------TTPTTTPSPTTPTTTPSPTTPTPTTPTPAPTTST 481


==> gi|21444331|emb|CAD35264.1| unnamed protein product
           [Dermatophagoides farinae]
          Length = 555

 Score = 28.9 bits (63), Expect = 0.078
 Identities = 21/59 (35%), Positives = 26/59 (44%)
 Frame = +1

Query: 160 PRTRPTTSSRRRWTICPSSWGPGRSTTPSARPSSTCSSLRQSPSS*PPRSWCTPWTLST 336
           P T PTT S    T  PS       TTP+  PS T  +   SP++  P +     T ST
Sbjct: 429 PTTTPTTPSPTTPTTTPSP------TTPTTTPSPTTPTTTPSPTTPTPTTPTPAPTTST 481


==> gi|21444334|emb|CAD35265.1| unnamed protein product
           [Dermatophagoides farinae]
          Length = 536

 Score = 28.9 bits (63), Expect = 0.078
 Identities = 21/59 (35%), Positives = 26/59 (44%)
 Frame = +1

Query: 160 PRTRPTTSSRRRWTICPSSWGPGRSTTPSARPSSTCSSLRQSPSS*PPRSWCTPWTLST 336
           P T PTT S    T  PS       TTP+  PS T  +   SP++  P +     T ST
Sbjct: 410 PTTTPTTPSPTTPTTTPSP------TTPTTTPSPTTPTTTPSPTTPTPTTPTPAPTTST 462
