# Supplementary material for: Insight into the sialome of the castor bean tick, Ixodes ricinus
Source: BMC Genomics. 2008 May 20;9:233. doi: 10.1186/1471-2164-9-233 (PMC2410133; doi:10.1186/1471-2164-9-233)
Supplement: Additional file 1 — Supplemental table. Zip file contains MS Office Excel table with links to text files, containing additional information on all ESTs. [file 1471-2164-9-233-S1.zip › Supplement/links/ACARI/IR_ALL-contig_237-ACARI.txt]

>IR_ALL-contig_237

gi|51011442|gb|AAT92130.1| hypothetical protein [Ixodes pacificus]    188   7e-050
gi|67084107|gb|AAY66988.1| hypothetical protein [Ixodes scapularis]   186   3e-049
gi|5815436|gb|AAD52672.1|AF178772_1 98kDa HDM allergen [Dermatop...    30   0.031
gi|21444328|emb|CAD35263.1| unnamed protein product [Dermatophag...    30   0.031
gi|21444331|emb|CAD35264.1| unnamed protein product [Dermatophag...    30   0.031
gi|21444334|emb|CAD35265.1| unnamed protein product [Dermatophag...    30   0.031


==> gi|51011442|gb|AAT92130.1| hypothetical protein [Ixodes pacificus]
          Length = 93

 Score =  188 bits (477), Expect = 7e-050
 Identities = 91/93 (97%), Positives = 92/93 (98%)
 Frame = +3

Query: 66  MIARLAAQRTLQCMLRRPAVRPSTSYAPDHFKPPTMDDLPKFLGPWEEHYAKRQAKFNMQ 245
           MIARLAAQRTLQ MLRRPAVRPSTSYAPDHFKPPTMDDLPKFLGPWEEHYAKRQAKFNMQ
Sbjct: 1   MIARLAAQRTLQSMLRRPAVRPSTSYAPDHFKPPTMDDLPKFLGPWEEHYAKRQAKFNMQ 60

Query: 246 LAAAVAFFLTTSFVVYSMDIVDFVEAPPMKNKD 344
           LAAAVAFFLTTSFVVYSMDIVDFV+APPMKNKD
Sbjct: 61  LAAAVAFFLTTSFVVYSMDIVDFVDAPPMKNKD 93


==> gi|67084107|gb|AAY66988.1| hypothetical protein [Ixodes scapularis]
          Length = 93

 Score =  186 bits (471), Expect = 3e-049
 Identities = 88/93 (94%), Positives = 90/93 (96%)
 Frame = +3

Query: 66  MIARLAAQRTLQCMLRRPAVRPSTSYAPDHFKPPTMDDLPKFLGPWEEHYAKRQAKFNMQ 245
           MIARLAAQRTLQCMLRRP  RPSTSYAPDHFKPPTMDDLPKFLGPWEEHYAKRQAKFNMQ
Sbjct: 1   MIARLAAQRTLQCMLRRPVARPSTSYAPDHFKPPTMDDLPKFLGPWEEHYAKRQAKFNMQ 60

Query: 246 LAAAVAFFLTTSFVVYSMDIVDFVEAPPMKNKD 344
           LAAAVAFFLTTSFVVYS+DIVDFV+ PPMKNKD
Sbjct: 61  LAAAVAFFLTTSFVVYSLDIVDFVDPPPMKNKD 93


==> gi|5815436|gb|AAD52672.1|AF178772_1 98kDa HDM allergen
           [Dermatophagoides farinae]
          Length = 555

 Score = 30.0 bits (66), Expect = 0.031
 Identities = 19/48 (39%), Positives = 23/48 (47%)
 Frame = +1

Query: 136 PRTRPTTSSRRRWTTCPSSWGPGRNTTPSARPSSTCSSPRRSPSS*PP 279
           P T PTT S    TT PS       TTP+  PS T  +   SP++  P
Sbjct: 429 PTTTPTTPSPTTPTTTPSP------TTPTTTPSPTTPTTTPSPTTPTP 470


 Score = 29.3 bits (64), Expect = 0.054
 Identities = 18/45 (40%), Positives = 22/45 (48%)
 Frame = +1

Query: 118 PRCGPRPRTRPTTSSRRRWTTCPSSWGPGRNTTPSARPSSTCSSP 252
           P   P P T  TT S    TT PS   P   TTP+  P+++  SP
Sbjct: 441 PTTTPSPTTPTTTPSPTTPTTTPSPTTP-TPTTPTPAPTTSTPSP 484


==> gi|21444328|emb|CAD35263.1| unnamed protein product
           [Dermatophagoides farinae]
          Length = 555

 Score = 30.0 bits (66), Expect = 0.031
 Identities = 19/48 (39%), Positives = 23/48 (47%)
 Frame = +1

Query: 136 PRTRPTTSSRRRWTTCPSSWGPGRNTTPSARPSSTCSSPRRSPSS*PP 279
           P T PTT S    TT PS       TTP+  PS T  +   SP++  P
Sbjct: 429 PTTTPTTPSPTTPTTTPSP------TTPTTTPSPTTPTTTPSPTTPTP 470


 Score = 29.3 bits (64), Expect = 0.054
 Identities = 18/45 (40%), Positives = 22/45 (48%)
 Frame = +1

Query: 118 PRCGPRPRTRPTTSSRRRWTTCPSSWGPGRNTTPSARPSSTCSSP 252
           P   P P T  TT S    TT PS   P   TTP+  P+++  SP
Sbjct: 441 PTTTPSPTTPTTTPSPTTPTTTPSPTTP-TPTTPTPAPTTSTPSP 484


==> gi|21444331|emb|CAD35264.1| unnamed protein product
           [Dermatophagoides farinae]
          Length = 555

 Score = 30.0 bits (66), Expect = 0.031
 Identities = 19/48 (39%), Positives = 23/48 (47%)
 Frame = +1

Query: 136 PRTRPTTSSRRRWTTCPSSWGPGRNTTPSARPSSTCSSPRRSPSS*PP 279
           P T PTT S    TT PS       TTP+  PS T  +   SP++  P
Sbjct: 429 PTTTPTTPSPTTPTTTPSP------TTPTTTPSPTTPTTTPSPTTPTP 470


 Score = 29.3 bits (64), Expect = 0.054
 Identities = 18/45 (40%), Positives = 22/45 (48%)
 Frame = +1

Query: 118 PRCGPRPRTRPTTSSRRRWTTCPSSWGPGRNTTPSARPSSTCSSP 252
           P   P P T  TT S    TT PS   P   TTP+  P+++  SP
Sbjct: 441 PTTTPSPTTPTTTPSPTTPTTTPSPTTP-TPTTPTPAPTTSTPSP 484


==> gi|21444334|emb|CAD35265.1| unnamed protein product
           [Dermatophagoides farinae]
          Length = 536

 Score = 30.0 bits (66), Expect = 0.031
 Identities = 19/48 (39%), Positives = 23/48 (47%)
 Frame = +1

Query: 136 PRTRPTTSSRRRWTTCPSSWGPGRNTTPSARPSSTCSSPRRSPSS*PP 279
           P T PTT S    TT PS       TTP+  PS T  +   SP++  P
Sbjct: 410 PTTTPTTPSPTTPTTTPSP------TTPTTTPSPTTPTTTPSPTTPTP 451


 Score = 29.3 bits (64), Expect = 0.054
 Identities = 18/45 (40%), Positives = 22/45 (48%)
 Frame = +1

Query: 118 PRCGPRPRTRPTTSSRRRWTTCPSSWGPGRNTTPSARPSSTCSSP 252
           P   P P T  TT S    TT PS   P   TTP+  P+++  SP
Sbjct: 422 PTTTPSPTTPTTTPSPTTPTTTPSPTTP-TPTTPTPAPTTSTPSP 465
