# Supplementary material for: Insight into the sialome of the castor bean tick, Ixodes ricinus
Source: BMC Genomics. 2008 May 20;9:233. doi: 10.1186/1471-2164-9-233 (PMC2410133; doi:10.1186/1471-2164-9-233)
Supplement: Additional file 1 — Supplemental table. Zip file contains MS Office Excel table with links to text files, containing additional information on all ESTs. [file 1471-2164-9-233-S1.zip › Supplement/links/ACARI/IR_ALL-contig_238-ACARI.txt]

>IR_ALL-contig_238

gi|48428558|sp|Q8WQ47|TBA_LEPDS Tubulin alpha chain (Allergen Le...   540   e-155
gi|19702131|emb|CAD20979.2| alpha tubulin [Lepidoglyphus destruc...   540   e-155
gi|62526540|gb|AAX84656.1| alpha-tubulin [Tyrophagus putrescentiae]   536   e-154
gi|3928766|dbj|BAA34704.1| cathepsin L-like tick cysteine protei...    34   0.005


==> gi|48428558|sp|Q8WQ47|TBA_LEPDS Tubulin alpha chain (Allergen Lep d
           ?)
          Length = 450

 Score =  540 bits (1392), Expect = e-155
 Identities = 262/268 (97%), Positives = 265/268 (98%)
 Frame = +1

Query: 52  MRECISVHVGQAGVQIGNACWELYCLEHGIQPDGQMPSDKTIGGGDDSFNTFFSETGAGK 231
           MRECISVHVGQAGVQIGNACWELYCLEHGIQPDGQMPSDKTIG GDDSFNTFFSETG+GK
Sbjct: 1   MRECISVHVGQAGVQIGNACWELYCLEHGIQPDGQMPSDKTIGTGDDSFNTFFSETGSGK 60

Query: 232 HVPRAVYVDLEPTVVDEVRTGTYRQLFHPEQLITGKEDAANNYARGHYTIGKEIVDLVLD 411
           HVPRAVYVDLEPTVVDEVRTGTYRQLFHPEQLITGKEDAANNYARGHYTIGKEIVDLVLD
Sbjct: 61  HVPRAVYVDLEPTVVDEVRTGTYRQLFHPEQLITGKEDAANNYARGHYTIGKEIVDLVLD 120

Query: 412 RIRKLADQCTGLQGFLIFHSFGGGTGSGFTSLLMERLSVDYGKKSKLEFAIYPAPQVSTA 591
           RIRKLADQCTGLQGFLIFHSFGGGTGSGFTSLLMERLSVDYGKKSKLEFA+YPAPQVSTA
Sbjct: 121 RIRKLADQCTGLQGFLIFHSFGGGTGSGFTSLLMERLSVDYGKKSKLEFAVYPAPQVSTA 180

Query: 592 VVEPYNSILTTHTTLEHSDCAFMVDNEAIFDICRRNLDIERPTYTNLNRLIGQIVSSFTA 771
           VVEPYNSILTTHTTLEHSDCAFMVDNEAI+DICRRNLDIERPTYTNLNRLIGQIVSS TA
Sbjct: 181 VVEPYNSILTTHTTLEHSDCAFMVDNEAIYDICRRNLDIERPTYTNLNRLIGQIVSSITA 240

Query: 772 SLRFDGALNVDLTEFQTNLVPYPRIHLP 855
           SLRFDGALNVDLTEFQTNLVPYPRIH P
Sbjct: 241 SLRFDGALNVDLTEFQTNLVPYPRIHFP 268


==> gi|19702131|emb|CAD20979.2| alpha tubulin [Lepidoglyphus
           destructor]
          Length = 450

 Score =  540 bits (1392), Expect = e-155
 Identities = 262/268 (97%), Positives = 265/268 (98%)
 Frame = +1

Query: 52  MRECISVHVGQAGVQIGNACWELYCLEHGIQPDGQMPSDKTIGGGDDSFNTFFSETGAGK 231
           MRECISVHVGQAGVQIGNACWELYCLEHGIQPDGQMPSDKTIG GDDSFNTFFSETG+GK
Sbjct: 1   MRECISVHVGQAGVQIGNACWELYCLEHGIQPDGQMPSDKTIGTGDDSFNTFFSETGSGK 60

Query: 232 HVPRAVYVDLEPTVVDEVRTGTYRQLFHPEQLITGKEDAANNYARGHYTIGKEIVDLVLD 411
           HVPRAVYVDLEPTVVDEVRTGTYRQLFHPEQLITGKEDAANNYARGHYTIGKEIVDLVLD
Sbjct: 61  HVPRAVYVDLEPTVVDEVRTGTYRQLFHPEQLITGKEDAANNYARGHYTIGKEIVDLVLD 120

Query: 412 RIRKLADQCTGLQGFLIFHSFGGGTGSGFTSLLMERLSVDYGKKSKLEFAIYPAPQVSTA 591
           RIRKLADQCTGLQGFLIFHSFGGGTGSGFTSLLMERLSVDYGKKSKLEFA+YPAPQVSTA
Sbjct: 121 RIRKLADQCTGLQGFLIFHSFGGGTGSGFTSLLMERLSVDYGKKSKLEFAVYPAPQVSTA 180

Query: 592 VVEPYNSILTTHTTLEHSDCAFMVDNEAIFDICRRNLDIERPTYTNLNRLIGQIVSSFTA 771
           VVEPYNSILTTHTTLEHSDCAFMVDNEAI+DICRRNLDIERPTYTNLNRLIGQIVSS TA
Sbjct: 181 VVEPYNSILTTHTTLEHSDCAFMVDNEAIYDICRRNLDIERPTYTNLNRLIGQIVSSITA 240

Query: 772 SLRFDGALNVDLTEFQTNLVPYPRIHLP 855
           SLRFDGALNVDLTEFQTNLVPYPRIH P
Sbjct: 241 SLRFDGALNVDLTEFQTNLVPYPRIHFP 268


==> gi|62526540|gb|AAX84656.1| alpha-tubulin [Tyrophagus putrescentiae]
          Length = 450

 Score =  536 bits (1382), Expect = e-154
 Identities = 259/268 (96%), Positives = 265/268 (98%)
 Frame = +1

Query: 52  MRECISVHVGQAGVQIGNACWELYCLEHGIQPDGQMPSDKTIGGGDDSFNTFFSETGAGK 231
           MRECISVHVGQAGVQIGNACWELYCLEHGIQPDGQMPSDKTIG GDDSFNTFFSETG+GK
Sbjct: 1   MRECISVHVGQAGVQIGNACWELYCLEHGIQPDGQMPSDKTIGTGDDSFNTFFSETGSGK 60

Query: 232 HVPRAVYVDLEPTVVDEVRTGTYRQLFHPEQLITGKEDAANNYARGHYTIGKEIVDLVLD 411
           HVPRAVYVDLEPTVVDEVRTGTYRQLFHPEQLITGKEDAANNYARGHYTIGKEIVD+VLD
Sbjct: 61  HVPRAVYVDLEPTVVDEVRTGTYRQLFHPEQLITGKEDAANNYARGHYTIGKEIVDVVLD 120

Query: 412 RIRKLADQCTGLQGFLIFHSFGGGTGSGFTSLLMERLSVDYGKKSKLEFAIYPAPQVSTA 591
           RIRKL+DQCTGLQGFLIFHSFGGGTGSGFTSLLMERLSVDYGKKSKLEFA+YPAPQVSTA
Sbjct: 121 RIRKLSDQCTGLQGFLIFHSFGGGTGSGFTSLLMERLSVDYGKKSKLEFAVYPAPQVSTA 180

Query: 592 VVEPYNSILTTHTTLEHSDCAFMVDNEAIFDICRRNLDIERPTYTNLNRLIGQIVSSFTA 771
           VVEPYNSILTTHTTLEHSDCAFMVDNEAI+DICRRNLDIERPTYTNLNRLIGQIVSS TA
Sbjct: 181 VVEPYNSILTTHTTLEHSDCAFMVDNEAIYDICRRNLDIERPTYTNLNRLIGQIVSSITA 240

Query: 772 SLRFDGALNVDLTEFQTNLVPYPRIHLP 855
           SLRFDGALNV+LTEFQTNLVPYPRIH P
Sbjct: 241 SLRFDGALNVELTEFQTNLVPYPRIHFP 268


==> gi|3928766|dbj|BAA34704.1| cathepsin L-like tick cysteine
           proteinase B [Haemaphysalis longicornis]
          Length = 332

 Score = 33.9 bits (76), Expect = 0.005
 Identities = 37/118 (31%), Positives = 49/118 (41%), Gaps = 4/118 (3%)
 Frame = +2

Query: 56  GSAYLSTWGKPE----CRSAMPAGSSTAWSTASSRTARCPATRPSGEVTTPSTLSSARPV 223
           GS + S +G  E     R      +S  W TA + +A   A   S   TTPS  S++RP 
Sbjct: 139 GSCWASHYGSLEGHTCARRCWYRWASRTWWTARNPSATTAARAASW--TTPS--STSRPT 194

Query: 224 RASTCRGRSTWTLSPPLWTRCAPAPTGSCSTRSS*SLARRMRPTTTPEATTRLARKLW 397
           RAST R  +  T      T   P P G  +  +           T+P  T R  R+LW
Sbjct: 195 RASTPRSATPTTARTARATSRRP-PWGPPTAGT----------LTSPRETRRSCRRLW 241


 Score = 33.5 bits (75), Expect = 0.007
 Identities = 33/97 (34%), Positives = 38/97 (39%)
 Frame = +2

Query: 74  TWGKPECRSAMPAGSSTAWSTASSRTARCPATRPSGEVTTPSTLSSARPVRASTCRGRST 253
           TW      SA  A  + +W+T SS       +RP    T  ST  SA P  A T R  S 
Sbjct: 166 TWWTARNPSATTAARAASWTTPSS------TSRP----TRASTPRSATPTTARTARATSR 215

Query: 254 WTLSPPLWTRCAPAPTGSCSTRSS*SLARRMRPTTTP 364
               PP     A   T    TR S    RR+ PT  P
Sbjct: 216 ---RPPWGPPTAGTLTSPRETRRS---CRRLWPTVGP 246


 Score = 32.0 bits (71), Expect = 0.019
 Identities = 23/84 (27%), Positives = 35/84 (41%)
 Frame = +2

Query: 512 WSASPWTTARSPSSSLPSTPLHRFLLLSWSRTTPSSPPTRPWSTLTAPSWWTTKPFSTSA 691
           W++  W TAR+PS++  +         SW+  + +S PTR  +  +A         +TS 
Sbjct: 162 WASRTWWTARNPSATTAAR------AASWTTPSSTSRPTRASTPRSATPTTARTARATSR 215

Query: 692 AVIWISSAPPTRT*TGSLVRSCLR 763
              W      T T      RSC R
Sbjct: 216 RPPWGPPTAGTLTSPRETRRSCRR 239
