# Supplementary material for: Insight into the sialome of the castor bean tick, Ixodes ricinus
Source: BMC Genomics. 2008 May 20;9:233. doi: 10.1186/1471-2164-9-233 (PMC2410133; doi:10.1186/1471-2164-9-233)
Supplement: Additional file 1 — Supplemental table. Zip file contains MS Office Excel table with links to text files, containing additional information on all ESTs. [file 1471-2164-9-233-S1.zip › Supplement/links/ACARI/IR_ALL-contig_239-ACARI.txt]

>IR_ALL-contig_239

gi|67084039|gb|AAY66954.1| 40S ribosomal protein S13 [Ixodes sca...   297   1e-082
gi|51011456|gb|AAT92137.1| CLSP-6 [Ixodes pacificus]                   35   0.001
gi|51011458|gb|AAT92138.1| CLSP-7 [Ixodes pacificus]                   35   0.001
gi|51011460|gb|AAT92139.1| CLSP-8 [Ixodes pacificus]                   33   0.004
gi|51011574|gb|AAT92196.1| CLSP-10 [Ixodes pacificus]                  33   0.007
gi|51011454|gb|AAT92136.1| CLSP-5 [Ixodes pacificus]                   31   0.019
gi|3928766|dbj|BAA34704.1| cathepsin L-like tick cysteine protei...    30   0.043
gi|67083391|gb|AAY66631.1| putative secreted salivary protein [I...    29   0.096


==> gi|67084039|gb|AAY66954.1| 40S ribosomal protein S13 [Ixodes
           scapularis]
          Length = 151

 Score =  297 bits (761), Expect = 1e-082
 Identities = 149/151 (98%), Positives = 150/151 (99%)
 Frame = +1

Query: 82  MGRMHCSGKGISQSALPYRRSVPIWLRLSPEDVKEHIYKLAKKGLTPSQIGVILRDSHGV 261
           MGRMHCSGKGISQSALPYRRSVP WL+LSPEDVKEHIYKLAKKGLTPSQIGVILRDSHGV
Sbjct: 1   MGRMHCSGKGISQSALPYRRSVPTWLKLSPEDVKEHIYKLAKKGLTPSQIGVILRDSHGV 60

Query: 262 AQVRWVTGNKILRILKGKGLAPALPEDLYSLIKKAVAIRKHLERNRKDRDSKFRLILVES 441
           AQVRWVTGNKILRILKGKGLAPALPEDLYSLIKKAVAIRKHLERNRKDRDSKFRLILVES
Sbjct: 61  AQVRWVTGNKILRILKGKGLAPALPEDLYSLIKKAVAIRKHLERNRKDRDSKFRLILVES 120

Query: 442 RIHRLVRYYKAKRILAPSWRYESSTASALVA 534
           RIHRLVRYYKAKRILAPSWRYESSTASALVA
Sbjct: 121 RIHRLVRYYKAKRILAPSWRYESSTASALVA 151


==> gi|51011456|gb|AAT92137.1| CLSP-6 [Ixodes pacificus]
          Length = 75

 Score = 35.0 bits (79), Expect = 0.001
 Identities = 25/63 (39%), Positives = 26/63 (41%), Gaps = 1/63 (1%)
 Frame = -1

Query: 418 TWS-PGPCGCAPGACGWPPPS*SASTGPRAGPGPGPCPLGCAGSCCPSPSAPEPLHGSP* 242
           TW  P PC   PG    P P      GP + P P P P G      PSPS   P   SP 
Sbjct: 21  TWGKPPPCSSPPGQ---PCPPGEGPQGPSSSPRPYPQPEG------PSPSPQPPRDQSPP 71

Query: 241 G*R 233
           G R
Sbjct: 72  GTR 74


==> gi|51011458|gb|AAT92138.1| CLSP-7 [Ixodes pacificus]
          Length = 75

 Score = 35.0 bits (79), Expect = 0.001
 Identities = 25/63 (39%), Positives = 26/63 (41%), Gaps = 1/63 (1%)
 Frame = -1

Query: 418 TWS-PGPCGCAPGACGWPPPS*SASTGPRAGPGPGPCPLGCAGSCCPSPSAPEPLHGSP* 242
           TW  P PC   PG    P P      GP + P P P P G      PSPS   P   SP 
Sbjct: 21  TWGKPPPCSSPPGK---PCPPGEGPQGPSSSPRPYPQPEG------PSPSPQPPRDQSPP 71

Query: 241 G*R 233
           G R
Sbjct: 72  GTR 74


==> gi|51011460|gb|AAT92139.1| CLSP-8 [Ixodes pacificus]
          Length = 75

 Score = 33.5 bits (75), Expect = 0.004
 Identities = 23/63 (36%), Positives = 27/63 (42%), Gaps = 1/63 (1%)
 Frame = -1

Query: 418 TW-SPGPCGCAPGACGWPPPS*SASTGPRAGPGPGPCPLGCAGSCCPSPSAPEPLHGSP* 242
           TW +P PC   PG    P P      GP + P P P P G      P+P+   P   SP 
Sbjct: 21  TWGNPPPCSSPPGQ---PCPPGEGPQGPSSSPRPYPQPQG------PAPNPQPPRDQSPP 71

Query: 241 G*R 233
           G R
Sbjct: 72  GTR 74


==> gi|51011574|gb|AAT92196.1| CLSP-10 [Ixodes pacificus]
          Length = 75

 Score = 32.7 bits (73), Expect = 0.007
 Identities = 22/59 (37%), Positives = 24/59 (40%)
 Frame = -1

Query: 409 PGPCGCAPGACGWPPPS*SASTGPRAGPGPGPCPLGCAGSCCPSPSAPEPLHGSP*G*R 233
           P PC   PG    P P      GP + P P P P G      P+PS   P   SP G R
Sbjct: 25  PPPCSSPPGK---PCPPGEGPQGPSSSPRPYPQPQG------PAPSPQPPKDQSPPGTR 74


==> gi|51011454|gb|AAT92136.1| CLSP-5 [Ixodes pacificus]
          Length = 75

 Score = 31.2 bits (69), Expect = 0.019
 Identities = 22/59 (37%), Positives = 24/59 (40%)
 Frame = -1

Query: 409 PGPCGCAPGACGWPPPS*SASTGPRAGPGPGPCPLGCAGSCCPSPSAPEPLHGSP*G*R 233
           P PC   PG    P P      GP + P P P P G      P+PS   P   SP G R
Sbjct: 25  PPPCTSPPGE---PCPPGEGPQGPPSSPRPYPRPHG------PAPSPQPPKDQSPPGTR 74


==> gi|3928766|dbj|BAA34704.1| cathepsin L-like tick cysteine
           proteinase B [Haemaphysalis longicornis]
          Length = 332

 Score = 30.0 bits (66), Expect = 0.043
 Identities = 18/58 (31%), Positives = 23/58 (39%)
 Frame = +2

Query: 341 TCTR*SRRRWPSASTWSATARTGTPSSGLSWSRAGSTGWCATTRQSASWLPPGGTSRP 514
           TC R    RW S + W+A   + T                 T  ++ASW  P  TSRP
Sbjct: 153 TCARRCWYRWASRTWWTARNPSAT-----------------TAARAASWTTPSSTSRP 193


==> gi|67083391|gb|AAY66631.1| putative secreted salivary protein
           [Ixodes scapularis]
          Length = 65

 Score = 28.9 bits (63), Expect = 0.096
 Identities = 13/30 (43%), Positives = 13/30 (43%)
 Frame = +3

Query: 363 GGGHPQAPGAQPQGPGLQVPAYPGREQDPP 452
           G G P  PG  PQGP       PGR    P
Sbjct: 31  GPGQPCGPGQNPQGPPSAPSHQPGRSPSAP 60
