# Supplementary material for: Insight into the sialome of the castor bean tick, Ixodes ricinus
Source: BMC Genomics. 2008 May 20;9:233. doi: 10.1186/1471-2164-9-233 (PMC2410133; doi:10.1186/1471-2164-9-233)
Supplement: Additional file 1 — Supplemental table. Zip file contains MS Office Excel table with links to text files, containing additional information on all ESTs. [file 1471-2164-9-233-S1.zip › Supplement/links/ACARI/IR_ALL-contig_240-ACARI.txt]

>IR_ALL-contig_240

gi|67083761|gb|AAY66815.1| putative secreted protein [Ixodes sca...   188   4e-050
gi|22164220|gb|AAM93615.1|AF483693_1 putative secreted protein [...   140   2e-035
gi|67083577|gb|AAY66724.1| putative secreted salivary protein [I...   139   4e-035
gi|67083705|gb|AAY66787.1| putative secreted salivary protein [I...   129   3e-032
gi|22164206|gb|AAM93608.1|AF483686_1 putative secreted protein [...   114   7e-028
gi|22164196|gb|AAM93603.1|AF483681_1 putative salivary secreted ...   108   7e-026
gi|67083489|gb|AAY66680.1| putative salivary protein with polyly...    93   3e-021
gi|67083162|gb|AAY66517.1| putative secreted salivary protein [I...    88   7e-020
gi|22164214|gb|AAM93612.1|AF483690_1 putative secreted protein [...    87   2e-019
gi|22164216|gb|AAM93613.1|AF483691_1 putative secreted protein [...    86   5e-019
gi|22164198|gb|AAM93604.1|AF483682_1 putative secreted protein [...    85   6e-019
gi|67083593|gb|AAY66732.1| putative secreted salivary protein [I...    84   1e-018
gi|22164218|gb|AAM93614.1|AF483692_1 putative secreted protein [...    80   2e-017
gi|67083447|gb|AAY66659.1| putative salivary secreted protein [I...    79   4e-017
gi|67083475|gb|AAY66673.1| putative salivary secreted protein [I...    77   2e-016
gi|67083559|gb|AAY66715.1| putative secreted salivary protein [I...    74   1e-015
gi|67083503|gb|AAY66687.1| putative secreted protein [Ixodes sca...    70   3e-014
gi|67083441|gb|AAY66656.1| putative secreted protein [Ixodes sca...    69   6e-014
gi|67083657|gb|AAY66764.1| putative secreted salivary protein [I...    69   6e-014
gi|22164204|gb|AAM93607.1|AF483685_1 putative secreted protein [...    68   1e-013
gi|67083150|gb|AAY66511.1| putative secreted protein with Kunitz...    68   1e-013
gi|67083359|gb|AAY66615.1| putative secreted protein [Ixodes sca...    67   1e-013
gi|67083563|gb|AAY66717.1| putative secreted salivary protein [I...    67   2e-013
gi|22164212|gb|AAM93611.1|AF483689_1 putative secreted protein [...    64   1e-012
gi|67083365|gb|AAY66618.1| putative secreted protein [Ixodes sca...    64   1e-012


==> gi|67083761|gb|AAY66815.1| putative secreted protein [Ixodes
           scapularis]
          Length = 94

 Score =  188 bits (478), Expect = 4e-050
 Identities = 85/94 (90%), Positives = 91/94 (96%)
 Frame = +3

Query: 12  MKATLVAICFFAAVSYSMGRLTETQCRFPVPVTSCAEGAKLRTVYSFNNNTNQCEPLKGS 191
           MKATLVAICF AA SYSMGRL ETQCRFPVPVTSCAEGA+LRTVYSFNNNTNQCEP++GS
Sbjct: 1   MKATLVAICFIAAASYSMGRLAETQCRFPVPVTSCAEGAELRTVYSFNNNTNQCEPVRGS 60

Query: 192 CGEGVNQFETEDCCRQECPYGKHSKVGKVSDGTF 293
           CGEGVNQFET+DCCR+ECPYGKHSK+GKVSDGTF
Sbjct: 61  CGEGVNQFETKDCCRRECPYGKHSKLGKVSDGTF 94


==> gi|22164220|gb|AAM93615.1|AF483693_1 putative secreted protein
           [Ixodes scapularis]
          Length = 94

 Score =  140 bits (352), Expect = 2e-035
 Identities = 64/94 (68%), Positives = 74/94 (78%)
 Frame = +3

Query: 12  MKATLVAICFFAAVSYSMGRLTETQCRFPVPVTSCAEGAKLRTVYSFNNNTNQCEPLKGS 191
           MKA LVAI F AAV+YSMGRLTE QCR PVP + CAE AK RT+YSFNNNTN+CE ++ S
Sbjct: 1   MKAALVAIFFLAAVAYSMGRLTEQQCRTPVPSSMCAEDAKTRTIYSFNNNTNKCERVQDS 60

Query: 192 CGEGVNQFETEDCCRQECPYGKHSKVGKVSDGTF 293
           CGEG+NQFE + CC  ECPYG+HSK    S+G F
Sbjct: 61  CGEGINQFERKGCCISECPYGRHSKPSNNSNGNF 94


==> gi|67083577|gb|AAY66724.1| putative secreted salivary protein
           [Ixodes scapularis]
          Length = 94

 Score =  139 bits (349), Expect = 4e-035
 Identities = 63/94 (67%), Positives = 74/94 (78%)
 Frame = +3

Query: 12  MKATLVAICFFAAVSYSMGRLTETQCRFPVPVTSCAEGAKLRTVYSFNNNTNQCEPLKGS 191
           MKA L+AI F AAV+YSMGRLTE QCR PVP + CAE AK RT+YSFNNNTN+CE ++ S
Sbjct: 1   MKAALLAIFFLAAVAYSMGRLTEQQCRTPVPSSMCAEDAKTRTIYSFNNNTNKCERVQDS 60

Query: 192 CGEGVNQFETEDCCRQECPYGKHSKVGKVSDGTF 293
           CGEG+NQFE + CC  ECPYG+HSK    S+G F
Sbjct: 61  CGEGINQFEKKGCCISECPYGRHSKPSNNSNGNF 94


==> gi|67083705|gb|AAY66787.1| putative secreted salivary protein
           [Ixodes scapularis]
          Length = 91

 Score =  129 bits (324), Expect = 3e-032
 Identities = 63/94 (67%), Positives = 74/94 (78%)
 Frame = +3

Query: 12  MKATLVAICFFAAVSYSMGRLTETQCRFPVPVTSCAEGAKLRTVYSFNNNTNQCEPLKGS 191
           MKATLVAICF AAV+YSMGRL+E QCR PVP TSCA G  LRT+Y F+N+TN+CE ++ S
Sbjct: 1   MKATLVAICFLAAVAYSMGRLSEEQCRRPVPSTSCANG--LRTIYYFSNHTNKCEKMQ-S 57

Query: 192 CGEGVNQFETEDCCRQECPYGKHSKVGKVSDGTF 293
           CG GVN FE E+CC  ECPYGK SK G++S   F
Sbjct: 58  CGVGVNHFEKEECCESECPYGKGSKPGRMSRRKF 91


==> gi|22164206|gb|AAM93608.1|AF483686_1 putative secreted protein
           [Ixodes scapularis]
          Length = 81

 Score =  114 bits (286), Expect = 7e-028
 Identities = 54/82 (65%), Positives = 66/82 (80%)
 Frame = +3

Query: 12  MKATLVAICFFAAVSYSMGRLTETQCRFPVPVTSCAEGAKLRTVYSFNNNTNQCEPLKGS 191
           MKATLVAICF AAV++SMGRL+E QCR PVP TSCA G  +RT+Y F+N+TN+CE ++ S
Sbjct: 1   MKATLVAICFLAAVAHSMGRLSEEQCRRPVPSTSCASG--VRTIYYFSNHTNKCEKMQ-S 57

Query: 192 CGEGVNQFETEDCCRQECPYGK 257
           CG GVN FE + CC  ECPYG+
Sbjct: 58  CGVGVNHFEKKKCCESECPYGE 79


==> gi|22164196|gb|AAM93603.1|AF483681_1 putative salivary secreted
           protein [Ixodes scapularis]
          Length = 75

 Score =  108 bits (269), Expect = 7e-026
 Identities = 50/69 (72%), Positives = 57/69 (82%)
 Frame = +3

Query: 12  MKATLVAICFFAAVSYSMGRLTETQCRFPVPVTSCAEGAKLRTVYSFNNNTNQCEPLKGS 191
           MKA LVAI F AAV+YSMGRLTE QCR PVP + C E AK RT+YSFNNNTN+CE ++ S
Sbjct: 1   MKAALVAIFFLAAVAYSMGRLTEQQCRTPVPSSMCVEDAKTRTIYSFNNNTNKCERVQDS 60

Query: 192 CGEGVNQFE 218
           CGEG+NQFE
Sbjct: 61  CGEGINQFE 69


==> gi|67083489|gb|AAY66680.1| putative salivary protein with
           polylysine tail [Ixodes scapularis]
          Length = 94

 Score = 92.8 bits (229), Expect = 3e-021
 Identities = 45/88 (51%), Positives = 53/88 (60%)
 Frame = +3

Query: 12  MKATLVAICFFAAVSYSMGRLTETQCRFPVPVTSCAEGAKLRTVYSFNNNTNQCEPLKGS 191
           MK+T+  +CF  AV+     L E QCR P P  SC+  A LRT Y F+N TNQCE   G 
Sbjct: 1   MKSTVAVLCFLTAVACCTAMLLEAQCRAPRPFASCSGNAPLRTFYYFSNYTNQCEHSFG- 59

Query: 192 CGEGVNQFETEDCCRQECPYGKHSKVGK 275
           C  G+N FE + CC  ECPYGKH   GK
Sbjct: 60  CDMGLNTFEDKVCCATECPYGKHLPPGK 87


==> gi|67083162|gb|AAY66517.1| putative secreted salivary protein
           [Ixodes scapularis]
          Length = 92

 Score = 88.2 bits (217), Expect = 7e-020
 Identities = 43/93 (46%), Positives = 59/93 (63%)
 Frame = +3

Query: 12  MKATLVAICFFAAVSYSMGRLTETQCRFPVPVTSCAEGAKLRTVYSFNNNTNQCEPLKGS 191
           MKA++ A+C   A+S  + +L E +CR P  VT C EG+ L+ +YSF+NNTNQC   +G 
Sbjct: 1   MKASIAALCILVALSCVIAKLREDECRSPYAVTMCEEGS-LKYIYSFDNNTNQCVSYQG- 58

Query: 192 CGEGVNQFETEDCCRQECPYGKHSKVGKVSDGT 290
           CG G N F++ + C  ECPYG H   G+   GT
Sbjct: 59  CGTGKNIFDSYEKCLGECPYGNHHPPGERVTGT 91


==> gi|22164214|gb|AAM93612.1|AF483690_1 putative secreted protein
           [Ixodes scapularis]
          Length = 94

 Score = 86.7 bits (213), Expect = 2e-019
 Identities = 41/92 (44%), Positives = 54/92 (58%)
 Frame = +3

Query: 12  MKATLVAICFFAAVSYSMGRLTETQCRFPVPVTSCAEGAKLRTVYSFNNNTNQCEPLKGS 191
           MKA + A+C  AAV   +  L E  CR P PV+SCA G  + T+Y F+N+T++C+   G 
Sbjct: 1   MKAAIAALCLLAAVVCVIALLPEGVCRAPHPVSSCASGTPITTMYYFDNHTDRCQNYLG- 59

Query: 192 CGEGVNQFETEDCCRQECPYGKHSKVGKVSDG 287
           CG G N F +  CC   CPYG+H   GK   G
Sbjct: 60  CGGGYNDFGSLGCCMDSCPYGRHHPPGKRGKG 91


==> gi|22164216|gb|AAM93613.1|AF483691_1 putative secreted protein
           [Ixodes scapularis]
          Length = 95

 Score = 85.5 bits (210), Expect = 5e-019
 Identities = 40/83 (48%), Positives = 52/83 (62%)
 Frame = +3

Query: 12  MKATLVAICFFAAVSYSMGRLTETQCRFPVPVTSCAEGAKLRTVYSFNNNTNQCEPLKGS 191
           MKATL A+CF A V  ++  L E  CR P  V SCA   K + ++ FNN TN+CE   G 
Sbjct: 1   MKATLAAVCFLATVVCTIALLPEDICRAPHAVASCAADIKPKLLFYFNNGTNRCESYYG- 59

Query: 192 CGEGVNQFETEDCCRQECPYGKH 260
           CG G+N F ++ CC+  CPYGK+
Sbjct: 60  CGGGLNDFGSKACCKDSCPYGKN 82
