# Supplementary material for: Insight into the sialome of the castor bean tick, Ixodes ricinus
Source: BMC Genomics. 2008 May 20;9:233. doi: 10.1186/1471-2164-9-233 (PMC2410133; doi:10.1186/1471-2164-9-233)
Supplement: Additional file 1 — Supplemental table. Zip file contains MS Office Excel table with links to text files, containing additional information on all ESTs. [file 1471-2164-9-233-S1.zip › Supplement/links/ACARI/IR_ALL-contig_241-ACARI.txt]

>IR_ALL-contig_241

gi|24430371|dbj|BAC22596.1| NADH dehydrogenase 2 [Ixodes persulc...   186   3e-049
gi|25057187|ref|NP_739594.1| NADH dehydrogenase subunit 2 [Ixode...   186   3e-049
gi|4164543|gb|AAD05504.1| NADH dehydrogenase 2 [Ixodes hexagonus]     121   6e-030
gi|5835681|ref|NP_008497.1|ND2_15044 NADH dehydrogenase subunit ...   121   6e-030
gi|7432019|pir||T11260 NADH2 dehydrogenase (ubiquinone) (EC 1.6....   121   6e-030
gi|49659417|dbj|BAD27241.1| NADH dehydrogenase subunit 2 [Ixodes...    99   4e-023
gi|50812146|ref|YP_054505.1| NADH dehydrogenase subunit 2 [Ixode...    99   4e-023
gi|39656301|ref|NP_945227.1| NADH dehydrogenase subunit 2 [Ixode...    98   7e-023
gi|38678027|dbj|BAD03996.1| NADH dehydrogenase 2 [Ixodes holocyc...    98   7e-023
gi|45381970|dbj|BAD12469.1| NADH dehydrogenase 2 [Ornithodoros p...    81   1e-017
gi|45544565|ref|NP_996539.1| NADH dehydrogenase subunit 2 [Ornit...    81   1e-017
gi|24421097|dbj|BAC22580.1| NADH dehydrogenase 2 [Ornithodoros m...    80   2e-017
gi|28263049|ref|NP_722562.1| NADH dehydrogenase subunit 2 [Ornit...    80   2e-017
gi|38678013|dbj|BAD03983.1| NADH dehydrogenase 2 [Haemaphysalis ...    78   1e-016
gi|39653763|ref|NP_945214.1| NADH dehydrogenase subunit 2 [Haema...    78   1e-016
gi|49387240|dbj|BAD24949.1| NADH dehydrogenase subunit 2 [Haemap...    78   1e-016
gi|49387244|dbj|BAD24951.1| NADH dehydrogenase subunit 2 [Amblyo...    76   3e-016
gi|49619213|ref|YP_044778.1| NADH dehydrogenase subunit 2 [Ambly...    76   3e-016
gi|4164557|gb|AAD05517.1| NADH dehydrogenase 2 [Rhipicephalus sa...    74   1e-015
gi|5835695|ref|NP_008510.1|ND2_15045 NADH dehydrogenase subunit ...    74   1e-015
gi|8473787|sp|O99817|NU2M_RHISA NADH-ubiquinone oxidoreductase c...    74   1e-015
gi|38677999|dbj|BAD03970.1| NADH dehydrogenase 2 [Carios capensis]     66   3e-013
gi|39653749|ref|NP_945201.1| NADH dehydrogenase subunit 2 [Cario...    66   3e-013
gi|27262532|gb|AAN87152.1| NADH dehydrogenase subunit 2 [Varroa ...    47   1e-007
gi|27311153|ref|NP_758873.1| NADH dehydrogenase subunit 2 [Varro...    47   1e-007


==> gi|24430371|dbj|BAC22596.1| NADH dehydrogenase 2 [Ixodes
           persulcatus]
          Length = 323

 Score =  186 bits (471), Expect = 3e-049
 Identities = 95/127 (74%), Positives = 110/127 (86%)
 Frame = +2

Query: 2   LFKIIKTFP*NYNFSIFNFNSIKLTFLNKIVIISFFLSLGGIPPFLGFFIK*ISVILILK 181
           L KIIKTF  NYNFSIFN NS+KLTFLNKI +IS FLSLGG+PPFLGFF+K ISVIL++K
Sbjct: 197 LMKIIKTFKKNYNFSIFNLNSMKLTFLNKITMISLFLSLGGMPPFLGFFMKWISVILMIK 256

Query: 182 NFSIILLILIPSSLINLFFYIRILYPTFLNLNILIKSHQIFNIFLKN*LFFLNFLGIIII 361
           NF +I++ILI SSLINLFFYIRILYP FLNLNI+IK +Q  NIF  N LFFLNFLGIII+
Sbjct: 257 NFPMIMVILIISSLINLFFYIRILYPIFLNLNIIIKPNQFSNIFSMNWLFFLNFLGIIIL 316

Query: 362 IPIILII 382
            P+++II
Sbjct: 317 TPMMMII 323


==> gi|25057187|ref|NP_739594.1| NADH dehydrogenase subunit 2 [Ixodes
           persulcatus]
          Length = 323

 Score =  186 bits (471), Expect = 3e-049
 Identities = 95/127 (74%), Positives = 110/127 (86%)
 Frame = +2

Query: 2   LFKIIKTFP*NYNFSIFNFNSIKLTFLNKIVIISFFLSLGGIPPFLGFFIK*ISVILILK 181
           L KIIKTF  NYNFSIFN NS+KLTFLNKI +IS FLSLGG+PPFLGFF+K ISVIL++K
Sbjct: 197 LMKIIKTFKKNYNFSIFNLNSMKLTFLNKITMISLFLSLGGMPPFLGFFMKWISVILMIK 256

Query: 182 NFSIILLILIPSSLINLFFYIRILYPTFLNLNILIKSHQIFNIFLKN*LFFLNFLGIIII 361
           NF +I++ILI SSLINLFFYIRILYP FLNLNI+IK +Q  NIF  N LFFLNFLGIII+
Sbjct: 257 NFPMIMVILIISSLINLFFYIRILYPIFLNLNIIIKPNQFSNIFSMNWLFFLNFLGIIIL 316

Query: 362 IPIILII 382
            P+++II
Sbjct: 317 TPMMMII 323


==> gi|4164543|gb|AAD05504.1| NADH dehydrogenase 2 [Ixodes hexagonus]
          Length = 318

 Score =  121 bits (304), Expect = 6e-030
 Identities = 64/125 (51%), Positives = 86/125 (68%)
 Frame = +2

Query: 2   LFKIIKTFP*NYNFSIFNFNSIKLTFLNKIVIISFFLSLGGIPPFLGFFIK*ISVILILK 181
           L  II     N +  I N NS+KL+F NKI++ SFFLSLGG+PPFLGF  K +++ILI K
Sbjct: 192 LIMIITWLKNNNSPLIINSNSMKLSFFNKILLFSFFLSLGGLPPFLGFLAKWVAIILISK 251

Query: 182 NFSIILLILIPSSLINLFFYIRILYPTFLNLNILIKSHQIFNIFLKN*LFFLNFLGIIII 361
              ++LL+LI SSL+NLFFY+R L+P  LNLN L+K+  + + +    LF +N L II +
Sbjct: 252 KLPLVLLVLIISSLLNLFFYMRTLFPMILNLNTLMKTPSLIHSYQSLFLFIINSLSIITL 311

Query: 362 IPIIL 376
           IP IL
Sbjct: 312 IPWIL 316


==> gi|5835681|ref|NP_008497.1|ND2_15044 NADH dehydrogenase subunit 2
           [Ixodes hexagonus]
          Length = 318

 Score =  121 bits (304), Expect = 6e-030
 Identities = 64/125 (51%), Positives = 86/125 (68%)
 Frame = +2

Query: 2   LFKIIKTFP*NYNFSIFNFNSIKLTFLNKIVIISFFLSLGGIPPFLGFFIK*ISVILILK 181
           L  II     N +  I N NS+KL+F NKI++ SFFLSLGG+PPFLGF  K +++ILI K
Sbjct: 192 LIMIITWLKNNNSPLIINSNSMKLSFFNKILLFSFFLSLGGLPPFLGFLAKWVAIILISK 251

Query: 182 NFSIILLILIPSSLINLFFYIRILYPTFLNLNILIKSHQIFNIFLKN*LFFLNFLGIIII 361
              ++LL+LI SSL+NLFFY+R L+P  LNLN L+K+  + + +    LF +N L II +
Sbjct: 252 KLPLVLLVLIISSLLNLFFYMRTLFPMILNLNTLMKTPSLIHSYQSLFLFIINSLSIITL 311

Query: 362 IPIIL 376
           IP IL
Sbjct: 312 IPWIL 316


==> gi|7432019|pir||T11260 NADH2 dehydrogenase (ubiquinone) (EC
           1.6.5.3) chain 2 [similarity] - hardbacked tick (Ixodes
           hexagonus) mitochondrion
          Length = 318

 Score =  121 bits (304), Expect = 6e-030
 Identities = 64/125 (51%), Positives = 86/125 (68%)
 Frame = +2

Query: 2   LFKIIKTFP*NYNFSIFNFNSIKLTFLNKIVIISFFLSLGGIPPFLGFFIK*ISVILILK 181
           L  II     N +  I N NS+KL+F NKI++ SFFLSLGG+PPFLGF  K +++ILI K
Sbjct: 192 LIMIITWLKNNNSPLIINSNSMKLSFFNKILLFSFFLSLGGLPPFLGFLAKWVAIILISK 251

Query: 182 NFSIILLILIPSSLINLFFYIRILYPTFLNLNILIKSHQIFNIFLKN*LFFLNFLGIIII 361
              ++LL+LI SSL+NLFFY+R L+P  LNLN L+K+  + + +    LF +N L II +
Sbjct: 252 KLPLVLLVLIISSLLNLFFYMRTLFPMILNLNTLMKTPSLIHSYQSLFLFIINSLSIITL 311

Query: 362 IPIIL 376
           IP IL
Sbjct: 312 IPWIL 316


==> gi|49659417|dbj|BAD27241.1| NADH dehydrogenase subunit 2 [Ixodes
           uriae]
          Length = 320

 Score = 99.0 bits (245), Expect = 4e-023
 Identities = 53/127 (41%), Positives = 82/127 (64%)
 Frame = +2

Query: 2   LFKIIKTFP*NYNFSIFNFNSIKLTFLNKIVIISFFLSLGGIPPFLGFFIK*ISVILILK 181
           L KII     N+  +I NF +  L  +NK  + S F+SLGG+PPF+GFF+K +S+ILI+ 
Sbjct: 195 LLKIIIFLKMNFINTINNFYTKNLLPMNKFQLFSTFMSLGGLPPFMGFFMKLLSIILIIN 254

Query: 182 NFSIILLILIPSSLINLFFYIRILYPTFLNLNILIKSHQIFNIFLKN*LFFLNFLGIIII 361
               IL+ILI SSL NL+FY RIL+P  L+ N ++K++ +F+I      F +N    I++
Sbjct: 255 KMPFILVILILSSLGNLYFYSRILFPLVLSYNAMVKNYNVFSINSTT-FFLINMTMFIML 313

Query: 362 IPIILII 382
           +P + ++
Sbjct: 314 LPWVKLL 320


==> gi|50812146|ref|YP_054505.1| NADH dehydrogenase subunit 2 [Ixodes
           uriae]
          Length = 320

 Score = 99.0 bits (245), Expect = 4e-023
 Identities = 53/127 (41%), Positives = 82/127 (64%)
 Frame = +2

Query: 2   LFKIIKTFP*NYNFSIFNFNSIKLTFLNKIVIISFFLSLGGIPPFLGFFIK*ISVILILK 181
           L KII     N+  +I NF +  L  +NK  + S F+SLGG+PPF+GFF+K +S+ILI+ 
Sbjct: 195 LLKIIIFLKMNFINTINNFYTKNLLPMNKFQLFSTFMSLGGLPPFMGFFMKLLSIILIIN 254

Query: 182 NFSIILLILIPSSLINLFFYIRILYPTFLNLNILIKSHQIFNIFLKN*LFFLNFLGIIII 361
               IL+ILI SSL NL+FY RIL+P  L+ N ++K++ +F+I      F +N    I++
Sbjct: 255 KMPFILVILILSSLGNLYFYSRILFPLVLSYNAMVKNYNVFSINSTT-FFLINMTMFIML 313

Query: 362 IPIILII 382
           +P + ++
Sbjct: 314 LPWVKLL 320


==> gi|39656301|ref|NP_945227.1| NADH dehydrogenase subunit 2 [Ixodes
           holocyclus]
          Length = 322

 Score = 98.2 bits (243), Expect = 7e-023
 Identities = 53/127 (41%), Positives = 80/127 (62%)
 Frame = +2

Query: 2   LFKIIKTFP*NYNFSIFNFNSIKLTFLNKIVIISFFLSLGGIPPFLGFFIK*ISVILILK 181
           +FKII     N+  SI N ++  +T  NK  + S FLSL G+PPF+GFF+K  S+++I+ 
Sbjct: 197 IFKIIIHMKINFINSINNIHTKMMTKQNKFQLFSTFLSLAGLPPFMGFFMKMFSILIIIN 256

Query: 182 NFSIILLILIPSSLINLFFYIRILYPTFLNLNILIKSHQIFNIFLKN*LFFLNFLGIIII 361
               ILLILIPSSL N++FY RI++P  ++ N   K++  F++      FFLN L  I+I
Sbjct: 257 KIPWILLILIPSSLGNMYFYTRIMFPMIMSYNSFFKNYNNFSMKSLT-FFFLNTLTFIMI 315

Query: 362 IPIILII 382
            P + ++
Sbjct: 316 FPFVQML 322


==> gi|38678027|dbj|BAD03996.1| NADH dehydrogenase 2 [Ixodes
           holocyclus]
          Length = 322

 Score = 98.2 bits (243), Expect = 7e-023
 Identities = 53/127 (41%), Positives = 80/127 (62%)
 Frame = +2

Query: 2   LFKIIKTFP*NYNFSIFNFNSIKLTFLNKIVIISFFLSLGGIPPFLGFFIK*ISVILILK 181
           +FKII     N+  SI N ++  +T  NK  + S FLSL G+PPF+GFF+K  S+++I+ 
Sbjct: 197 IFKIIIHMKINFINSINNIHTKMMTKQNKFQLFSTFLSLAGLPPFMGFFMKMFSILIIIN 256

Query: 182 NFSIILLILIPSSLINLFFYIRILYPTFLNLNILIKSHQIFNIFLKN*LFFLNFLGIIII 361
               ILLILIPSSL N++FY RI++P  ++ N   K++  F++      FFLN L  I+I
Sbjct: 257 KIPWILLILIPSSLGNMYFYTRIMFPMIMSYNSFFKNYNNFSMKSLT-FFFLNTLTFIMI 315

Query: 362 IPIILII 382
            P + ++
Sbjct: 316 FPFVQML 322


==> gi|45381970|dbj|BAD12469.1| NADH dehydrogenase 2 [Ornithodoros
           porcinus]
          Length = 320

 Score = 80.9 bits (198), Expect = 1e-017
 Identities = 46/110 (41%), Positives = 70/110 (63%)
 Frame = +2

Query: 41  FSIFNFNSIKLTFLNKIVIISFFLSLGGIPPFLGFFIK*ISVILILKNFSIILLILIPSS 220
           FS  NF S K    N + +I   L++GG+PP +GF++K +++ + + N +I+ L LI SS
Sbjct: 215 FSQINFLSKK----NSLFMIISLLTMGGLPPMMGFYMKWVTLKIAVSNMTILTLPLIISS 270

Query: 221 LINLFFYIRILYPTFLNLNILIKSHQIFNIFLKN*LFFLNFLGIIIIIPI 370
           LINL+FY R+LYP FL +  L K   + +        F+NFLGI++IIP+
Sbjct: 271 LINLYFYSRLLYPHFLKMQ-LSKKWSLKDANKIWFFIFMNFLGILVIIPL 319
