# Supplementary material for: Insight into the sialome of the castor bean tick, Ixodes ricinus
Source: BMC Genomics. 2008 May 20;9:233. doi: 10.1186/1471-2164-9-233 (PMC2410133; doi:10.1186/1471-2164-9-233)
Supplement: Additional file 1 — Supplemental table. Zip file contains MS Office Excel table with links to text files, containing additional information on all ESTs. [file 1471-2164-9-233-S1.zip › Supplement/links/ACARI/IR_ALL-contig_242-ACARI.txt]

>IR_ALL-contig_242

gi|67083965|gb|AAY66917.1| ribosomal protein S29 [Ixodes scapula...   127   7e-032


==> gi|67083965|gb|AAY66917.1| ribosomal protein S29 [Ixodes
           scapularis]
          Length = 56

 Score =  127 bits (319), Expect = 7e-032
 Identities = 55/56 (98%), Positives = 55/56 (98%)
 Frame = +3

Query: 39  MGHENIWYSHPRKYGPGSRYCRVCANHHCLIRKYGLNICRRCFRQYAADIGFKKLD 206
           MGHENIWYSHPRKYGPGSRYCRVCANHH LIRKYGLNICRRCFRQYAADIGFKKLD
Sbjct: 1   MGHENIWYSHPRKYGPGSRYCRVCANHHGLIRKYGLNICRRCFRQYAADIGFKKLD 56
