# Supplementary material for: Insight into the sialome of the castor bean tick, Ixodes ricinus
Source: BMC Genomics. 2008 May 20;9:233. doi: 10.1186/1471-2164-9-233 (PMC2410133; doi:10.1186/1471-2164-9-233)
Supplement: Additional file 1 — Supplemental table. Zip file contains MS Office Excel table with links to text files, containing additional information on all ESTs. [file 1471-2164-9-233-S1.zip › Supplement/links/ACARI/IR_ALL-contig_244-ACARI.txt]

>IR_ALL-contig_244

gi|24430383|dbj|BAC22608.1| NADH dehydrogenase 1 [Ixodes persulc...   100   1e-023
gi|25057199|ref|NP_739606.1| NADH dehydrogenase subunit 1 [Ixode...   100   1e-023
gi|4164555|gb|AAD05516.1| NADH dehydrogenase 1 [Ixodes hexagonus]      81   7e-018
gi|5835693|ref|NP_008509.1|ND1_15044 NADH dehydrogenase subunit ...    81   7e-018
gi|7431928|pir||T11272 NADH2 dehydrogenase (ubiquinone) (EC 1.6....    81   7e-018
gi|39656313|ref|NP_945239.1| NADH dehydrogenase subunit 1 [Ixode...    79   3e-017
gi|38678039|dbj|BAD04008.1| NADH dehydrogenase 1 [Ixodes holocyc...    79   3e-017
gi|49659429|dbj|BAD27253.1| NADH dehydrogenase subunit 1 [Ixodes...    75   5e-016
gi|50812158|ref|YP_054517.1| NADH dehydrogenase subunit 1 [Ixode...    75   5e-016
gi|38678011|dbj|BAD03982.1| NADH dehydrogenase 1 [Carios capensis]     63   1e-012
gi|39653761|ref|NP_945213.1| NADH dehydrogenase subunit 1 [Cario...    63   1e-012
gi|4164564|gb|AAD05524.1| NADH dehydrogenase 1 [Rhipicephalus sa...    62   3e-012
gi|5835702|ref|NP_008517.1|ND1_15045 NADH dehydrogenase subunit ...    62   3e-012
gi|8473790|sp|O99824|NU1M_RHISA NADH-ubiquinone oxidoreductase c...    62   3e-012
gi|38678020|dbj|BAD03990.1| NADH dehydrogenase 1 [Haemaphysalis ...    59   4e-011
gi|39653770|ref|NP_945221.1| NADH dehydrogenase subunit 1 [Haema...    59   4e-011
gi|45381982|dbj|BAD12481.1| NADH dhydrogenase 1 [Ornithodoros po...    58   5e-011
gi|45544577|ref|NP_996551.1| NADH dehydrogenase subunit 1 [Ornit...    58   5e-011
gi|27262544|gb|AAN87164.1| NADH dehydrogenase subunit 1 [Varroa ...    54   7e-010
gi|27311165|ref|NP_758885.1| NADH dehydrogenase subunit 1 [Varro...    54   7e-010
gi|26801243|emb|CAD38005.1| NADH dehydrogenase subunit 1 [Varroa...    54   7e-010
gi|24421109|dbj|BAC22592.1| NADH dehydrogenase 1 [Ornithodoros m...    51   8e-009
gi|49387251|dbj|BAD24958.1| NADH dehydrogenase subunit 1 [Amblyo...    51   8e-009
gi|49619220|ref|YP_044785.1| NADH dehydrogenase subunit 1 [Ambly...    51   8e-009
gi|28263061|ref|NP_722574.1| NADH dehydrogenase subunit 1 [Ornit...    51   8e-009


==> gi|24430383|dbj|BAC22608.1| NADH dehydrogenase 1 [Ixodes
           persulcatus]
          Length = 332

 Score =  100 bits (248), Expect = 1e-023
 Identities = 48/81 (59%), Positives = 66/81 (81%)
 Frame = +3

Query: 3   LFRLVTSYLPLGSRGIIIIYILIIIFFFILIRGTLVRYRYDKLIILA*KVILPLSILIIF 182
           +F L+TSYL +GS G+++I +LI++  FILIRGTLVRYRYDKL++LA KVILP SI++IF
Sbjct: 234 MFSLITSYLFMGSSGLLMINMLIVMIIFILIRGTLVRYRYDKLMMLAWKVILPFSIMMIF 293

Query: 183 FMCFIKIIIIRSIXXXXXXKK 245
           F+CF+KIII+ ++      KK
Sbjct: 294 FLCFMKIIIMSNVCILFSKKK 314


==> gi|25057199|ref|NP_739606.1| NADH dehydrogenase subunit 1 [Ixodes
           persulcatus]
          Length = 332

 Score =  100 bits (248), Expect = 1e-023
 Identities = 48/81 (59%), Positives = 66/81 (81%)
 Frame = +3

Query: 3   LFRLVTSYLPLGSRGIIIIYILIIIFFFILIRGTLVRYRYDKLIILA*KVILPLSILIIF 182
           +F L+TSYL +GS G+++I +LI++  FILIRGTLVRYRYDKL++LA KVILP SI++IF
Sbjct: 234 MFSLITSYLFMGSSGLLMINMLIVMIIFILIRGTLVRYRYDKLMMLAWKVILPFSIMMIF 293

Query: 183 FMCFIKIIIIRSIXXXXXXKK 245
           F+CF+KIII+ ++      KK
Sbjct: 294 FLCFMKIIIMSNVCILFSKKK 314


==> gi|4164555|gb|AAD05516.1| NADH dehydrogenase 1 [Ixodes hexagonus]
          Length = 313

 Score = 80.9 bits (198), Expect = 7e-018
 Identities = 38/66 (57%), Positives = 53/66 (80%)
 Frame = +3

Query: 3   LFRLVTSYLPLGSRGIIIIYILIIIFFFILIRGTLVRYRYDKLIILA*KVILPLSILIIF 182
           L  ++T+ L  G  G+++I +L+++  FILIRGTLVRYRYDKL++LA KVILP SI+IIF
Sbjct: 234 LISVITTNLFFGDMGVMMINVLVVMVLFILIRGTLVRYRYDKLMMLAWKVILPYSIVIIF 293

Query: 183 FMCFIK 200
            +CF+K
Sbjct: 294 LVCFLK 299


==> gi|5835693|ref|NP_008509.1|ND1_15044 NADH dehydrogenase subunit 1
           [Ixodes hexagonus]
          Length = 313

 Score = 80.9 bits (198), Expect = 7e-018
 Identities = 38/66 (57%), Positives = 53/66 (80%)
 Frame = +3

Query: 3   LFRLVTSYLPLGSRGIIIIYILIIIFFFILIRGTLVRYRYDKLIILA*KVILPLSILIIF 182
           L  ++T+ L  G  G+++I +L+++  FILIRGTLVRYRYDKL++LA KVILP SI+IIF
Sbjct: 234 LISVITTNLFFGDMGVMMINVLVVMVLFILIRGTLVRYRYDKLMMLAWKVILPYSIVIIF 293

Query: 183 FMCFIK 200
            +CF+K
Sbjct: 294 LVCFLK 299


==> gi|7431928|pir||T11272 NADH2 dehydrogenase (ubiquinone) (EC
           1.6.5.3) chain 1 - hardbacked tick (Ixodes hexagonus)
           mitochondrion
          Length = 313

 Score = 80.9 bits (198), Expect = 7e-018
 Identities = 38/66 (57%), Positives = 53/66 (80%)
 Frame = +3

Query: 3   LFRLVTSYLPLGSRGIIIIYILIIIFFFILIRGTLVRYRYDKLIILA*KVILPLSILIIF 182
           L  ++T+ L  G  G+++I +L+++  FILIRGTLVRYRYDKL++LA KVILP SI+IIF
Sbjct: 234 LISVITTNLFFGDMGVMMINVLVVMVLFILIRGTLVRYRYDKLMMLAWKVILPYSIVIIF 293

Query: 183 FMCFIK 200
            +CF+K
Sbjct: 294 LVCFLK 299


==> gi|39656313|ref|NP_945239.1| NADH dehydrogenase subunit 1 [Ixodes
           holocyclus]
          Length = 315

 Score = 78.6 bits (192), Expect = 3e-017
 Identities = 35/67 (52%), Positives = 53/67 (79%)
 Frame = +3

Query: 6   FRLVTSYLPLGSRGIIIIYILIIIFFFILIRGTLVRYRYDKLIILA*KVILPLSILIIFF 185
           F LV+SYL +G  GI+ I +++++  F+++RGTLVRYRYDKL+++A KVILP SIL++  
Sbjct: 235 FSLVSSYLFMGGEGILFIKVMVMMMLFVVVRGTLVRYRYDKLMMMAWKVILPFSILMVMM 294

Query: 186 MCFIKII 206
             F+KI+
Sbjct: 295 NFFLKIL 301


==> gi|38678039|dbj|BAD04008.1| NADH dehydrogenase 1 [Ixodes
           holocyclus]
          Length = 315

 Score = 78.6 bits (192), Expect = 3e-017
 Identities = 35/67 (52%), Positives = 53/67 (79%)
 Frame = +3

Query: 6   FRLVTSYLPLGSRGIIIIYILIIIFFFILIRGTLVRYRYDKLIILA*KVILPLSILIIFF 185
           F LV+SYL +G  GI+ I +++++  F+++RGTLVRYRYDKL+++A KVILP SIL++  
Sbjct: 235 FSLVSSYLFMGGEGILFIKVMVMMMLFVVVRGTLVRYRYDKLMMMAWKVILPFSILMVMM 294

Query: 186 MCFIKII 206
             F+KI+
Sbjct: 295 NFFLKIL 301


==> gi|49659429|dbj|BAD27253.1| NADH dehydrogenase subunit 1 [Ixodes
           uriae]
          Length = 312

 Score = 74.7 bits (182), Expect = 5e-016
 Identities = 33/67 (49%), Positives = 51/67 (76%)
 Frame = +3

Query: 6   FRLVTSYLPLGSRGIIIIYILIIIFFFILIRGTLVRYRYDKLIILA*KVILPLSILIIFF 185
           F L++SYL +G  G + +  ++++  FILIRGTLVRYRYDKL+++A KV+LP SI+++  
Sbjct: 235 FSLISSYLFMGGEGFLFMKAMLVMILFILIRGTLVRYRYDKLMMMAWKVVLPFSIMMVLV 294

Query: 186 MCFIKII 206
             F+K+I
Sbjct: 295 NFFLKLI 301


==> gi|50812158|ref|YP_054517.1| NADH dehydrogenase subunit 1 [Ixodes
           uriae]
          Length = 312

 Score = 74.7 bits (182), Expect = 5e-016
 Identities = 33/67 (49%), Positives = 51/67 (76%)
 Frame = +3

Query: 6   FRLVTSYLPLGSRGIIIIYILIIIFFFILIRGTLVRYRYDKLIILA*KVILPLSILIIFF 185
           F L++SYL +G  G + +  ++++  FILIRGTLVRYRYDKL+++A KV+LP SI+++  
Sbjct: 235 FSLISSYLFMGGEGFLFMKAMLVMILFILIRGTLVRYRYDKLMMMAWKVVLPFSIMMVLV 294

Query: 186 MCFIKII 206
             F+K+I
Sbjct: 295 NFFLKLI 301


==> gi|38678011|dbj|BAD03982.1| NADH dehydrogenase 1 [Carios capensis]
          Length = 325

 Score = 63.2 bits (152), Expect = 1e-012
 Identities = 30/63 (47%), Positives = 44/63 (69%)
 Frame = +3

Query: 12  LVTSYLPLGSRGIIIIYILIIIFFFILIRGTLVRYRYDKLIILA*KVILPLSILIIFFMC 191
           +V+S L  G  G     +++I++ F+LIRGTLVRYRYD L+++A K+ILP+SI I +   
Sbjct: 235 MVSSILFFGGFGFFCFIVMVIMYLFLLIRGTLVRYRYDILMMMAWKMILPVSISIFYLFF 294

Query: 192 FIK 200
           F K
Sbjct: 295 FFK 297
