# Supplementary material for: Insight into the sialome of the castor bean tick, Ixodes ricinus
Source: BMC Genomics. 2008 May 20;9:233. doi: 10.1186/1471-2164-9-233 (PMC2410133; doi:10.1186/1471-2164-9-233)
Supplement: Additional file 1 — Supplemental table. Zip file contains MS Office Excel table with links to text files, containing additional information on all ESTs. [file 1471-2164-9-233-S1.zip › Supplement/links/ACARI/IR_ALL-contig_245-ACARI.txt]

>IR_ALL-contig_245

gi|67083463|gb|AAY66667.1| putative salivary secreted protein [I...   139   3e-035
gi|51011434|gb|AAT92126.1| putative secreted salivary peptide of...   133   2e-033
gi|67083545|gb|AAY66708.1| putative secreted salivary protein [I...   133   2e-033
gi|67083621|gb|AAY66746.1| putative secreted salivary protein [I...   133   3e-033
gi|67083763|gb|AAY66816.1| putative salivary secreted protein [I...   130   2e-032
gi|22164306|gb|AAM93658.1|AF483736_1 putative 7 kDa secreted pro...   130   2e-032
gi|51011396|gb|AAT92107.1| putative secreted salivary peptide of...    45   1e-006
gi|67083531|gb|AAY66701.1| putative salivary secreted protein [I...    44   2e-006
gi|67083613|gb|AAY66742.1| putative secreted salivary protein [I...    43   4e-006
gi|67083553|gb|AAY66712.1| putative secreted salivary protein [I...    40   3e-005
gi|51011580|gb|AAT92199.1| putative secreted salivary peptide of...    39   9e-005
gi|22164310|gb|AAM93660.1|AF483738_1 putative 9.4 kDa secreted p...    37   4e-004
gi|56159941|gb|AAV80782.1| putative secreted salivary gland pept...    36   5e-004
gi|67083663|gb|AAY66767.1| putative secreted salivary protein [I...    36   5e-004
gi|22164312|gb|AAM93661.1|AF483739_1 putative 8.9 kDa secreted p...    35   8e-004
gi|67083146|gb|AAY66509.1| putative secreted salivary protein [I...    34   0.002
gi|67083148|gb|AAY66510.1| putative secreted salivary protein [I...    34   0.002


==> gi|67083463|gb|AAY66667.1| putative salivary secreted protein
           [Ixodes scapularis]
          Length = 79

 Score =  139 bits (351), Expect = 3e-035
 Identities = 65/79 (82%), Positives = 74/79 (93%)
 Frame = +3

Query: 45  MDILIAYIVIANVVISQGNVEEAGKDKYKIQEESLLIFDNQECGYLGYTMKNGEVRNLSD 224
           M+ILI  IVIANVVIS+GNVEEAGK  Y+IQ++SL+IFD QECGYLGYTMKNGEV+NLS+
Sbjct: 1   MNILIVCIVIANVVISRGNVEEAGKSSYQIQKQSLIIFDQQECGYLGYTMKNGEVKNLSN 60

Query: 225 PCVKWTCLANQSQLLVQGC 281
           PCV+WTCLANQSQLLVQGC
Sbjct: 61  PCVRWTCLANQSQLLVQGC 79


==> gi|51011434|gb|AAT92126.1| putative secreted salivary peptide of
           6.78 kDa [Ixodes pacificus]
          Length = 79

 Score =  133 bits (335), Expect = 2e-033
 Identities = 64/79 (81%), Positives = 71/79 (89%)
 Frame = +3

Query: 45  MDILIAYIVIANVVISQGNVEEAGKDKYKIQEESLLIFDNQECGYLGYTMKNGEVRNLSD 224
           M+ILI  IVIA+VVISQGNVEEAGK  Y+IQE SLLIFD QEC YLGY M+NGEVRNL++
Sbjct: 1   MNILIVCIVIASVVISQGNVEEAGKTNYEIQERSLLIFDGQECKYLGYKMQNGEVRNLTN 60

Query: 225 PCVKWTCLANQSQLLVQGC 281
           PCVKWTCLANQ+QLLVQGC
Sbjct: 61  PCVKWTCLANQTQLLVQGC 79


==> gi|67083545|gb|AAY66708.1| putative secreted salivary protein
           [Ixodes scapularis]
          Length = 79

 Score =  133 bits (335), Expect = 2e-033
 Identities = 63/79 (79%), Positives = 72/79 (91%)
 Frame = +3

Query: 45  MDILIAYIVIANVVISQGNVEEAGKDKYKIQEESLLIFDNQECGYLGYTMKNGEVRNLSD 224
           M+ILI  IVIANVVISQGNV+EAGK  Y+IQE+SLLIFD+QEC YLGY M+NGEV+ L+D
Sbjct: 1   MNILIVCIVIANVVISQGNVKEAGKTNYEIQEQSLLIFDHQECRYLGYKMENGEVKKLTD 60

Query: 225 PCVKWTCLANQSQLLVQGC 281
           PCVKWTCLANQ+QLLVQGC
Sbjct: 61  PCVKWTCLANQTQLLVQGC 79


==> gi|67083621|gb|AAY66746.1| putative secreted salivary protein
           [Ixodes scapularis]
          Length = 79

 Score =  133 bits (334), Expect = 3e-033
 Identities = 64/79 (81%), Positives = 71/79 (89%)
 Frame = +3

Query: 45  MDILIAYIVIANVVISQGNVEEAGKDKYKIQEESLLIFDNQECGYLGYTMKNGEVRNLSD 224
           M+ILI  IVI NVVISQGNV+EAGK  Y+IQE+SLLIFD+QEC YLGY M+NGEVRNLS 
Sbjct: 1   MNILIVCIVIINVVISQGNVKEAGKTDYEIQEQSLLIFDHQECQYLGYRMQNGEVRNLSK 60

Query: 225 PCVKWTCLANQSQLLVQGC 281
           PCVKWTCLANQ+QLLVQGC
Sbjct: 61  PCVKWTCLANQTQLLVQGC 79


==> gi|67083763|gb|AAY66816.1| putative salivary secreted protein
           [Ixodes scapularis]
          Length = 79

 Score =  130 bits (327), Expect = 2e-032
 Identities = 60/79 (75%), Positives = 72/79 (91%)
 Frame = +3

Query: 45  MDILIAYIVIANVVISQGNVEEAGKDKYKIQEESLLIFDNQECGYLGYTMKNGEVRNLSD 224
           M+I I +IVIA+VVIS+GNVEEAGK + +IQ  SLL++D QECGYLGYTM+NGE++NLSD
Sbjct: 1   MNIWIVWIVIAHVVISRGNVEEAGKTERQIQAGSLLVYDKQECGYLGYTMQNGEIKNLSD 60

Query: 225 PCVKWTCLANQSQLLVQGC 281
           PCVKWTCLANQSQLLV+GC
Sbjct: 61  PCVKWTCLANQSQLLVEGC 79


==> gi|22164306|gb|AAM93658.1|AF483736_1 putative 7 kDa secreted
           protein [Ixodes scapularis]
          Length = 79

 Score =  130 bits (326), Expect = 2e-032
 Identities = 62/79 (78%), Positives = 70/79 (88%)
 Frame = +3

Query: 45  MDILIAYIVIANVVISQGNVEEAGKDKYKIQEESLLIFDNQECGYLGYTMKNGEVRNLSD 224
           M+ILI  IVIANVVISQGNV+EAGK  Y+IQE SLLIFD Q+C YLGY M+NGEV+ L+D
Sbjct: 1   MNILIVCIVIANVVISQGNVKEAGKSNYEIQEGSLLIFDYQQCRYLGYKMENGEVKKLTD 60

Query: 225 PCVKWTCLANQSQLLVQGC 281
           PCVKWTCLANQ+QLLVQGC
Sbjct: 61  PCVKWTCLANQTQLLVQGC 79


==> gi|51011396|gb|AAT92107.1| putative secreted salivary peptide of
           9.41 kDa [Ixodes pacificus]
          Length = 101

 Score = 44.7 bits (104), Expect = 1e-006
 Identities = 26/85 (30%), Positives = 37/85 (43%)
 Frame = +3

Query: 51  ILIAYIVIANVVISQGNVEEAGKDKYKIQEESLLIFDNQECGYLGYTMKNGEVRNLSDPC 230
           +L+A I +  V +  G+     +  Y +       F+N  C Y   T+K+G    L  PC
Sbjct: 5   VLLAVIALGGVSLIMGDTNY--RHHYGVS------FENDTCKYRNQTLKDGGFETLQYPC 56

Query: 231 VKWTCLANQSQLLVQGC*ARVPRSC 305
             W C A    L V+GC  R   SC
Sbjct: 57  ELWLCNATAKTLTVEGCNVRRYGSC 81


==> gi|67083531|gb|AAY66701.1| putative salivary secreted protein
           [Ixodes scapularis]
          Length = 101

 Score = 43.9 bits (102), Expect = 2e-006
 Identities = 26/90 (28%), Positives = 39/90 (43%)
 Frame = +3

Query: 51  ILIAYIVIANVVISQGNVEEAGKDKYKIQEESLLIFDNQECGYLGYTMKNGEVRNLSDPC 230
           +L A I +  V +  G   +  +  Y++       FDN  C Y   T+ +G    L  PC
Sbjct: 5   VLWALIALGGVPLLMGAANQ--RHHYEVS------FDNGTCKYRNQTLDDGGFLTLQFPC 56

Query: 231 VKWTCLANQSQLLVQGC*ARVPRSCFLAYQ 320
             W C A +  L V+GC  R   SC   ++
Sbjct: 57  ELWLCNAEEKTLTVEGCNVRRYGSCIYVHR 86


==> gi|67083613|gb|AAY66742.1| putative secreted salivary protein
           [Ixodes scapularis]
          Length = 101

 Score = 43.1 bits (100), Expect = 4e-006
 Identities = 18/42 (42%), Positives = 22/42 (52%)
 Frame = +3

Query: 156 FDNQECGYLGYTMKNGEVRNLSDPCVKWTCLANQSQLLVQGC 281
           F+N  C Y   T+K+G   N   PC  WTC A    L V+GC
Sbjct: 32  FENGTCTYRNITLKDGHSDNFQYPCELWTCNATAKTLTVEGC 73


==> gi|67083553|gb|AAY66712.1| putative secreted salivary protein
           [Ixodes scapularis]
          Length = 101

 Score = 40.0 bits (92), Expect = 3e-005
 Identities = 19/48 (39%), Positives = 23/48 (47%)
 Frame = +3

Query: 156 FDNQECGYLGYTMKNGEVRNLSDPCVKWTCLANQSQLLVQGC*ARVPR 299
           FDN  C Y   T+K+G       PC  W+C A    L + GC   VPR
Sbjct: 32  FDNGTCTYRNITLKDGYSEPFKFPCEYWSCNATAKTLTIDGC--NVPR 77
