# Supplementary material for: Insight into the sialome of the castor bean tick, Ixodes ricinus
Source: BMC Genomics. 2008 May 20;9:233. doi: 10.1186/1471-2164-9-233 (PMC2410133; doi:10.1186/1471-2164-9-233)
Supplement: Additional file 1 — Supplemental table. Zip file contains MS Office Excel table with links to text files, containing additional information on all ESTs. [file 1471-2164-9-233-S1.zip › Supplement/links/ACARI/IR_ALL-contig_246-ACARI.txt]

>IR_ALL-contig_246

gi|67084029|gb|AAY66949.1| 60S ribosomal protein L23 [Ixodes sca...   278   4e-077


==> gi|67084029|gb|AAY66949.1| 60S ribosomal protein L23 [Ixodes
           scapularis]
          Length = 140

 Score =  278 bits (712), Expect = 4e-077
 Identities = 140/140 (100%), Positives = 140/140 (100%)
 Frame = +3

Query: 12  MSKRGRGGAAGAKFRISLGLPVGAVINCADNTGAKNLYVIAVNGIKGRLNRLPAAGAGDM 191
           MSKRGRGGAAGAKFRISLGLPVGAVINCADNTGAKNLYVIAVNGIKGRLNRLPAAGAGDM
Sbjct: 1   MSKRGRGGAAGAKFRISLGLPVGAVINCADNTGAKNLYVIAVNGIKGRLNRLPAAGAGDM 60

Query: 192 IVATVKKGKPELRKKVMPAVVIRQRKPYRRKDGVFIYFEDNAGVIVNNKGEMKGSAITGP 371
           IVATVKKGKPELRKKVMPAVVIRQRKPYRRKDGVFIYFEDNAGVIVNNKGEMKGSAITGP
Sbjct: 61  IVATVKKGKPELRKKVMPAVVIRQRKPYRRKDGVFIYFEDNAGVIVNNKGEMKGSAITGP 120

Query: 372 VAKECADLWPRIASNASSIA 431
           VAKECADLWPRIASNASSIA
Sbjct: 121 VAKECADLWPRIASNASSIA 140
