# Supplementary material for: Insight into the sialome of the castor bean tick, Ixodes ricinus
Source: BMC Genomics. 2008 May 20;9:233. doi: 10.1186/1471-2164-9-233 (PMC2410133; doi:10.1186/1471-2164-9-233)
Supplement: Additional file 1 — Supplemental table. Zip file contains MS Office Excel table with links to text files, containing additional information on all ESTs. [file 1471-2164-9-233-S1.zip › Supplement/links/ACARI/IR_ALL-contig_247-ACARI.txt]

>IR_ALL-contig_247

gi|51011494|gb|AAT92156.1| 40S ribosomal protein S5 [Ixodes paci...   392   e-111
gi|67083821|gb|AAY66845.1| 40S ribosomal protein S5 [Ixodes scap...   392   e-111
gi|29825585|gb|AAO92286.1| 40S ribosomal protein S5 [Dermacentor...   384   e-108
gi|45269085|gb|AAS55947.1| 40S ribosomal protein S5 [Ornithodoro...   379   e-107


==> gi|51011494|gb|AAT92156.1| 40S ribosomal protein S5 [Ixodes
           pacificus]
          Length = 209

 Score =  392 bits (1006), Expect = e-111
 Identities = 199/199 (100%), Positives = 199/199 (100%)
 Frame = +1

Query: 1   TTVAVPTEQLETKLFGRWSSSDVQVSDIGLTDYIAVKEKHAKYLPHSAGRYASKRFRKAQ 180
           TTVAVPTEQLETKLFGRWSSSDVQVSDIGLTDYIAVKEKHAKYLPHSAGRYASKRFRKAQ
Sbjct: 11  TTVAVPTEQLETKLFGRWSSSDVQVSDIGLTDYIAVKEKHAKYLPHSAGRYASKRFRKAQ 70

Query: 181 CPIVERLTNSMMMHGRNNGKKLLAVKIVKHSFEIIHLLTGENPLQVVVNAIINSGPREDS 360
           CPIVERLTNSMMMHGRNNGKKLLAVKIVKHSFEIIHLLTGENPLQVVVNAIINSGPREDS
Sbjct: 71  CPIVERLTNSMMMHGRNNGKKLLAVKIVKHSFEIIHLLTGENPLQVVVNAIINSGPREDS 130

Query: 361 TRIGRAGTVRRQAVDVSPLRRVNQAIWLLCTGARESAFRNIKTIAECLADELINAAKGSS 540
           TRIGRAGTVRRQAVDVSPLRRVNQAIWLLCTGARESAFRNIKTIAECLADELINAAKGSS
Sbjct: 131 TRIGRAGTVRRQAVDVSPLRRVNQAIWLLCTGARESAFRNIKTIAECLADELINAAKGSS 190

Query: 541 NSYAIKKKDELERVAKSNR 597
           NSYAIKKKDELERVAKSNR
Sbjct: 191 NSYAIKKKDELERVAKSNR 209


==> gi|67083821|gb|AAY66845.1| 40S ribosomal protein S5 [Ixodes
           scapularis]
          Length = 209

 Score =  392 bits (1006), Expect = e-111
 Identities = 199/199 (100%), Positives = 199/199 (100%)
 Frame = +1

Query: 1   TTVAVPTEQLETKLFGRWSSSDVQVSDIGLTDYIAVKEKHAKYLPHSAGRYASKRFRKAQ 180
           TTVAVPTEQLETKLFGRWSSSDVQVSDIGLTDYIAVKEKHAKYLPHSAGRYASKRFRKAQ
Sbjct: 11  TTVAVPTEQLETKLFGRWSSSDVQVSDIGLTDYIAVKEKHAKYLPHSAGRYASKRFRKAQ 70

Query: 181 CPIVERLTNSMMMHGRNNGKKLLAVKIVKHSFEIIHLLTGENPLQVVVNAIINSGPREDS 360
           CPIVERLTNSMMMHGRNNGKKLLAVKIVKHSFEIIHLLTGENPLQVVVNAIINSGPREDS
Sbjct: 71  CPIVERLTNSMMMHGRNNGKKLLAVKIVKHSFEIIHLLTGENPLQVVVNAIINSGPREDS 130

Query: 361 TRIGRAGTVRRQAVDVSPLRRVNQAIWLLCTGARESAFRNIKTIAECLADELINAAKGSS 540
           TRIGRAGTVRRQAVDVSPLRRVNQAIWLLCTGARESAFRNIKTIAECLADELINAAKGSS
Sbjct: 131 TRIGRAGTVRRQAVDVSPLRRVNQAIWLLCTGARESAFRNIKTIAECLADELINAAKGSS 190

Query: 541 NSYAIKKKDELERVAKSNR 597
           NSYAIKKKDELERVAKSNR
Sbjct: 191 NSYAIKKKDELERVAKSNR 209


==> gi|29825585|gb|AAO92286.1| 40S ribosomal protein S5 [Dermacentor
           variabilis]
          Length = 210

 Score =  384 bits (987), Expect = e-108
 Identities = 194/199 (97%), Positives = 196/199 (98%)
 Frame = +1

Query: 1   TTVAVPTEQLETKLFGRWSSSDVQVSDIGLTDYIAVKEKHAKYLPHSAGRYASKRFRKAQ 180
           T   VPTEQLETKLFGRWSSSDVQVSDIGLTDYIAVKEKHAKYLPHS+GRYASKRFRKAQ
Sbjct: 12  TVTVVPTEQLETKLFGRWSSSDVQVSDIGLTDYIAVKEKHAKYLPHSSGRYASKRFRKAQ 71

Query: 181 CPIVERLTNSMMMHGRNNGKKLLAVKIVKHSFEIIHLLTGENPLQVVVNAIINSGPREDS 360
           CPIVERLTNSMMMHGRNNGKKLLAVKIVKHSFEIIHLLTGENPLQV+VNAIINSGPREDS
Sbjct: 72  CPIVERLTNSMMMHGRNNGKKLLAVKIVKHSFEIIHLLTGENPLQVLVNAIINSGPREDS 131

Query: 361 TRIGRAGTVRRQAVDVSPLRRVNQAIWLLCTGARESAFRNIKTIAECLADELINAAKGSS 540
           TRIGRAGTVRRQAVDVSPLRRVNQAIWLLCTGARESAFRNIKTIAECLADELINAAKGSS
Sbjct: 132 TRIGRAGTVRRQAVDVSPLRRVNQAIWLLCTGARESAFRNIKTIAECLADELINAAKGSS 191

Query: 541 NSYAIKKKDELERVAKSNR 597
           NSYAIKKKDELERVAKSNR
Sbjct: 192 NSYAIKKKDELERVAKSNR 210


==> gi|45269085|gb|AAS55947.1| 40S ribosomal protein S5 [Ornithodoros
           moubata]
          Length = 208

 Score =  379 bits (974), Expect = e-107
 Identities = 192/199 (96%), Positives = 197/199 (98%)
 Frame = +1

Query: 1   TTVAVPTEQLETKLFGRWSSSDVQVSDIGLTDYIAVKEKHAKYLPHSAGRYASKRFRKAQ 180
           TTVAVP+EQ+E KLFGRWSSSDVQVSDIGLTD+IAVKEKHAKYLPHS+GRYASKRFRKAQ
Sbjct: 10  TTVAVPSEQMEIKLFGRWSSSDVQVSDIGLTDFIAVKEKHAKYLPHSSGRYASKRFRKAQ 69

Query: 181 CPIVERLTNSMMMHGRNNGKKLLAVKIVKHSFEIIHLLTGENPLQVVVNAIINSGPREDS 360
           CPIVERLTNSMMMHGRNNGKKLLAVKIVKH+FEIIHLLTGENPLQVVVNAIINSGPREDS
Sbjct: 70  CPIVERLTNSMMMHGRNNGKKLLAVKIVKHAFEIIHLLTGENPLQVVVNAIINSGPREDS 129

Query: 361 TRIGRAGTVRRQAVDVSPLRRVNQAIWLLCTGARESAFRNIKTIAECLADELINAAKGSS 540
           TRIGRAGTVRRQAVDVSPLRRVNQAIWLL TGARESAFRNIKTIAECLADELINAAKGSS
Sbjct: 130 TRIGRAGTVRRQAVDVSPLRRVNQAIWLLSTGARESAFRNIKTIAECLADELINAAKGSS 189

Query: 541 NSYAIKKKDELERVAKSNR 597
           NSYAIKKKDELERVAKSNR
Sbjct: 190 NSYAIKKKDELERVAKSNR 208
