# Supplementary material for: Insight into the sialome of the castor bean tick, Ixodes ricinus
Source: BMC Genomics. 2008 May 20;9:233. doi: 10.1186/1471-2164-9-233 (PMC2410133; doi:10.1186/1471-2164-9-233)
Supplement: Additional file 1 — Supplemental table. Zip file contains MS Office Excel table with links to text files, containing additional information on all ESTs. [file 1471-2164-9-233-S1.zip › Supplement/links/ACARI/IR_ALL-contig_250-ACARI.txt]

>IR_ALL-contig_250

gi|67083999|gb|AAY66934.1| 40S ribosomal protein S3a [Ixodes sca...   144   5e-037


==> gi|67083999|gb|AAY66934.1| 40S ribosomal protein S3a [Ixodes
           scapularis]
          Length = 270

 Score =  144 bits (363), Expect = 5e-037
 Identities = 70/71 (98%), Positives = 71/71 (100%)
 Frame = +2

Query: 2   SCQHIYPLHDVLIRKVKVLKKPKFELGKLLELHGEGSSKGGAASTAAVAKGEEGVKVDRP 181
           SCQHIYPLHDVLIRKVKVLKKPKFELGKLLELHGEG+SKGGAASTAAVAKGEEGVKVDRP
Sbjct: 200 SCQHIYPLHDVLIRKVKVLKKPKFELGKLLELHGEGTSKGGAASTAAVAKGEEGVKVDRP 259

Query: 182 EGYEPPVLETV 214
           EGYEPPVLETV
Sbjct: 260 EGYEPPVLETV 270
