# Supplementary material for: Insight into the sialome of the castor bean tick, Ixodes ricinus
Source: BMC Genomics. 2008 May 20;9:233. doi: 10.1186/1471-2164-9-233 (PMC2410133; doi:10.1186/1471-2164-9-233)
Supplement: Additional file 1 — Supplemental table. Zip file contains MS Office Excel table with links to text files, containing additional information on all ESTs. [file 1471-2164-9-233-S1.zip › Supplement/links/ACARI/IR_ALL-contig_251-ACARI.txt]

>IR_ALL-contig_251

gi|22164296|gb|AAM93653.1|AF483731_1 truncated secreted metallop...   107   6e-026
gi|31322780|gb|AAP22067.1| salivary gland metalloprotease [Ixode...    95   5e-022
gi|60729624|pir||JC7969 metalloprotease 1 - Ixodes scapularis          95   5e-022
gi|51011584|gb|AAT92201.1| truncated salivary metalloprotease [I...    86   3e-019
gi|22164294|gb|AAM93652.1|AF483730_1 truncated secreted metallop...    82   4e-018
gi|12310486|emb|CAC22468.1| unnamed protein product [Ixodes rici...    80   2e-017
gi|5911708|emb|CAB55817.1| hypothetical protein [Ixodes ricinus]       80   2e-017
gi|67083527|gb|AAY66699.1| putative secreted salivary protein [I...    33   0.001
gi|67083421|gb|AAY66646.1| putative secreted salivary protein [I...    31   0.007


==> gi|22164296|gb|AAM93653.1|AF483731_1 truncated secreted
           metalloprotease [Ixodes scapularis]
          Length = 403

 Score =  107 bits (268), Expect = 6e-026
 Identities = 43/62 (69%), Positives = 54/62 (87%)
 Frame = +3

Query: 3   NYCRRVYMYEPDMKANMSYGIRGVQDCKVQCVGRNNWWRLGVVDGTPCSKDKKKACILGE 182
           NYC++VYMYE D++AN SYG +GV DCK QC+ R++WW+LGVVDGTPCS D KKACILG+
Sbjct: 333 NYCKKVYMYELDVRANASYGTKGVLDCKAQCLTRDSWWKLGVVDGTPCSNDGKKACILGK 392

Query: 183 CV 188
           C+
Sbjct: 393 CI 394


==> gi|31322780|gb|AAP22067.1| salivary gland metalloprotease [Ixodes
           scapularis]
          Length = 488

 Score = 94.7 bits (234), Expect = 5e-022
 Identities = 44/71 (61%), Positives = 54/71 (76%)
 Frame = +3

Query: 3   NYCRRVYMYEPDMKANMSYGIRGVQDCKVQCVGRNNWWRLGVVDGTPCSKDKKKACILGE 182
           NYC+RVY YE  M A+ +YG+R   DCKV+C G  N+WRL VVDGTPC   KKKACILG+
Sbjct: 423 NYCQRVYRYEKGMHADETYGVR---DCKVKCTGNTNYWRLTVVDGTPCG--KKKACILGK 477

Query: 183 CVDKMVISKEE 215
           CVD + ISK++
Sbjct: 478 CVDDIKISKDD 488


==> gi|60729624|pir||JC7969 metalloprotease 1 - Ixodes scapularis
          Length = 488

 Score = 94.7 bits (234), Expect = 5e-022
 Identities = 44/71 (61%), Positives = 54/71 (76%)
 Frame = +3

Query: 3   NYCRRVYMYEPDMKANMSYGIRGVQDCKVQCVGRNNWWRLGVVDGTPCSKDKKKACILGE 182
           NYC+RVY YE  M A+ +YG+R   DCKV+C G  N+WRL VVDGTPC   KKKACILG+
Sbjct: 423 NYCQRVYRYEKGMHADETYGVR---DCKVKCTGNTNYWRLTVVDGTPCG--KKKACILGK 477

Query: 183 CVDKMVISKEE 215
           CVD + ISK++
Sbjct: 478 CVDDIKISKDD 488


==> gi|51011584|gb|AAT92201.1| truncated salivary metalloprotease
           [Ixodes pacificus]
          Length = 344

 Score = 85.9 bits (211), Expect = 3e-019
 Identities = 40/71 (56%), Positives = 51/71 (71%)
 Frame = +3

Query: 3   NYCRRVYMYEPDMKANMSYGIRGVQDCKVQCVGRNNWWRLGVVDGTPCSKDKKKACILGE 182
           NYCRRVYMYE  M A+ +YG+R   DC+V+C     +W LGVVDGTPC    KKACILG+
Sbjct: 279 NYCRRVYMYEKGMHADDAYGVR---DCRVKCTASRTYWTLGVVDGTPCG--SKKACILGK 333

Query: 183 CVDKMVISKEE 215
           C  ++ ISK++
Sbjct: 334 CRKEIKISKKD 344


==> gi|22164294|gb|AAM93652.1|AF483730_1 truncated secreted
           metalloprotease [Ixodes scapularis]
          Length = 367

 Score = 82.0 bits (201), Expect = 4e-018
 Identities = 39/68 (57%), Positives = 49/68 (72%)
 Frame = +3

Query: 3   NYCRRVYMYEPDMKANMSYGIRGVQDCKVQCVGRNNWWRLGVVDGTPCSKDKKKACILGE 182
           NYCR VYMYE  M A+ +YG+R   DCKV+C  +  +W LGVVDGTPC    KKACILG+
Sbjct: 302 NYCRWVYMYENGMHADEAYGVR---DCKVRCTTKTTYWTLGVVDGTPCG--NKKACILGK 356

Query: 183 CVDKMVIS 206
           C +++ IS
Sbjct: 357 CRNEIKIS 364


==> gi|12310486|emb|CAC22468.1| unnamed protein product [Ixodes
           ricinus]
          Length = 488

 Score = 79.7 bits (195), Expect = 2e-017
 Identities = 40/72 (55%), Positives = 52/72 (72%), Gaps = 1/72 (1%)
 Frame = +3

Query: 3   NYCRRVYMYEPDMKANMSYGIRGVQDCKVQCVGRNN-WWRLGVVDGTPCSKDKKKACILG 179
           NYCRRVYMYE  M A+ +Y   GV+DC+V+C   +  +W LGVVDGTPC     KACILG
Sbjct: 422 NYCRRVYMYEKGMHADEAY---GVKDCRVKCTTTSRMYWLLGVVDGTPCGNG--KACILG 476

Query: 180 ECVDKMVISKEE 215
           +C +K+ ISK++
Sbjct: 477 KCRNKIKISKKD 488


==> gi|5911708|emb|CAB55817.1| hypothetical protein [Ixodes ricinus]
          Length = 488

 Score = 79.7 bits (195), Expect = 2e-017
 Identities = 40/72 (55%), Positives = 52/72 (72%), Gaps = 1/72 (1%)
 Frame = +3

Query: 3   NYCRRVYMYEPDMKANMSYGIRGVQDCKVQCVGRNN-WWRLGVVDGTPCSKDKKKACILG 179
           NYCRRVYMYE  M A+ +Y   GV+DC+V+C   +  +W LGVVDGTPC     KACILG
Sbjct: 422 NYCRRVYMYEKGMHADEAY---GVKDCRVKCTTTSRMYWLLGVVDGTPCGNG--KACILG 476

Query: 180 ECVDKMVISKEE 215
           +C +K+ ISK++
Sbjct: 477 KCRNKIKISKKD 488


==> gi|67083527|gb|AAY66699.1| putative secreted salivary protein
           [Ixodes scapularis]
          Length = 114

 Score = 33.5 bits (75), Expect = 0.001
 Identities = 19/51 (37%), Positives = 24/51 (47%), Gaps = 11/51 (21%)
 Frame = +3

Query: 72  VQDCKVQCVGRNNWWRLGVV-----------DGTPCSKDKKKACILGECVD 191
           V+DCK+ C    +W   GV            DGTPC   +   C+ GECVD
Sbjct: 62  VKDCKIVC---GDWHDNGVTKATTRHTINLKDGTPCGHSR--VCVKGECVD 107


==> gi|67083421|gb|AAY66646.1| putative secreted salivary protein
           [Ixodes scapularis]
          Length = 114

 Score = 31.2 bits (69), Expect = 0.007
 Identities = 19/51 (37%), Positives = 23/51 (45%), Gaps = 11/51 (21%)
 Frame = +3

Query: 72  VQDCKVQCVGRNNWWRLGVV-----------DGTPCSKDKKKACILGECVD 191
           V+DC + C    +W   GV            DGTPC   +   CI GECVD
Sbjct: 62  VKDCTIIC---GDWHDNGVTKAKTRHTINLKDGTPCGHSR--VCIKGECVD 107
