# Supplementary material for: Insight into the sialome of the castor bean tick, Ixodes ricinus
Source: BMC Genomics. 2008 May 20;9:233. doi: 10.1186/1471-2164-9-233 (PMC2410133; doi:10.1186/1471-2164-9-233)
Supplement: Additional file 1 — Supplemental table. Zip file contains MS Office Excel table with links to text files, containing additional information on all ESTs. [file 1471-2164-9-233-S1.zip › Supplement/links/ACARI/IR_ALL-contig_252-ACARI.txt]

>IR_ALL-contig_252

gi|22164296|gb|AAM93653.1|AF483731_1 truncated secreted metallop...   230   1e-062
gi|31322780|gb|AAP22067.1| salivary gland metalloprotease [Ixode...   222   4e-060
gi|60729624|pir||JC7969 metalloprotease 1 - Ixodes scapularis         222   4e-060
gi|51011584|gb|AAT92201.1| truncated salivary metalloprotease [I...   208   7e-056
gi|22164294|gb|AAM93652.1|AF483730_1 truncated secreted metallop...   207   2e-055
gi|12310486|emb|CAC22468.1| unnamed protein product [Ixodes rici...   188   6e-050
gi|5911708|emb|CAB55817.1| hypothetical protein [Ixodes ricinus]      188   6e-050
gi|67906164|dbj|BAE00066.1| metalloprotease [Haemaphysalis longi...    38   1e-004
gi|67083527|gb|AAY66699.1| putative secreted salivary protein [I...    33   0.004
gi|67083421|gb|AAY66646.1| putative secreted salivary protein [I...    31   0.021
gi|67083172|gb|AAY66522.1| putative secreted protein [Ixodes sca...    30   0.036


==> gi|22164296|gb|AAM93653.1|AF483731_1 truncated secreted
           metalloprotease [Ixodes scapularis]
          Length = 403

 Score =  230 bits (587), Expect = 1e-062
 Identities = 101/133 (75%), Positives = 115/133 (86%)
 Frame = +2

Query: 5   GHIGSADCPWKDGYLMSYEMKDERQYRFSYCCQREIRNLYNRPEFRCLRERNLRATIRRS 184
           GHIGS+DCPW DGYLMSY+MKDERQY FSYCCQREIRNLYNRPEFRCLRERN +  I RS
Sbjct: 262 GHIGSSDCPWDDGYLMSYKMKDERQYAFSYCCQREIRNLYNRPEFRCLRERNPKKKIPRS 321

Query: 185 SKLPGRKTTLSNYCRRVYMYEPGMKANMSYGIRGVQDCKVQCVGRNTWWRLGVVDGTPCS 364
           S LPG KTTL NYC++VYMYE  ++AN SYG +GV DCK QC+ R++WW+LGVVDGTPCS
Sbjct: 322 SYLPGGKTTLDNYCKKVYMYELDVRANASYGTKGVLDCKAQCLTRDSWWKLGVVDGTPCS 381

Query: 365 KDKKKACILGECV 403
            D KKACILG+C+
Sbjct: 382 NDGKKACILGKCI 394


==> gi|31322780|gb|AAP22067.1| salivary gland metalloprotease [Ixodes
           scapularis]
          Length = 488

 Score =  222 bits (566), Expect = 4e-060
 Identities = 102/142 (71%), Positives = 118/142 (83%)
 Frame = +2

Query: 5   GHIGSADCPWKDGYLMSYEMKDERQYRFSYCCQREIRNLYNRPEFRCLRERNLRATIRRS 184
           GHIGSADCPW DGYLMSY+M+DERQY+FSYCCQRE+RNLYNRPEF+CLRER    TI+ S
Sbjct: 352 GHIGSADCPWDDGYLMSYKMQDERQYQFSYCCQREVRNLYNRPEFKCLRERYTTKTIKHS 411

Query: 185 SKLPGRKTTLSNYCRRVYMYEPGMKANMSYGIRGVQDCKVQCVGRNTWWRLGVVDGTPCS 364
           SKLPGR TTLSNYC+RVY YE GM A+ +YG+R   DCKV+C G   +WRL VVDGTPC 
Sbjct: 412 SKLPGRMTTLSNYCQRVYRYEKGMHADETYGVR---DCKVKCTGNTNYWRLTVVDGTPCG 468

Query: 365 KDKKKACILGECVDKMVISKEE 430
             KKKACILG+CVD + ISK++
Sbjct: 469 --KKKACILGKCVDDIKISKDD 488


==> gi|60729624|pir||JC7969 metalloprotease 1 - Ixodes scapularis
          Length = 488

 Score =  222 bits (566), Expect = 4e-060
 Identities = 102/142 (71%), Positives = 118/142 (83%)
 Frame = +2

Query: 5   GHIGSADCPWKDGYLMSYEMKDERQYRFSYCCQREIRNLYNRPEFRCLRERNLRATIRRS 184
           GHIGSADCPW DGYLMSY+M+DERQY+FSYCCQRE+RNLYNRPEF+CLRER    TI+ S
Sbjct: 352 GHIGSADCPWDDGYLMSYKMQDERQYQFSYCCQREVRNLYNRPEFKCLRERYTTKTIKHS 411

Query: 185 SKLPGRKTTLSNYCRRVYMYEPGMKANMSYGIRGVQDCKVQCVGRNTWWRLGVVDGTPCS 364
           SKLPGR TTLSNYC+RVY YE GM A+ +YG+R   DCKV+C G   +WRL VVDGTPC 
Sbjct: 412 SKLPGRMTTLSNYCQRVYRYEKGMHADETYGVR---DCKVKCTGNTNYWRLTVVDGTPCG 468

Query: 365 KDKKKACILGECVDKMVISKEE 430
             KKKACILG+CVD + ISK++
Sbjct: 469 --KKKACILGKCVDDIKISKDD 488


==> gi|51011584|gb|AAT92201.1| truncated salivary metalloprotease
           [Ixodes pacificus]
          Length = 344

 Score =  208 bits (529), Expect = 7e-056
 Identities = 96/142 (67%), Positives = 115/142 (80%)
 Frame = +2

Query: 5   GHIGSADCPWKDGYLMSYEMKDERQYRFSYCCQREIRNLYNRPEFRCLRERNLRATIRRS 184
           GHIGSADCPW DGYLM+Y+M+DERQY+FS CCQREIRNLY RPEF+CL ER  + TI+RS
Sbjct: 208 GHIGSADCPWDDGYLMTYKMQDERQYKFSPCCQREIRNLYKRPEFKCLTERKTKKTIKRS 267

Query: 185 SKLPGRKTTLSNYCRRVYMYEPGMKANMSYGIRGVQDCKVQCVGRNTWWRLGVVDGTPCS 364
           SKLPG  T+LSNYCRRVYMYE GM A+ +YG+R   DC+V+C    T+W LGVVDGTPC 
Sbjct: 268 SKLPGVMTSLSNYCRRVYMYEKGMHADDAYGVR---DCRVKCTASRTYWTLGVVDGTPCG 324

Query: 365 KDKKKACILGECVDKMVISKEE 430
              KKACILG+C  ++ ISK++
Sbjct: 325 --SKKACILGKCRKEIKISKKD 344


==> gi|22164294|gb|AAM93652.1|AF483730_1 truncated secreted
           metalloprotease [Ixodes scapularis]
          Length = 367

 Score =  207 bits (526), Expect = 2e-055
 Identities = 95/139 (68%), Positives = 113/139 (81%)
 Frame = +2

Query: 5   GHIGSADCPWKDGYLMSYEMKDERQYRFSYCCQREIRNLYNRPEFRCLRERNLRATIRRS 184
           GHIGSADCPW DGYLMSY+M+DERQY+FSYCCQRE+RNLY RPEF+CL ER  +  I+RS
Sbjct: 231 GHIGSADCPWDDGYLMSYKMQDERQYKFSYCCQREVRNLYKRPEFKCLTERKAKKAIKRS 290

Query: 185 SKLPGRKTTLSNYCRRVYMYEPGMKANMSYGIRGVQDCKVQCVGRNTWWRLGVVDGTPCS 364
           SKLPG  T+LSNYCR VYMYE GM A+ +YG+R   DCKV+C  + T+W LGVVDGTPC 
Sbjct: 291 SKLPGVMTSLSNYCRWVYMYENGMHADEAYGVR---DCKVRCTTKTTYWTLGVVDGTPCG 347

Query: 365 KDKKKACILGECVDKMVIS 421
              KKACILG+C +++ IS
Sbjct: 348 --NKKACILGKCRNEIKIS 364


==> gi|12310486|emb|CAC22468.1| unnamed protein product [Ixodes
           ricinus]
          Length = 488

 Score =  188 bits (478), Expect = 6e-050
 Identities = 93/143 (65%), Positives = 112/143 (78%), Gaps = 1/143 (0%)
 Frame = +2

Query: 5   GHIGSADCPWKDGYLMSYEMKDERQYRFSYCCQREIRNLYNRPEFRCLRERNLRATIRRS 184
           GHIGSADCPW DGYLMSY+M+DERQY+FS  CQRE+RNLY RPEF+CL ER  + TI RS
Sbjct: 352 GHIGSADCPWDDGYLMSYKMEDERQYKFSPYCQREVRNLYRRPEFKCLTERKAKKTI-RS 410

Query: 185 SKLPGRKTTLSNYCRRVYMYEPGMKANMSYGIRGVQDCKVQCVGRN-TWWRLGVVDGTPC 361
           SKLPG  T+ SNYCRRVYMYE GM A+ +Y   GV+DC+V+C   +  +W LGVVDGTPC
Sbjct: 411 SKLPGVMTSSSNYCRRVYMYEKGMHADEAY---GVKDCRVKCTTTSRMYWLLGVVDGTPC 467

Query: 362 SKDKKKACILGECVDKMVISKEE 430
                KACILG+C +K+ ISK++
Sbjct: 468 GNG--KACILGKCRNKIKISKKD 488


==> gi|5911708|emb|CAB55817.1| hypothetical protein [Ixodes ricinus]
          Length = 488

 Score =  188 bits (478), Expect = 6e-050
 Identities = 93/143 (65%), Positives = 112/143 (78%), Gaps = 1/143 (0%)
 Frame = +2

Query: 5   GHIGSADCPWKDGYLMSYEMKDERQYRFSYCCQREIRNLYNRPEFRCLRERNLRATIRRS 184
           GHIGSADCPW DGYLMSY+M+DERQY+FS  CQRE+RNLY RPEF+CL ER  + TI RS
Sbjct: 352 GHIGSADCPWDDGYLMSYKMEDERQYKFSPYCQREVRNLYRRPEFKCLTERKAKKTI-RS 410

Query: 185 SKLPGRKTTLSNYCRRVYMYEPGMKANMSYGIRGVQDCKVQCVGRN-TWWRLGVVDGTPC 361
           SKLPG  T+ SNYCRRVYMYE GM A+ +Y   GV+DC+V+C   +  +W LGVVDGTPC
Sbjct: 411 SKLPGVMTSSSNYCRRVYMYEKGMHADEAY---GVKDCRVKCTTTSRMYWLLGVVDGTPC 467

Query: 362 SKDKKKACILGECVDKMVISKEE 430
                KACILG+C +K+ ISK++
Sbjct: 468 GNG--KACILGKCRNKIKISKKD 488


==> gi|67906164|dbj|BAE00066.1| metalloprotease [Haemaphysalis
           longicornis]
          Length = 550

 Score = 38.1 bits (87), Expect = 1e-004
 Identities = 23/102 (22%), Positives = 39/102 (38%)
 Frame = +2

Query: 5   GHIGSADCPWKDGYLMSYEMKDERQYRFSYCCQREIRNLYNRPEFRCLRERNLRATIRRS 184
           GH  +  C W  G++MSY      QY FS C   +++++       C          +  
Sbjct: 342 GHPSAVGCSWDLGHIMSYVQNGRSQYFFSQCSLLQMQHVIRAKGQSCWEVSGTEQ--KWE 399

Query: 185 SKLPGRKTTLSNYCRRVYMYEPGMKANMSYGIRGVQDCKVQC 310
               G   +  ++C  V       K N+++       CKV+C
Sbjct: 400 GVYAGMTVSFQSFCENVL----AGKENVTFQFVNSTTCKVRC 437


==> gi|67083527|gb|AAY66699.1| putative secreted salivary protein
           [Ixodes scapularis]
          Length = 114

 Score = 33.1 bits (74), Expect = 0.004
 Identities = 17/48 (35%), Positives = 23/48 (47%), Gaps = 8/48 (16%)
 Frame = +2

Query: 287 VQDCKVQC--------VGRNTWWRLGVVDGTPCSKDKKKACILGECVD 406
           V+DCK+ C            T   + + DGTPC   +   C+ GECVD
Sbjct: 62  VKDCKIVCGDWHDNGVTKATTRHTINLKDGTPCGHSR--VCVKGECVD 107


==> gi|67083421|gb|AAY66646.1| putative secreted salivary protein
           [Ixodes scapularis]
          Length = 114

 Score = 30.8 bits (68), Expect = 0.021
 Identities = 17/48 (35%), Positives = 22/48 (45%), Gaps = 8/48 (16%)
 Frame = +2

Query: 287 VQDCKVQC--------VGRNTWWRLGVVDGTPCSKDKKKACILGECVD 406
           V+DC + C            T   + + DGTPC   +   CI GECVD
Sbjct: 62  VKDCTIICGDWHDNGVTKAKTRHTINLKDGTPCGHSR--VCIKGECVD 107
