# Supplementary material for: Insight into the sialome of the castor bean tick, Ixodes ricinus
Source: BMC Genomics. 2008 May 20;9:233. doi: 10.1186/1471-2164-9-233 (PMC2410133; doi:10.1186/1471-2164-9-233)
Supplement: Additional file 1 — Supplemental table. Zip file contains MS Office Excel table with links to text files, containing additional information on all ESTs. [file 1471-2164-9-233-S1.zip › Supplement/links/ACARI/IR_ALL-contig_258-ACARI.txt]

>IR_ALL-contig_258

gi|67083957|gb|AAY66913.1| translation initiation factor 5A [Ixo...   318   7e-089
gi|3928766|dbj|BAA34704.1| cathepsin L-like tick cysteine protei...    33   0.006


==> gi|67083957|gb|AAY66913.1| translation initiation factor 5A [Ixodes
           scapularis]
          Length = 155

 Score =  318 bits (816), Expect = 7e-089
 Identities = 155/155 (100%), Positives = 155/155 (100%)
 Frame = +2

Query: 50  MEDAEQYQVAGSGASETYPVQCSSLRKNGFVMLKGRPCRIVEMTTSKTGKHGHAKVHLVG 229
           MEDAEQYQVAGSGASETYPVQCSSLRKNGFVMLKGRPCRIVEMTTSKTGKHGHAKVHLVG
Sbjct: 1   MEDAEQYQVAGSGASETYPVQCSSLRKNGFVMLKGRPCRIVEMTTSKTGKHGHAKVHLVG 60

Query: 230 IDIFCGKKHEDLCPSTHNIDVPNVNRSDFQLIDISDDGFVTLMNDKGDTRDDLKLPEGEL 409
           IDIFCGKKHEDLCPSTHNIDVPNVNRSDFQLIDISDDGFVTLMNDKGDTRDDLKLPEGEL
Sbjct: 61  IDIFCGKKHEDLCPSTHNIDVPNVNRSDFQLIDISDDGFVTLMNDKGDTRDDLKLPEGEL 120

Query: 410 GQKIREEFSKEDTSVIVTVMSAVGTECIITHKNAN 514
           GQKIREEFSKEDTSVIVTVMSAVGTECIITHKNAN
Sbjct: 121 GQKIREEFSKEDTSVIVTVMSAVGTECIITHKNAN 155


==> gi|3928766|dbj|BAA34704.1| cathepsin L-like tick cysteine
           proteinase B [Haemaphysalis longicornis]
          Length = 332

 Score = 33.5 bits (75), Expect = 0.006
 Identities = 27/87 (31%), Positives = 36/87 (41%), Gaps = 5/87 (5%)
 Frame = +3

Query: 363 TKETPVTTSSCQKGNWVRRSAKSSPKRTPV*L*R**VLWARSASSLTRTPTRRDRQEREE 542
           T   P  T++ +  +W   S+ S P R             RSA+  T   T R    R  
Sbjct: 169 TARNPSATTAARAASWTTPSSTSRPTRAST---------PRSATPTTAR-TARATSRRPP 218

Query: 543 WL-----TVTSPLTTRRSKRKPTPAMG 608
           W      T+TSP  TRRS R+  P +G
Sbjct: 219 WGPPTAGTLTSPRETRRSCRRLWPTVG 245
