# Supplementary material for: Insight into the sialome of the castor bean tick, Ixodes ricinus
Source: BMC Genomics. 2008 May 20;9:233. doi: 10.1186/1471-2164-9-233 (PMC2410133; doi:10.1186/1471-2164-9-233)
Supplement: Additional file 1 — Supplemental table. Zip file contains MS Office Excel table with links to text files, containing additional information on all ESTs. [file 1471-2164-9-233-S1.zip › Supplement/links/ACARI/IR_ALL-contig_259-ACARI.txt]

>IR_ALL-contig_259

gi|67083891|gb|AAY66880.1| D-dopachrome tautomerase [Ixodes scap...   202   3e-054
gi|11065782|gb|AAG28339.1|AF126688_1 macrophage migration inhibi...    53   4e-009
gi|13348155|gb|AAK19154.2|AF289543_1 macrophage migration inhibi...    53   4e-009


==> gi|67083891|gb|AAY66880.1| D-dopachrome tautomerase [Ixodes
           scapularis]
          Length = 108

 Score =  202 bits (515), Expect = 3e-054
 Identities = 99/108 (91%), Positives = 105/108 (97%)
 Frame = +2

Query: 89  MPICFLKTNLLATKIPAGFHLKFVQLIASVLKKDIEKITLVVEPGLDISRGGSMEPNCLC 268
           MPIC LKTNLLATKIPAGFH+KFVQLIASVLKKDIEKITLVVEPGLDISRGGSMEPNCLC
Sbjct: 1   MPICSLKTNLLATKIPAGFHVKFVQLIASVLKKDIEKITLVVEPGLDISRGGSMEPNCLC 60

Query: 269 TIHSINVFSPEKNEEYGSQIRNFIAENLALPQQRIVVALHDLNPTDIA 412
           TIHSINVFSPE N+EYGSQIR+FIAENLALPQQRIV+ALHDL P+D+A
Sbjct: 61  TIHSINVFSPENNKEYGSQIRDFIAENLALPQQRIVIALHDLTPSDLA 108


==> gi|11065782|gb|AAG28339.1|AF126688_1 macrophage migration
           inhibitory factor; MIF [Amblyomma americanum]
          Length = 116

 Score = 53.1 bits (126), Expect = 4e-009
 Identities = 26/107 (24%), Positives = 56/107 (52%)
 Frame = +2

Query: 89  MPICFLKTNLLATKIPAGFHLKFVQLIASVLKKDIEKITLVVEPGLDISRGGSMEPNCLC 268
           MP   + TN+ A+KIP  F      ++A  L K +  + + +     +S GG+ +P  + 
Sbjct: 1   MPTLTINTNIPASKIPNDFLKTTANVVADSLGKPLSYVVVHINADQLLSFGGTDDPCAIA 60

Query: 269 TIHSINVFSPEKNEEYGSQIRNFIAENLALPQQRIVVALHDLNPTDI 409
            ++SI   SP++N+++ + +   I + L + + R+ +   D+  +D+
Sbjct: 61  NLYSIGCLSPKENKKHSAVLFEHIEKTLGIKENRMYINYFDMPASDV 107


==> gi|13348155|gb|AAK19154.2|AF289543_1 macrophage migration
           inhibitory factor [Amblyomma americanum]
          Length = 116

 Score = 53.1 bits (126), Expect = 4e-009
 Identities = 26/107 (24%), Positives = 56/107 (52%)
 Frame = +2

Query: 89  MPICFLKTNLLATKIPAGFHLKFVQLIASVLKKDIEKITLVVEPGLDISRGGSMEPNCLC 268
           MP   + TN+ A+KIP  F      ++A  L K +  + + +     +S GG+ +P  + 
Sbjct: 1   MPTLTINTNIPASKIPNDFLKTTANVVADSLGKPLSYVVVHINADQLLSFGGTDDPCAIA 60

Query: 269 TIHSINVFSPEKNEEYGSQIRNFIAENLALPQQRIVVALHDLNPTDI 409
            ++SI   SP++N+++ + +   I + L + + R+ +   D+  +D+
Sbjct: 61  NLYSIGCLSPKENKKHSAVLFEHIEKTLGIKENRMYINYFDMPASDV 107
