# Supplementary material for: Insight into the sialome of the castor bean tick, Ixodes ricinus
Source: BMC Genomics. 2008 May 20;9:233. doi: 10.1186/1471-2164-9-233 (PMC2410133; doi:10.1186/1471-2164-9-233)
Supplement: Additional file 1 — Supplemental table. Zip file contains MS Office Excel table with links to text files, containing additional information on all ESTs. [file 1471-2164-9-233-S1.zip › Supplement/links/ACARI/IR_ALL-contig_26-ACARI.txt]

>IR_ALL-contig_26

gi|67083541|gb|AAY66706.1| putative secreted salivary protein [I...    46   2e-007
gi|67083391|gb|AAY66631.1| putative secreted salivary protein [I...    42   4e-006
gi|67083363|gb|AAY66617.1| putative secreted protein [Ixodes sca...    41   8e-006
gi|51011464|gb|AAT92141.1| CLSP-2 [Ixodes pacificus]                   40   1e-005
gi|51011514|gb|AAT92166.1| CLSP-11 [Ixodes pacificus]                  40   1e-005
gi|67083647|gb|AAY66759.1| putative salivary secreted protein [I...    40   1e-005
gi|51011544|gb|AAT92181.1| CLSP-9 [Ixodes pacificus]                   40   2e-005
gi|22164244|gb|AAM93627.1|AF483705_1 putative secreted protein [...    39   2e-005
gi|67083200|gb|AAY66536.1| putative secreted salivary protein [I...    39   2e-005
gi|67083521|gb|AAY66696.1| putative salivary secreted protein [I...    39   3e-005
gi|22164234|gb|AAM93622.1|AF483700_1 putative secreted protein [...    39   4e-005
gi|22164240|gb|AAM93625.1|AF483703_1 putative protein [Ixodes sc...    39   4e-005
gi|22164242|gb|AAM93626.1|AF483704_1 putative secreted protein [...    39   4e-005
gi|67083301|gb|AAY66586.1| putative secreted salivary protein [I...    39   4e-005
gi|67083535|gb|AAY66703.1| putative salivary secreted protein [I...    39   4e-005
gi|22164232|gb|AAM93621.1|AF483699_1 putative secreted protein [...    38   5e-005
gi|22164236|gb|AAM93623.1|AF483701_1 putative secreted protein [...    38   5e-005
gi|67083244|gb|AAY66558.1| putative secreted proline rich saliva...    38   5e-005
gi|67083114|gb|AAY66493.1| putative secreted salivary protein [I...    38   7e-005
gi|67083493|gb|AAY66682.1| putative salivary secreted protein [I...    38   7e-005
gi|22164228|gb|AAM93619.1|AF483697_1 putative secreted protein [...    37   9e-005
gi|67083625|gb|AAY66748.1| putative secreted protein [Ixodes sca...    37   9e-005
gi|22164224|gb|AAM93617.1|AF483695_1 putative secreted protein [...    37   1e-004
gi|22164226|gb|AAM93618.1|AF483696_1 putative secreted protein [...    37   1e-004
gi|51011452|gb|AAT92135.1| CLSP-1 [Ixodes pacificus]                   37   1e-004


==> gi|67083541|gb|AAY66706.1| putative secreted salivary protein
           [Ixodes scapularis]
          Length = 66

 Score = 46.2 bits (108), Expect = 2e-007
 Identities = 19/32 (59%), Positives = 21/32 (65%), Gaps = 5/32 (15%)
 Frame = +1

Query: 1   STPCPGGPGQPCDSAPGPQ-----DSPQAPGS 81
           +TPCPG PGQPCDS PGPQ       P  PG+
Sbjct: 26  TTPCPGAPGQPCDSGPGPQGPSNPSGPHQPGT 57


==> gi|67083391|gb|AAY66631.1| putative secreted salivary protein
          [Ixodes scapularis]
          Length = 65

 Score = 42.0 bits (97), Expect = 4e-006
 Identities = 16/25 (64%), Positives = 16/25 (64%)
 Frame = +1

Query: 1  STPCPGGPGQPCDSAPGPQDSPQAP 75
          STPCP GPGQPC     PQ  P AP
Sbjct: 25 STPCPNGPGQPCGPGQNPQGPPSAP 49


==> gi|67083363|gb|AAY66617.1| putative secreted protein [Ixodes
           scapularis]
          Length = 65

 Score = 40.8 bits (94), Expect = 8e-006
 Identities = 16/27 (59%), Positives = 17/27 (62%)
 Frame = +1

Query: 1   STPCPGGPGQPCDSAPGPQDSPQAPGS 81
           STPCP GPGQPC     PQ S  AP +
Sbjct: 25  STPCPNGPGQPCAPGQNPQGSTSAPSN 51


==> gi|51011464|gb|AAT92141.1| CLSP-2 [Ixodes pacificus]
          Length = 65

 Score = 40.4 bits (93), Expect = 1e-005
 Identities = 20/41 (48%), Positives = 21/41 (51%), Gaps = 11/41 (26%)
 Frame = +1

Query: 1   STPCPGGPGQPCDSAPGPQ-----------DSPQAPGSARK 90
           STPCP  PGQPC    GPQ            SP APGS+ K
Sbjct: 25  STPCPNPPGQPCGPGQGPQGPPSGPSHQPGKSPSAPGSSTK 65


==> gi|51011514|gb|AAT92166.1| CLSP-11 [Ixodes pacificus]
          Length = 79

 Score = 40.4 bits (93), Expect = 1e-005
 Identities = 20/41 (48%), Positives = 21/41 (51%), Gaps = 11/41 (26%)
 Frame = +1

Query: 1   STPCPGGPGQPCDSAPGPQ-----------DSPQAPGSARK 90
           STPCP  PGQPC    GPQ            SP APGS+ K
Sbjct: 25  STPCPNPPGQPCGPGQGPQGPPSGPSHQPGKSPNAPGSSSK 65


 Score = 39.7 bits (91), Expect = 2e-005
 Identities = 16/28 (57%), Positives = 19/28 (67%)
 Frame = +3

Query: 48  RPARQPPSTWQRQKVSSRWLPPETCDCG 131
           +P + P +     KVSSRWLPPETCD G
Sbjct: 52  QPGKSPNAPGSSSKVSSRWLPPETCDGG 79


==> gi|67083647|gb|AAY66759.1| putative salivary secreted protein
           [Ixodes scapularis]
          Length = 67

 Score = 40.0 bits (92), Expect = 1e-005
 Identities = 19/43 (44%), Positives = 25/43 (58%), Gaps = 13/43 (30%)
 Frame = +1

Query: 1   STPCPGGPGQPCD---------SAPGPQD----SPQAPGSARK 90
           STPCPG PGQPC+         ++PGP       P APG+++K
Sbjct: 25  STPCPGAPGQPCNPLQGSQGPSNSPGPNQPGTRGPYAPGNSKK 67


==> gi|51011544|gb|AAT92181.1| CLSP-9 [Ixodes pacificus]
          Length = 65

 Score = 39.7 bits (91), Expect = 2e-005
 Identities = 15/25 (60%), Positives = 15/25 (60%)
 Frame = +1

Query: 1  STPCPGGPGQPCDSAPGPQDSPQAP 75
          STPCP  PG PC    GPQ  P AP
Sbjct: 25 STPCPNAPGTPCGPGQGPQGPPSAP 49


==> gi|22164244|gb|AAM93627.1|AF483705_1 putative secreted protein
           [Ixodes scapularis]
          Length = 67

 Score = 39.3 bits (90), Expect = 2e-005
 Identities = 19/43 (44%), Positives = 26/43 (60%), Gaps = 13/43 (30%)
 Frame = +1

Query: 1   STPCPGGPGQPCD---SAPGPQDSPQ----------APGSARK 90
           +TPCPG PGQPC+    + GP +SP+          APG++RK
Sbjct: 25  TTPCPGAPGQPCNPLQGSQGPSNSPRPNQPGTRGSYAPGNSRK 67


==> gi|67083200|gb|AAY66536.1| putative secreted salivary protein
           [Ixodes scapularis]
          Length = 65

 Score = 39.3 bits (90), Expect = 2e-005
 Identities = 15/27 (55%), Positives = 16/27 (59%)
 Frame = +1

Query: 1   STPCPGGPGQPCDSAPGPQDSPQAPGS 81
           STPCP  PGQPC     PQ  P AP +
Sbjct: 25  STPCPKAPGQPCGPGQNPQGPPSAPSN 51


==> gi|67083521|gb|AAY66696.1| putative salivary secreted protein
           [Ixodes scapularis]
          Length = 67

 Score = 38.9 bits (89), Expect = 3e-005
 Identities = 18/43 (41%), Positives = 25/43 (58%), Gaps = 13/43 (30%)
 Frame = +1

Query: 1   STPCPGGPGQPCD---------SAPGPQD----SPQAPGSARK 90
           +TPCPG PGQPC+         ++PGP       P APG+++K
Sbjct: 25  TTPCPGAPGQPCNPLQGSQGPSNSPGPNQPGTRGPYAPGNSKK 67
