# Supplementary material for: Insight into the sialome of the castor bean tick, Ixodes ricinus
Source: BMC Genomics. 2008 May 20;9:233. doi: 10.1186/1471-2164-9-233 (PMC2410133; doi:10.1186/1471-2164-9-233)
Supplement: Additional file 1 — Supplemental table. Zip file contains MS Office Excel table with links to text files, containing additional information on all ESTs. [file 1471-2164-9-233-S1.zip › Supplement/links/ACARI/IR_ALL-contig_261-ACARI.txt]

>IR_ALL-contig_261

gi|67083341|gb|AAY66606.1| putative salivary protein [Ixodes sca...   226   7e-061


==> gi|67083341|gb|AAY66606.1| putative salivary protein [Ixodes
           scapularis]
          Length = 212

 Score =  226 bits (575), Expect = 7e-061
 Identities = 110/152 (72%), Positives = 127/152 (83%), Gaps = 1/152 (0%)
 Frame = +3

Query: 42  KEGAARKKPEDGDKCVMESETSGSVLIFLSGVCQNMTCKINNESEIYKQEMNESLDNNGV 221
           +EG + KKP+DGDKCVME+ TSGS LIFLSGVCQNMTC INNESEIYKQEMN S+   G 
Sbjct: 64  QEGCSGKKPKDGDKCVMETGTSGSALIFLSGVCQNMTCNINNESEIYKQEMNISV---GS 120

Query: 222 Y-KAPIPQLPGCGFTNVQDKNRLYLLSMECTSCGSQLNQTTRPDCTPCVASQSITESGNV 398
           Y KA +PQLPGCGF ++QDKNR YLLSMECT+C +QLNQT RPDCT C+ASQ  TESG++
Sbjct: 121 YDKASVPQLPGCGFRSIQDKNRQYLLSMECTTCEAQLNQTIRPDCTQCIASQEDTESGDL 180

Query: 399 RLTVGECRNGTCVSLNLTETVDVKKELISNSD 494
           +LTVGEC NG CV  N TETVD+KKEL ++SD
Sbjct: 181 KLTVGECHNGICVPRNPTETVDIKKELYTSSD 212


 Score = 33.1 bits (74), Expect = 0.009
 Identities = 13/23 (56%), Positives = 17/23 (73%)
 Frame = +2

Query: 2   GSGEHTIQLKPRCEGGCSEKKTR 70
           G+G+ TI LK RC+ GCS KK +
Sbjct: 51  GNGDQTIHLKQRCQEGCSGKKPK 73
