# Supplementary material for: Insight into the sialome of the castor bean tick, Ixodes ricinus
Source: BMC Genomics. 2008 May 20;9:233. doi: 10.1186/1471-2164-9-233 (PMC2410133; doi:10.1186/1471-2164-9-233)
Supplement: Additional file 1 — Supplemental table. Zip file contains MS Office Excel table with links to text files, containing additional information on all ESTs. [file 1471-2164-9-233-S1.zip › Supplement/links/ACARI/IR_ALL-contig_262-ACARI.txt]

>IR_ALL-contig_262

gi|67083341|gb|AAY66606.1| putative salivary protein [Ixodes sca...   112   4e-027


==> gi|67083341|gb|AAY66606.1| putative salivary protein [Ixodes
           scapularis]
          Length = 212

 Score =  112 bits (280), Expect = 4e-027
 Identities = 51/72 (70%), Positives = 61/72 (84%)
 Frame = +3

Query: 3   NRQHLLSMECTSCGSQLNQTTRPDCTPCVASQNITESGNVRLTVGECRNGTCVSLNRTET 182
           NRQ+LLSMECT+C +QLNQT RPDCT C+ASQ  TESG+++LTVGEC NG CV  N TET
Sbjct: 141 NRQYLLSMECTTCEAQLNQTIRPDCTQCIASQEDTESGDLKLTVGECHNGICVPRNPTET 200

Query: 183 VDVKKELVSNSD 218
           VD+KKEL ++SD
Sbjct: 201 VDIKKELYTSSD 212
