# Supplementary material for: Insight into the sialome of the castor bean tick, Ixodes ricinus
Source: BMC Genomics. 2008 May 20;9:233. doi: 10.1186/1471-2164-9-233 (PMC2410133; doi:10.1186/1471-2164-9-233)
Supplement: Additional file 1 — Supplemental table. Zip file contains MS Office Excel table with links to text files, containing additional information on all ESTs. [file 1471-2164-9-233-S1.zip › Supplement/links/ACARI/IR_ALL-contig_263-ACARI.txt]

>IR_ALL-contig_263

gi|67083987|gb|AAY66928.1| ribosomal protein L7-like [Ixodes sca...   473   e-135


==> gi|67083987|gb|AAY66928.1| ribosomal protein L7-like [Ixodes
           scapularis]
          Length = 251

 Score =  473 bits (1216), Expect = e-135
 Identities = 234/237 (98%), Positives = 236/237 (99%)
 Frame = +2

Query: 2   PEVPETLLKRRKQRALSKVKQLQSAIKQRKANRTKRLEIFKRAEQYVKEYRRQERDTIRL 181
           PEVPETLLKRRKQRALSKVKQLQ+AIKQRKANR KRLEIFKRAEQYVKEYRRQERDTIRL
Sbjct: 15  PEVPETLLKRRKQRALSKVKQLQNAIKQRKANRAKRLEIFKRAEQYVKEYRRQERDTIRL 74

Query: 182 KRVARNKGNFYVPAEPKLAVVIRIRGVNGVSPKPRKVLQLLRLRQINNATFVKLNKATVN 361
           KRVARNKGNFYVPAEPKLAVVIRIRGVNGVSPKPRKVLQLLRLRQINNATFVKLNKATVN
Sbjct: 75  KRVARNKGNFYVPAEPKLAVVIRIRGVNGVSPKPRKVLQLLRLRQINNATFVKLNKATVN 134

Query: 362 MLRIAEPYITWGYPNLKTVREMIYKRGFGRLDDRRVPLSDNAVIEKRLGKKGIICVEDLI 541
           MLRIAEPYITWGYPNLKTVRE+IYKRGFGRLDDRRVPLSDNAVIEKRLGKKGIICVEDLI
Sbjct: 135 MLRIAEPYITWGYPNLKTVRELIYKRGFGRLDDRRVPLSDNAVIEKRLGKKGIICVEDLI 194

Query: 542 HELYTVGPNFKKANNFLWHFKLNTPRGGWRKKTNHYSEGGDFGNREDLINRLLRRMI 712
           HELYTVGPNFKKANNFLWHFKLNTPRGGWRKKTNHYSEGGDFGNREDLINRLLRRMI
Sbjct: 195 HELYTVGPNFKKANNFLWHFKLNTPRGGWRKKTNHYSEGGDFGNREDLINRLLRRMI 251
