# Supplementary material for: Insight into the sialome of the castor bean tick, Ixodes ricinus
Source: BMC Genomics. 2008 May 20;9:233. doi: 10.1186/1471-2164-9-233 (PMC2410133; doi:10.1186/1471-2164-9-233)
Supplement: Additional file 1 — Supplemental table. Zip file contains MS Office Excel table with links to text files, containing additional information on all ESTs. [file 1471-2164-9-233-S1.zip › Supplement/links/ACARI/IR_ALL-contig_264-ACARI.txt]

>IR_ALL-contig_264

gi|1468981|gb|AAB04998.1| angiotensin-converting enzyme-like pro...   348   1e-097


==> gi|1468981|gb|AAB04998.1| angiotensin-converting enzyme-like protein
          Length = 660

 Score =  348 bits (892), Expect = 1e-097
 Identities = 160/249 (64%), Positives = 197/249 (79%), Gaps = 3/249 (1%)
 Frame = +1

Query: 10   MEDLGTIHHEMGHIIYYMLYEHQYPTFREGANEGFHEAVGDLIGLSSTTPSHLRRLGLLK 189
            +E+L T+HHEMGHI YYM Y+H +   +EGANEGFHEAVGDLI LS  T +H  +L LLK
Sbjct: 379  VEELRTVHHEMGHIEYYMQYKHLHVLLQEGANEGFHEAVGDLIALSVATKTHYGKLSLLK 438

Query: 190  NDTKINNIDGLLMKALEKVAFLPFGFLLDKWRWSIFTGETPFDQMNKKYWELRIQHQGVS 369
               K N +D LLM AL+K+AFLPFG+LLDKWRW+IFTGETPFD+MN+K+WE RI++QGVS
Sbjct: 439  PTDKYNAVDLLLMSALDKIAFLPFGYLLDKWRWTIFTGETPFDKMNEKFWEYRIKYQGVS 498

Query: 370  PPVNRSEEDLDGAAKYHVPSNTPYLRYFVAYILQFQFHEYLCNL---TCADTPLHECSLY 540
            PPV R+E   DG AKYHV  + PYLRYFVA+ILQFQFHE+LC +        P HEC +Y
Sbjct: 499  PPVKRNESFFDGGAKYHVALHVPYLRYFVAFILQFQFHEHLCTVAKKVDEHHPFHECDIY 558

Query: 541  GQKDAGDILRKGLSLGASQPWPETLKIMAGTSKMSGSSIKRYFAPLEAWLDKHIENETVG 720
            G+K+AGD+L+KGLSLG S+PWP+ L+IMAGT +MS SS+K+Y+ PLE WLD+ I+NE VG
Sbjct: 559  GEKNAGDVLKKGLSLGRSKPWPDVLEIMAGTRQMSASSLKKYYEPLEKWLDERIKNEVVG 618

Query: 721  WDCATVDDY 747
            WD A V DY
Sbjct: 619  WDKANVQDY 627
