# Supplementary material for: Insight into the sialome of the castor bean tick, Ixodes ricinus
Source: BMC Genomics. 2008 May 20;9:233. doi: 10.1186/1471-2164-9-233 (PMC2410133; doi:10.1186/1471-2164-9-233)
Supplement: Additional file 1 — Supplemental table. Zip file contains MS Office Excel table with links to text files, containing additional information on all ESTs. [file 1471-2164-9-233-S1.zip › Supplement/links/ACARI/IR_ALL-contig_265-ACARI.txt]

>IR_ALL-contig_265

gi|67084007|gb|AAY66938.1| ribosomal protein L11 [Ixodes scapula...   354   e-100
gi|67083915|gb|AAY66892.1| salivary protein [Ixodes scapularis]        39   1e-004
gi|3928766|dbj|BAA34704.1| cathepsin L-like tick cysteine protei...    33   0.004
gi|58397516|gb|AAW72965.1| intestinal protein Bm86-like [Boophil...    30   0.034


==> gi|67084007|gb|AAY66938.1| ribosomal protein L11 [Ixodes
           scapularis]
          Length = 187

 Score =  354 bits (909), Expect = e-100
 Identities = 171/171 (100%), Positives = 171/171 (100%)
 Frame = +2

Query: 2   NPMREVRIRKLCLNICVGESGDRLTRAAKVLEQLTGQQPVFSKARYTVRSFGIRRNEKIA 181
           NPMREVRIRKLCLNICVGESGDRLTRAAKVLEQLTGQQPVFSKARYTVRSFGIRRNEKIA
Sbjct: 17  NPMREVRIRKLCLNICVGESGDRLTRAAKVLEQLTGQQPVFSKARYTVRSFGIRRNEKIA 76

Query: 182 VHCTVRGPKAEEILEKGLKVREYELRKDNFSDTGNFGFGIQEHIDLGIKYDPTIGIYGLD 361
           VHCTVRGPKAEEILEKGLKVREYELRKDNFSDTGNFGFGIQEHIDLGIKYDPTIGIYGLD
Sbjct: 77  VHCTVRGPKAEEILEKGLKVREYELRKDNFSDTGNFGFGIQEHIDLGIKYDPTIGIYGLD 136

Query: 362 FYVVLGRPGFNVAHRRHKKGTIGCKHRLCKEEAIKWFQQKYDGIILPGKSK 514
           FYVVLGRPGFNVAHRRHKKGTIGCKHRLCKEEAIKWFQQKYDGIILPGKSK
Sbjct: 137 FYVVLGRPGFNVAHRRHKKGTIGCKHRLCKEEAIKWFQQKYDGIILPGKSK 187


==> gi|67083915|gb|AAY66892.1| salivary protein [Ixodes scapularis]
          Length = 122

 Score = 38.9 bits (89), Expect = 1e-004
 Identities = 32/79 (40%), Positives = 39/79 (49%), Gaps = 12/79 (15%)
 Frame = +1

Query: 265 QLLGHGQLRLRHPGAH*--PGHQVRPDYRDLRP----RLLR------GAGPAGLQRGPQA 408
           QLL   ++R R+PGA     GHQV+    DLRP    +LLR      GA      RGP A
Sbjct: 46  QLLHLLRVRPRYPGADALPAGHQVQRRVEDLRPSGRRQLLRAPAAHRGARDGSSARGPAA 105

Query: 409 PQEGHHWLQAPALQGGGHQ 465
            +E HH+       GG HQ
Sbjct: 106 HREDHHYQD----DGGDHQ 120


==> gi|3928766|dbj|BAA34704.1| cathepsin L-like tick cysteine
           proteinase B [Haemaphysalis longicornis]
          Length = 332

 Score = 33.5 bits (75), Expect = 0.004
 Identities = 30/110 (27%), Positives = 50/110 (45%)
 Frame = +3

Query: 225 RKDSRCGSTSSARTTSRTRATSASASRSTLTWASSTTRLSGSTASTSTWCWAGRASTWPT 404
           +   +CGS  ++   S    T A   R    WAS T   + + ++T+    A RA++W T
Sbjct: 133 KNQGQCGSCWASHYGSLEGHTCAR--RCWYRWASRTWWTARNPSATT----AARAASWTT 186

Query: 405 GATRRAPLAASTGSARRRPSSGSSRSTTASSSRAKASEPTRTIRTLSRKS 554
            ++   P  AST    R  +  ++R+  A+S R     PT    T  R++
Sbjct: 187 PSSTSRPTRAST---PRSATPTTARTARATSRRPPWGPPTAGTLTSPRET 233


==> gi|58397516|gb|AAW72965.1| intestinal protein Bm86-like [Boophilus
           microplus]
          Length = 264

 Score = 30.4 bits (67), Expect = 0.034
 Identities = 20/61 (32%), Positives = 27/61 (44%)
 Frame = -1

Query: 434 CSQWCPSCGACGPR*SPAGPAPRRSRGRRSR*SGRT*CPGQCAPGCRSRSCPCPRSCPCG 255
           CS   P+   C P  SP GP  +R    R++ +G       C  GCRS       +CP G
Sbjct: 101 CSAAPPADSYCSPG-SPKGPDGQRKNACRTKEAGFV-----CKHGCRSTDKAYECTCPSG 154

Query: 254 A 252
           +
Sbjct: 155 S 155
